# Supplementary material for: The calcified eggshell matrix proteome of a songbird, the zebra finch (Taeniopygia guttata)
Source: Proteome Sci. 2015 Dec 1;13:29. doi: 10.1186/s12953-015-0086-1 (PMC4666066; doi:10.1186/s12953-015-0086-1)
Supplement: Additional file 1: — ProteinGroups. This table contains MaxQuant ProteinGroup output and contains the complete list of identifications, including those not accepted after manual validation or because they did not match the thresholds defined in Materials and Methods. The table also includes relevant additional data such as the complete set of accession numbers forming one group, the calculated molecular weight of each accession, iBAQ intensities and scores. (XLS 687 kb) [file 12953_2015_86_MOESM1_ESM.xls]

## Sheet: proteinGroups
Protein IDs	Majority protein IDs	Peptide counts (all)	Peptide counts (razor+unique)	Peptide counts (unique)	Fasta headers	Number of proteins	Peptides	Razor + unique peptides	Unique peptides	Sequence coverage [%]	Unique + razor sequence coverage [%]	Unique sequence coverage [%]	Mol. weight [kDa]	Sequence length	Sequence lengths	Q-value	Score	Intensity	iBAQ	iBAQ fraction	iBAQ %	MS/MS Count	Hydroxyproline site IDs	Oxidation (M) site IDs	Phospho (STY) site IDs	Hydroxyproline site positions	Oxidation (M) site positions	Phospho (STY) site positions
gi|91805309|gb|ABE65384.1| ATP5A1, partial [Taeniopygia guttata];A2CIZ3;H0YTM0;gi|224089781|ref|XP_002195743.1| PREDICTED: ATP synthase subunit alpha, mitochondrial [Taeniopygia guttata]	gi|91805309|gb|ABE65384.1| ATP5A1, partial [Taeniopygia guttata];A2CIZ3;H0YTM0;gi|224089781|ref|XP_002195743.1| PREDICTED: ATP synthase subunit alpha, mitochondrial [Taeniopygia guttata]	3;3;3;3	3;3;3;3	3;3;3;3	>gi|91805309|gb|ABE65384.1| ATP5A1, partial [Taeniopygia guttata];>tr|A2CIZ3|A2CIZ3_TAEGU ATP5A1 (Fragment) OS=Taeniopygia guttata PE=2 SV=1;>tr|H0YTM0|H0YTM0_TAEGU ATP synthase subunit alpha OS=Taeniopygia guttata GN=ATP5A1 PE=3 SV=1;>gi|224089781|ref|XP_	4	3	3	3	18.3	18.3	18.3	21.527	202	202;202;553;553	0	20.637	155280000	11944000	9.29467e-06	0.000929467	5
gi|350536385|ref|NP_001232711.1| putative 40S ribosomal protein S9 [Taeniopygia guttata];gi|197127111|gb|ACH43609.1| putative 40S ribosomal protein S9 [Taeniopygia guttata];B5FX48	gi|350536385|ref|NP_001232711.1| putative 40S ribosomal protein S9 [Taeniopygia guttata];gi|197127111|gb|ACH43609.1| putative 40S ribosomal protein S9 [Taeniopygia guttata];B5FX48	2;2;2	2;2;2	2;2;2	>gi|350536385|ref|NP_001232711.1| putative 40S ribosomal protein S9 [Taeniopygia guttata];>gi|197127111|gb|ACH43609.1| putative 40S ribosomal protein S9 [Taeniopygia guttata];>tr|B5FX48|B5FX48_TAEGU Putative 40S ribosomal protein S9 OS=Taeniopygia guttata	3	2	2	2	7.7	7.7	7.7	22.605	194	194;194;194	0	11.733	35168000	3197100	2.48794e-06	0.000248794	3
gi|350537703|ref|NP_001232061.1| putative retinoic acid receptor responder (tazarotene induced) 2 precursor [Taeniopygia guttata];gi|197127139|gb|ACH43637.1| putative retinoic acid receptor responder (tazarotene induced) 2 [Taeniopygia guttata];B5FX76	gi|350537703|ref|NP_001232061.1| putative retinoic acid receptor responder (tazarotene induced) 2 precursor [Taeniopygia guttata];gi|197127139|gb|ACH43637.1| putative retinoic acid receptor responder (tazarotene induced) 2 [Taeniopygia guttata];B5FX76	3;3;3	3;3;3	3;3;3	>gi|350537703|ref|NP_001232061.1| putative retinoic acid receptor responder (tazarotene induced) 2 precursor [Taeniopygia guttata];>gi|197127139|gb|ACH43637.1| putative retinoic acid receptor responder (tazarotene induced) 2 [Taeniopygia guttata];>tr|B5FX7	3	3	3	3	17.1	17.1	17.1	18.495	164	164;164;164	0	37.26	3930500000	357320000	0.000278062	0.0278062	38
gi|350534788|ref|NP_001232165.1| UDP-GlcNAc:betaGal beta-1,3-N-acetylglucosaminyltransferase 7 [Taeniopygia guttata];gi|197127180|gb|ACH43678.1| putative beta13-N-acetylglucosaminyltransferase [Taeniopygia guttata];B5FXB7	gi|350534788|ref|NP_001232165.1| UDP-GlcNAc:betaGal beta-1,3-N-acetylglucosaminyltransferase 7 [Taeniopygia guttata];gi|197127180|gb|ACH43678.1| putative beta13-N-acetylglucosaminyltransferase [Taeniopygia guttata];B5FXB7	14;14;14	14;14;14	3;3;3	>gi|350534788|ref|NP_001232165.1| UDP-GlcNAc:betaGal beta-1,3-N-acetylglucosaminyltransferase 7 [Taeniopygia guttata];>gi|197127180|gb|ACH43678.1| putative beta13-N-acetylglucosaminyltransferase [Taeniopygia guttata];>tr|B5FXB7|B5FXB7_TAEGU Putative beta13	3	14	14	3	38.8	38.8	8.3	42.113	361	361;361;361	0	323.31	23833000000	1254400000	0.000976159	0.0976159	263		0;1;2;3			29;35;127;307
gi|350536313|ref|NP_001232835.1| uncharacterized protein LOC100221944 [Taeniopygia guttata];gi|224094594|ref|XP_002194484.1| PREDICTED: histone H4-like [Taeniopygia guttata];gi|224094582|ref|XP_002194225.1| PREDICTED: histone H4-like [Taeniopygia guttata];gi|224094574|ref|XP_002194069.1| PREDICTED: histone H4-like [Taeniopygia guttata];gi|224094570|ref|XP_002194028.1| PREDICTED: histone H4-like […	gi|350536313|ref|NP_001232835.1| uncharacterized protein LOC100221944 [Taeniopygia guttata];gi|224094594|ref|XP_002194484.1| PREDICTED: histone H4-like [Taeniopygia guttata];gi|224094582|ref|XP_002194225.1| PREDICTED: histone H4-like [Taeniopygia guttata];gi|224094574|ref|XP_002194069.1| PREDICTED: histone H4-like [Taeniopygia guttata];gi|224094570|ref|XP_002194028.1| PREDICTED: histone H4-like […	6;6;6;6;6;6;6;6;6;6	6;6;6;6;6;6;6;6;6;6	6;6;6;6;6;6;6;6;6;6	>gi|350536313|ref|NP_001232835.1| uncharacterized protein LOC100221944 [Taeniopygia guttata];>gi|224094594|ref|XP_002194484.1| PREDICTED: histone H4-like [Taeniopygia guttata];>gi|224094582|ref|XP_002194225.1| PREDICTED: histone H4-like [Taeniopygia guttat	10	6	6	6	57.3	57.3	57.3	11.367	103	103;103;103;103;103;103;103;103;103;108	0	176.33	9959700000	1660000000	0.00129179	0.129179	56		4			85
gi|350535761|ref|NP_001232212.1| putative Ras family small GTP binding protein RALA [Taeniopygia guttata];gi|197127200|gb|ACH43698.1| putative Ras family small GTP binding protein RALA [Taeniopygia guttata];B5FXD7;H0Z2G7;gi|224054684|ref|XP_002190984.1| PREDICTED: ras-related protein Ral-B [Taeniopygia guttata]	gi|350535761|ref|NP_001232212.1| putative Ras family small GTP binding protein RALA [Taeniopygia guttata];gi|197127200|gb|ACH43698.1| putative Ras family small GTP binding protein RALA [Taeniopygia guttata];B5FXD7;H0Z2G7;gi|224054684|ref|XP_002190984.1| PREDICTED: ras-related protein Ral-B [Taeniopygia guttata]	2;2;2;1;1	2;2;2;1;1	2;2;2;1;1	>gi|350535761|ref|NP_001232212.1| putative Ras family small GTP binding protein RALA [Taeniopygia guttata];>gi|197127200|gb|ACH43698.1| putative Ras family small GTP binding protein RALA [Taeniopygia guttata];>tr|B5FXD7|B5FXD7_TAEGU Putative Ras family sma	5	2	2	2	12.6	12.6	12.6	23.534	206	206;206;206;206;206	0	12.961	162630000	18070000	1.40619e-05	0.00140619	5		5			19
H0Z0B7;gi|350535817|ref|NP_001232215.1| putative ribosomal protein L14 [Taeniopygia guttata];gi|197127202|gb|ACH43700.1| putative ribosomal protein L14 [Taeniopygia guttata];B5FXD9	H0Z0B7;gi|350535817|ref|NP_001232215.1| putative ribosomal protein L14 [Taeniopygia guttata];gi|197127202|gb|ACH43700.1| putative ribosomal protein L14 [Taeniopygia guttata];B5FXD9	1;1;1;1	1;1;1;1	1;1;1;1	>tr|H0Z0B7|H0Z0B7_TAEGU Uncharacterized protein (Fragment) OS=Taeniopygia guttata GN=RPL14 PE=4 SV=1;>gi|350535817|ref|NP_001232215.1| putative ribosomal protein L14 [Taeniopygia guttata];>gi|197127202|gb|ACH43700.1| putative ribosomal protein L14 [Taeniop	4	1	1	1	6.9	6.9	6.9	19.877	174	174;175;175;175	0	17.769	43440000	10860000	8.45112e-06	0.000845112	2
gi|350536229|ref|NP_001232235.1| putative annexin A4 variant 2 [Taeniopygia guttata];gi|197127211|gb|ACH43709.1| putative annexin A4 variant 2 [Taeniopygia guttata];B5FXE8;H0Z049	gi|350536229|ref|NP_001232235.1| putative annexin A4 variant 2 [Taeniopygia guttata];gi|197127211|gb|ACH43709.1| putative annexin A4 variant 2 [Taeniopygia guttata];B5FXE8;H0Z049	5;5;5;3	4;4;4;2	4;4;4;2	>gi|350536229|ref|NP_001232235.1| putative annexin A4 variant 2 [Taeniopygia guttata];>gi|197127211|gb|ACH43709.1| putative annexin A4 variant 2 [Taeniopygia guttata];>tr|B5FXE8|B5FXE8_TAEGU Annexin OS=Taeniopygia guttata PE=2 SV=1;>tr|H0Z049|H0Z049_TAEGU	4	5	4	4	16.5	13.7	13.7	35.396	315	315;315;315;303	0	62.379	685190000	34259000	2.66599e-05	0.00266599	10
H0Z2Z0;gi|350536323|ref|NP_001232240.1| putative ribosomal protein S4 [Taeniopygia guttata];gi|197127213|gb|ACH43711.1| putative ribosomal protein S4 [Taeniopygia guttata];B5FXF0	H0Z2Z0;gi|350536323|ref|NP_001232240.1| putative ribosomal protein S4 [Taeniopygia guttata];gi|197127213|gb|ACH43711.1| putative ribosomal protein S4 [Taeniopygia guttata];B5FXF0	2;2;2;2	2;2;2;2	2;2;2;2	>tr|H0Z2Z0|H0Z2Z0_TAEGU Uncharacterized protein (Fragment) OS=Taeniopygia guttata GN=RPS4X PE=3 SV=1;>gi|350536323|ref|NP_001232240.1| putative ribosomal protein S4 [Taeniopygia guttata];>gi|197127213|gb|ACH43711.1| putative ribosomal protein S4 [Taeniopyg	4	2	2	2	10.3	10.3	10.3	26.168	232	232;263;263;263	0	15.825	183440000	13103000	1.01966e-05	0.00101966	5
H0ZH56;gi|350537465|ref|NP_001232289.1| uncharacterized protein LOC100190033 precursor [Taeniopygia guttata];gi|197127242|gb|ACH43740.1| putative RIKEN cDNA 2410014A08 [Taeniopygia guttata];B5FXH9	H0ZH56;gi|350537465|ref|NP_001232289.1| uncharacterized protein LOC100190033 precursor [Taeniopygia guttata];gi|197127242|gb|ACH43740.1| putative RIKEN cDNA 2410014A08 [Taeniopygia guttata];B5FXH9	1;1;1;1	1;1;1;1	1;1;1;1	>tr|H0ZH56|H0ZH56_TAEGU Uncharacterized protein (Fragment) OS=Taeniopygia guttata GN=MLEC PE=4 SV=1;>gi|350537465|ref|NP_001232289.1| uncharacterized protein LOC100190033 precursor [Taeniopygia guttata];>gi|197127242|gb|ACH43740.1| putative RIKEN cDNA 2410	4	1	1	1	6.1	6.1	6.1	24.247	214	214;277;277;277	0.0027624	8.5691	0	0	0	0	1
gi|350537607|ref|NP_001232294.1| putative thioredoxin-like 2 variant 3 [Taeniopygia guttata];gi|197127250|gb|ACH43748.1| putative thioredoxin-like 2 variant 3 [Taeniopygia guttata];B5FXI7;gi|350537673|ref|NP_001232297.1| putative thioredoxin-like 2 variant 2 [Taeniopygia guttata];gi|197127251|gb|ACH43749.1| putative thioredoxin-like 2 variant 2 [Taeniopygia guttata];B5FXI8;H0ZN12;gi|449506188|ref…	gi|350537607|ref|NP_001232294.1| putative thioredoxin-like 2 variant 3 [Taeniopygia guttata];gi|197127250|gb|ACH43748.1| putative thioredoxin-like 2 variant 3 [Taeniopygia guttata];B5FXI7;gi|350537673|ref|NP_001232297.1| putative thioredoxin-like 2 variant 2 [Taeniopygia guttata];gi|197127251|gb|ACH43749.1| putative thioredoxin-like 2 variant 2 [Taeniopygia guttata];B5FXI8;H0ZN12;gi|449506188|ref…	2;2;2;2;2;2;1;1	2;2;2;2;2;2;1;1	2;2;2;2;2;2;1;1	>gi|350537607|ref|NP_001232294.1| putative thioredoxin-like 2 variant 3 [Taeniopygia guttata];>gi|197127250|gb|ACH43748.1| putative thioredoxin-like 2 variant 3 [Taeniopygia guttata];>tr|B5FXI7|B5FXI7_TAEGU Putative thioredoxin-like 2 variant 3 OS=Taeniopy	8	2	2	2	14.9	14.9	14.9	24.255	221	221;221;221;323;323;323;264;294	0	16.325	237930000	21630000	1.68322e-05	0.00168322	3
gi|350538797|ref|NP_001232347.1| putative 6-phosphogluconolactonase [Taeniopygia guttata];gi|197127317|gb|ACH43815.1| putative 6-phosphogluconolactonase [Taeniopygia guttata];gi|197127316|gb|ACH43814.1| putative 6-phosphogluconolactonase [Taeniopygia guttata];B5FXQ4;B5FXQ3	gi|350538797|ref|NP_001232347.1| putative 6-phosphogluconolactonase [Taeniopygia guttata];gi|197127317|gb|ACH43815.1| putative 6-phosphogluconolactonase [Taeniopygia guttata];gi|197127316|gb|ACH43814.1| putative 6-phosphogluconolactonase [Taeniopygia guttata];B5FXQ4;B5FXQ3	1;1;1;1;1	1;1;1;1;1	1;1;1;1;1	>gi|350538797|ref|NP_001232347.1| putative 6-phosphogluconolactonase [Taeniopygia guttata];>gi|197127317|gb|ACH43815.1| putative 6-phosphogluconolactonase [Taeniopygia guttata];>gi|197127316|gb|ACH43814.1| putative 6-phosphogluconolactonase [Taeniopygia gu	5	1	1	1	5.9	5.9	5.9	27.199	255	255;255;255;255;255	0	14.752	202130000	12633000	9.83085e-06	0.000983085	5
gi|350538863|ref|NP_001232350.1| putative ribosomal protein S16 [Taeniopygia guttata];gi|197127322|gb|ACH43820.1| putative ribosomal protein S16 [Taeniopygia guttata];gi|197127321|gb|ACH43819.1| putative ribosomal protein S16 [Taeniopygia guttata];gi|197127320|gb|ACH43818.1| putative ribosomal protein S16 [Taeniopygia guttata];gi|197127319|gb|ACH43817.1| putative ribosomal protein S16 [Taeniopygi…	gi|350538863|ref|NP_001232350.1| putative ribosomal protein S16 [Taeniopygia guttata];gi|197127322|gb|ACH43820.1| putative ribosomal protein S16 [Taeniopygia guttata];gi|197127321|gb|ACH43819.1| putative ribosomal protein S16 [Taeniopygia guttata];gi|197127320|gb|ACH43818.1| putative ribosomal protein S16 [Taeniopygia guttata];gi|197127319|gb|ACH43817.1| putative ribosomal protein S16 [Taeniopygi…	1;1;1;1;1;1;1	1;1;1;1;1;1;1	1;1;1;1;1;1;1	>gi|350538863|ref|NP_001232350.1| putative ribosomal protein S16 [Taeniopygia guttata];>gi|197127322|gb|ACH43820.1| putative ribosomal protein S16 [Taeniopygia guttata];>gi|197127321|gb|ACH43819.1| putative ribosomal protein S16 [Taeniopygia guttata];>gi|1	7	1	1	1	7.5	7.5	7.5	16.413	146	146;146;146;146;146;146;146	0.0027816	8.8422	121260000	11023000	8.57796e-06	0.000857796	2
gi|350537817|ref|NP_001232541.1| putative corticotropin releasing hormone precursor [Taeniopygia guttata];gi|197127337|gb|ACH43835.1| putative corticotropin releasing hormone precursor [Taeniopygia guttata];B5FXS4;H0ZM01	gi|350537817|ref|NP_001232541.1| putative corticotropin releasing hormone precursor [Taeniopygia guttata];gi|197127337|gb|ACH43835.1| putative corticotropin releasing hormone precursor [Taeniopygia guttata];B5FXS4;H0ZM01	3;3;3;2	3;3;3;2	3;3;3;2	>gi|350537817|ref|NP_001232541.1| putative corticotropin releasing hormone precursor [Taeniopygia guttata];>gi|197127337|gb|ACH43835.1| putative corticotropin releasing hormone precursor [Taeniopygia guttata];>tr|B5FXS4|B5FXS4_TAEGU Putative corticotropin	4	3	3	3	22.9	22.9	22.9	20.059	179	179;179;179;180	0	78.11	1007100000	91553000	7.12454e-05	0.00712454	19
gi|350539403|ref|NP_001232374.1| putative ATPase H+ transporting lysosomal 31 kDa V1 subunit E [Taeniopygia guttata];gi|197127348|gb|ACH43846.1| putative ATPase H+ transporting lysosomal 31 kDa V1 subunit E [Taeniopygia guttata];gi|197127347|gb|ACH43845.1| putative ATPase H+ transporting lysosomal 31 kDa V1 subunit E [Taeniopygia guttata];gi|197127346|gb|ACH43844.1| putative ATPase H+ transportin…	gi|350539403|ref|NP_001232374.1| putative ATPase H+ transporting lysosomal 31 kDa V1 subunit E [Taeniopygia guttata];gi|197127348|gb|ACH43846.1| putative ATPase H+ transporting lysosomal 31 kDa V1 subunit E [Taeniopygia guttata];gi|197127347|gb|ACH43845.1| putative ATPase H+ transporting lysosomal 31 kDa V1 subunit E [Taeniopygia guttata];gi|197127346|gb|ACH43844.1| putative ATPase H+ transportin…	3;3;3;3;3;3;1;1	3;3;3;3;3;3;1;1	3;3;3;3;3;3;1;1	>gi|350539403|ref|NP_001232374.1| putative ATPase H+ transporting lysosomal 31 kDa V1 subunit E [Taeniopygia guttata];>gi|197127348|gb|ACH43846.1| putative ATPase H+ transporting lysosomal 31 kDa V1 subunit E [Taeniopygia guttata];>gi|197127347|gb|ACH43845	8	3	3	3	14.2	14.2	14.2	26.061	226	226;226;226;226;226;226;192;197	0	19.327	468600000	36046000	2.80506e-05	0.00280506	12		6;7			207;208
gi|350539463|ref|NP_001232377.1| 40S ribosomal protein SA [Taeniopygia guttata];gi|229891612|sp|B5FXT6.1|RSSA_TAEGU RecName: Full=40S ribosomal protein SA; AltName: Full=37 kDa laminin receptor precursor; Short=37LRP; AltName: Full=37/67 kDa laminin receptor; Short=LRP/LR; AltName: Full=67 kDa laminin receptor; Short=67LR; AltName: Full=Laminin receptor 1; Short=LamR; AltName: Full=Laminin-bindin…	gi|350539463|ref|NP_001232377.1| 40S ribosomal protein SA [Taeniopygia guttata];gi|229891612|sp|B5FXT6.1|RSSA_TAEGU RecName: Full=40S ribosomal protein SA; AltName: Full=37 kDa laminin receptor precursor; Short=37LRP; AltName: Full=37/67 kDa laminin receptor; Short=LRP/LR; AltName: Full=67 kDa laminin receptor; Short=67LR; AltName: Full=Laminin receptor 1; Short=LamR; AltName: Full=Laminin-bindin…	3;3;3;3;3;3	3;3;3;3;3;3	3;3;3;3;3;3	>gi|350539463|ref|NP_001232377.1| 40S ribosomal protein SA [Taeniopygia guttata];>gi|229891612|sp|B5FXT6.1|RSSA_TAEGU RecName: Full=40S ribosomal protein SA; AltName: Full=37 kDa laminin receptor precursor; Short=37LRP; AltName: Full=37/67 kDa laminin rece	6	3	3	3	13.9	13.9	13.9	32.991	296	296;296;296;296;296;296	0	42.503	293330000	22564000	1.7559e-05	0.0017559	9
H0YZ15;gi|350535088|ref|NP_001232410.1| putative Proteasome subunit alpha type 4 [Taeniopygia guttata];gi|197127389|gb|ACH43887.1| putative Proteasome subunit alpha type 4 [Taeniopygia guttata];gi|197127388|gb|ACH43886.1| putative proteasome subunit alpha type 4 [Taeniopygia guttata];B5FXX6;B5FXX5;gi|197127387|gb|ACH43885.1| putative proteasome subunit alpha type 4 [Taeniopygia guttata];B5FXX4	H0YZ15;gi|350535088|ref|NP_001232410.1| putative Proteasome subunit alpha type 4 [Taeniopygia guttata];gi|197127389|gb|ACH43887.1| putative Proteasome subunit alpha type 4 [Taeniopygia guttata];gi|197127388|gb|ACH43886.1| putative proteasome subunit alpha type 4 [Taeniopygia guttata];B5FXX6;B5FXX5;gi|197127387|gb|ACH43885.1| putative proteasome subunit alpha type 4 [Taeniopygia guttata];B5FXX4	2;2;2;2;2;2;1;1	2;2;2;2;2;2;1;1	2;2;2;2;2;2;1;1	>tr|H0YZ15|H0YZ15_TAEGU Proteasome subunit alpha type (Fragment) OS=Taeniopygia guttata GN=PSMA4 PE=3 SV=1;>gi|350535088|ref|NP_001232410.1| putative Proteasome subunit alpha type 4 [Taeniopygia guttata];>gi|197127389|gb|ACH43887.1| putative Proteasome sub	8	2	2	2	6.9	6.9	6.9	29.508	261	261;261;261;261;261;261;184;184	0	12.993	168080000	12929000	1.00612e-05	0.00100612	5
gi|350539583|ref|NP_001232436.1| putative phosphopantothenate cysteine ligase [Taeniopygia guttata];gi|197127409|gb|ACH43907.1| putative phosphopantothenate cysteine ligase [Taeniopygia guttata];B5FXZ6	gi|350539583|ref|NP_001232436.1| putative phosphopantothenate cysteine ligase [Taeniopygia guttata];gi|197127409|gb|ACH43907.1| putative phosphopantothenate cysteine ligase [Taeniopygia guttata];B5FXZ6	1;1;1	1;1;1	1;1;1	>gi|350539583|ref|NP_001232436.1| putative phosphopantothenate cysteine ligase [Taeniopygia guttata];>gi|197127409|gb|ACH43907.1| putative phosphopantothenate cysteine ligase [Taeniopygia guttata];>tr|B5FXZ6|B5FXZ6_TAEGU Putative phosphopantothenate cystei	3	1	1	1	5.1	5.1	5.1	34.057	312	312;312;312	0.005	7.1689	29924000	1662500	1.29374e-06	0.000129374	1
H0Z8N9;gi|224094009|ref|XP_002189752.1| PREDICTED: ras-related protein Rap-1b [Taeniopygia guttata];gi|197127466|gb|ACH43964.1| putative RAP1A member of RAS oncogene family [Taeniopygia guttata];gi|188497677|ref|NP_001120850.1| ras-related protein Rap-1A [Taeniopygia guttata];B5FY53;H0YT91	H0Z8N9;gi|224094009|ref|XP_002189752.1| PREDICTED: ras-related protein Rap-1b [Taeniopygia guttata];gi|197127466|gb|ACH43964.1| putative RAP1A member of RAS oncogene family [Taeniopygia guttata];gi|188497677|ref|NP_001120850.1| ras-related protein Rap-1A [Taeniopygia guttata];B5FY53;H0YT91	2;2;2;2;2;2	2;2;2;2;2;2	2;2;2;2;2;2	>tr|H0Z8N9|H0Z8N9_TAEGU Uncharacterized protein OS=Taeniopygia guttata GN=RAP1B PE=4 SV=1;>gi|224094009|ref|XP_002189752.1| PREDICTED: ras-related protein Rap-1b [Taeniopygia guttata];>gi|197127466|gb|ACH43964.1| putative RAP1A member of RAS oncogene famil	6	2	2	2	11.4	11.4	11.4	20.825	184	184;184;184;184;184;186	0	14.309	1832500000	183250000	0.000142603	0.0142603	10
gi|350538677|ref|NP_001232793.1| myosin regulatory light chain 2, smooth muscle minor isoform-like [Taeniopygia guttata];gi|350537605|ref|NP_001232533.1| putative myosin regulatory light chain isoform L20-B variant 1 [Taeniopygia guttata];gi|224078796|ref|XP_002189809.1| PREDICTED: myosin regulatory light polypeptide 9-like [Taeniopygia guttata];gi|197127505|gb|ACH44003.1| putative myosin regulat…	gi|350538677|ref|NP_001232793.1| myosin regulatory light chain 2, smooth muscle minor isoform-like [Taeniopygia guttata];gi|350537605|ref|NP_001232533.1| putative myosin regulatory light chain isoform L20-B variant 1 [Taeniopygia guttata];gi|224078796|ref|XP_002189809.1| PREDICTED: myosin regulatory light polypeptide 9-like [Taeniopygia guttata];gi|197127505|gb|ACH44003.1| putative myosin regulat…	3;3;3;3;3;3;3;3;3;3;3	3;3;3;3;3;3;3;3;3;3;3	3;3;3;3;3;3;3;3;3;3;3	>gi|350538677|ref|NP_001232793.1| myosin regulatory light chain 2, smooth muscle minor isoform-like [Taeniopygia guttata];>gi|350537605|ref|NP_001232533.1| putative myosin regulatory light chain isoform L20-B variant 1 [Taeniopygia guttata];>gi|224078796|r	11	3	3	3	26.2	26.2	26.2	19.911	172	172;172;172;172;172;172;172;174;176;198;201	0	24.291	115950000	12884000	1.00262e-05	0.00100262	3		8;9;10			25;57;130
gi|224165426|ref|XP_002200339.1| PREDICTED: lymphocyte antigen 6E-like, partial [Taeniopygia guttata];gi|350538291|ref|NP_001232564.1| putative stem cell antigen 2 variant 2 precursor [Taeniopygia guttata];gi|197127529|gb|ACH44027.1| putative stem cell antigen 2 variant 2 [Taeniopygia guttata];B5FYB6;H0ZV30;H0ZR62	gi|224165426|ref|XP_002200339.1| PREDICTED: lymphocyte antigen 6E-like, partial [Taeniopygia guttata];gi|350538291|ref|NP_001232564.1| putative stem cell antigen 2 variant 2 precursor [Taeniopygia guttata];gi|197127529|gb|ACH44027.1| putative stem cell antigen 2 variant 2 [Taeniopygia guttata];B5FYB6;H0ZV30;H0ZR62	2;2;2;2;1;1	2;2;2;2;1;1	2;2;2;2;1;1	>gi|224165426|ref|XP_002200339.1| PREDICTED: lymphocyte antigen 6E-like, partial [Taeniopygia guttata];>gi|350538291|ref|NP_001232564.1| putative stem cell antigen 2 variant 2 precursor [Taeniopygia guttata];>gi|197127529|gb|ACH44027.1| putative stem cell	6	2	2	2	25.9	25.9	25.9	11.38	108	108;126;126;126;109;126	0	124.97	1903700000	475930000	0.000370363	0.0370363	29
gi|350538755|ref|NP_001232585.1| putative macrophage migration inhibitory factor (MIF) variant 1 [Taeniopygia guttata];gi|197127550|gb|ACH44048.1| putative macrophage migration inhibitory factor (MIF) variant 1 [Taeniopygia guttata];gi|197127549|gb|ACH44047.1| putative macrophage migration inhibitory factor (MIF) variant 1 [Taeniopygia guttata];gi|197127548|gb|ACH44046.1| putative macrophage migr…	gi|350538755|ref|NP_001232585.1| putative macrophage migration inhibitory factor (MIF) variant 1 [Taeniopygia guttata];gi|197127550|gb|ACH44048.1| putative macrophage migration inhibitory factor (MIF) variant 1 [Taeniopygia guttata];gi|197127549|gb|ACH44047.1| putative macrophage migration inhibitory factor (MIF) variant 1 [Taeniopygia guttata];gi|197127548|gb|ACH44046.1| putative macrophage migr…	1;1;1;1;1;1;1;1;1	1;1;1;1;1;1;1;1;1	1;1;1;1;1;1;1;1;1	>gi|350538755|ref|NP_001232585.1| putative macrophage migration inhibitory factor (MIF) variant 1 [Taeniopygia guttata];>gi|197127550|gb|ACH44048.1| putative macrophage migration inhibitory factor (MIF) variant 1 [Taeniopygia guttata];>gi|197127549|gb|ACH4	9	1	1	1	14.8	14.8	14.8	12.482	115	115;115;115;115;115;115;115;115;115	0.0027778	8.8296	86261000	14377000	1.1188e-05	0.0011188	4
gi|350534720|ref|NP_001232636.1| putative RAN member RAS oncogene family variant 1 [Taeniopygia guttata];gi|197127596|gb|ACH44094.1| putative RAN member RAS oncogene family variant 1 [Taeniopygia guttata];gi|197127595|gb|ACH44093.1| putative RAN member RAS oncogene family variant 1 [Taeniopygia guttata];gi|197127594|gb|ACH44092.1| putative RAN member RAS oncogene family variant 2 [Taeniopygia gut…	gi|350534720|ref|NP_001232636.1| putative RAN member RAS oncogene family variant 1 [Taeniopygia guttata];gi|197127596|gb|ACH44094.1| putative RAN member RAS oncogene family variant 1 [Taeniopygia guttata];gi|197127595|gb|ACH44093.1| putative RAN member RAS oncogene family variant 1 [Taeniopygia guttata];gi|197127594|gb|ACH44092.1| putative RAN member RAS oncogene family variant 2 [Taeniopygia gut…	2;2;2;2;2;2;2;1	2;2;2;2;2;2;2;1	2;2;2;2;2;2;2;1	>gi|350534720|ref|NP_001232636.1| putative RAN member RAS oncogene family variant 1 [Taeniopygia guttata];>gi|197127596|gb|ACH44094.1| putative RAN member RAS oncogene family variant 1 [Taeniopygia guttata];>gi|197127595|gb|ACH44093.1| putative RAN member	8	2	2	2	10.2	10.2	10.2	24.437	216	216;216;216;216;216;216;216;217	0	13.696	396190000	36017000	2.8028e-05	0.0028028	5
gi|350535014|ref|NP_001232649.1| putative myelin protein zero-like 1 variant 1 precursor [Taeniopygia guttata];gi|197127611|gb|ACH44109.1| putative myelin protein zero-like 1 variant 1 [Taeniopygia guttata];B5FYJ8;H0ZTF8	gi|350535014|ref|NP_001232649.1| putative myelin protein zero-like 1 variant 1 precursor [Taeniopygia guttata];gi|197127611|gb|ACH44109.1| putative myelin protein zero-like 1 variant 1 [Taeniopygia guttata];B5FYJ8;H0ZTF8	5;5;5;5	5;5;5;5	5;5;5;5	>gi|350535014|ref|NP_001232649.1| putative myelin protein zero-like 1 variant 1 precursor [Taeniopygia guttata];>gi|197127611|gb|ACH44109.1| putative myelin protein zero-like 1 variant 1 [Taeniopygia guttata];>tr|B5FYJ8|B5FYJ8_TAEGU Putative myelin protein	4	5	5	5	22	22	22	21.782	205	205;205;205;236	0	69.581	10060000000	1257500000	0.000978571	0.0978571	85		11			118
H0ZBT5;gi|350539159|ref|NP_001232604.1| putative glyoxylase 1 [Taeniopygia guttata];gi|197127629|gb|ACH44127.1| putative glyoxylase 1 [Taeniopygia guttata];B5FYL6	H0ZBT5;gi|350539159|ref|NP_001232604.1| putative glyoxylase 1 [Taeniopygia guttata];gi|197127629|gb|ACH44127.1| putative glyoxylase 1 [Taeniopygia guttata];B5FYL6	5;5;5;5	5;5;5;5	5;5;5;5	>tr|H0ZBT5|H0ZBT5_TAEGU Uncharacterized protein (Fragment) OS=Taeniopygia guttata GN=GLO1 PE=4 SV=1;>gi|350539159|ref|NP_001232604.1| putative glyoxylase 1 [Taeniopygia guttata];>gi|197127629|gb|ACH44127.1| putative glyoxylase 1 [Taeniopygia guttata];>tr|B	4	5	5	5	28.2	28.2	28.2	18.134	156	156;183;183;183	0	53.621	2654300000	265430000	0.000206554	0.0206554	44		12;13			27;38
gi|350539259|ref|NP_001232610.1| ADP-ribosylation factor-like protein 3 [Taeniopygia guttata];gi|197127667|gb|ACH44165.1| putative ADP-ribosylation factor-like protein 3 variant 2 [Taeniopygia guttata];B5FYQ4;gi|197127665|gb|ACH44163.1| putative ADP-ribosylation factor-like protein 3 variant 1 [Taeniopygia guttata];B5FYQ2;H0ZIT9;gi|218563485|sp|B5FYQ0.1|ARL3_TAEGU RecName: Full=ADP-ribosylation f…	gi|350539259|ref|NP_001232610.1| ADP-ribosylation factor-like protein 3 [Taeniopygia guttata];gi|197127667|gb|ACH44165.1| putative ADP-ribosylation factor-like protein 3 variant 2 [Taeniopygia guttata];B5FYQ4;gi|197127665|gb|ACH44163.1| putative ADP-ribosylation factor-like protein 3 variant 1 [Taeniopygia guttata];B5FYQ2;H0ZIT9;gi|218563485|sp|B5FYQ0.1|ARL3_TAEGU RecName: Full=ADP-ribosylation f…	1;1;1;1;1;1;1;1;1;1	1;1;1;1;1;1;1;1;1;1	1;1;1;1;1;1;1;1;1;1	>gi|350539259|ref|NP_001232610.1| ADP-ribosylation factor-like protein 3 [Taeniopygia guttata];>gi|197127667|gb|ACH44165.1| putative ADP-ribosylation factor-like protein 3 variant 2 [Taeniopygia guttata];>tr|B5FYQ4|B5FYQ4_TAEGU Putative ADP-ribosylation fa	10	1	1	1	14.1	14.1	14.1	8.7691	78	78;78;78;82;82;181;182;182;182;182	0.0049261	7.0702	112170000	28044000	2.18235e-05	0.00218235	3
gi|350536265|ref|NP_001232706.1| putative calretinin [Taeniopygia guttata];gi|197127685|gb|ACH44183.1| putative calretinin [Taeniopygia guttata];gi|197127684|gb|ACH44182.1| putative calretinin [Taeniopygia guttata];B5FYS1	gi|350536265|ref|NP_001232706.1| putative calretinin [Taeniopygia guttata];gi|197127685|gb|ACH44183.1| putative calretinin [Taeniopygia guttata];gi|197127684|gb|ACH44182.1| putative calretinin [Taeniopygia guttata];B5FYS1	1;1;1;1	1;1;1;1	1;1;1;1	>gi|350536265|ref|NP_001232706.1| putative calretinin [Taeniopygia guttata];>gi|197127685|gb|ACH44183.1| putative calretinin [Taeniopygia guttata];>gi|197127684|gb|ACH44182.1| putative calretinin [Taeniopygia guttata];>tr|B5FYS1|B5FYS1_TAEGU Putative calre	4	1	1	1	4.1	4.1	4.1	31.235	270	270;270;270;270	0	14.298	5834200000	343190000	0.000267066	0.0267066	36
H0ZEH3;gi|350537517|ref|NP_001232762.1| putative actin related protein 2/3 complex subunit 4 [Taeniopygia guttata];gi|197127727|gb|ACH44225.1| putative actin related protein 2/3 complex subunit 4 [Taeniopygia guttata];gi|197127726|gb|ACH44224.1| putative actin related protein 2/3 complex subunit 4 [Taeniopygia guttata];B5FYW4;B5FYW3	H0ZEH3;gi|350537517|ref|NP_001232762.1| putative actin related protein 2/3 complex subunit 4 [Taeniopygia guttata];gi|197127727|gb|ACH44225.1| putative actin related protein 2/3 complex subunit 4 [Taeniopygia guttata];gi|197127726|gb|ACH44224.1| putative actin related protein 2/3 complex subunit 4 [Taeniopygia guttata];B5FYW4;B5FYW3	3;3;3;3;3;3	3;3;3;3;3;3	3;3;3;3;3;3	>tr|H0ZEH3|H0ZEH3_TAEGU Uncharacterized protein (Fragment) OS=Taeniopygia guttata GN=ARPC4 PE=4 SV=1;>gi|350537517|ref|NP_001232762.1| putative actin related protein 2/3 complex subunit 4 [Taeniopygia guttata];>gi|197127727|gb|ACH44225.1| putative actin re	6	3	3	3	18.1	18.1	18.1	19.487	166	166;168;168;168;168;168	0	24.492	1280500000	160060000	0.000124557	0.0124557	11
H0ZBU1;gi|350537267|ref|NP_001232042.1| putative phosphatidylinositol transfer protein beta [Taeniopygia guttata];gi|197127738|gb|ACH44236.1| putative phosphatidylinositol transfer protein beta [Taeniopygia guttata];B5FYX5	H0ZBU1;gi|350537267|ref|NP_001232042.1| putative phosphatidylinositol transfer protein beta [Taeniopygia guttata];gi|197127738|gb|ACH44236.1| putative phosphatidylinositol transfer protein beta [Taeniopygia guttata];B5FYX5	1;1;1;1	1;1;1;1	1;1;1;1	>tr|H0ZBU1|H0ZBU1_TAEGU Uncharacterized protein (Fragment) OS=Taeniopygia guttata GN=PITPNB PE=4 SV=1;>gi|350537267|ref|NP_001232042.1| putative phosphatidylinositol transfer protein beta [Taeniopygia guttata];>gi|197127738|gb|ACH44236.1| putative phosphat	4	1	1	1	4.9	4.9	4.9	30.892	265	265;272;272;272	0.0050569	7.2556	0	0	0	0	1		14			67
gi|350538103|ref|NP_001232081.1| putative preprocholecystokinin variant 2 precursor [Taeniopygia guttata];gi|197127766|gb|ACH44264.1| putative preprocholecystokinin variant 1 [Taeniopygia guttata];gi|197127765|gb|ACH44263.1| putative preprocholecystokinin variant 2 [Taeniopygia guttata];B5FZ03;B5FZ02	gi|350538103|ref|NP_001232081.1| putative preprocholecystokinin variant 2 precursor [Taeniopygia guttata];gi|197127766|gb|ACH44264.1| putative preprocholecystokinin variant 1 [Taeniopygia guttata];gi|197127765|gb|ACH44263.1| putative preprocholecystokinin variant 2 [Taeniopygia guttata];B5FZ03;B5FZ02	1;1;1;1;1	1;1;1;1;1	1;1;1;1;1	>gi|350538103|ref|NP_001232081.1| putative preprocholecystokinin variant 2 precursor [Taeniopygia guttata];>gi|197127766|gb|ACH44264.1| putative preprocholecystokinin variant 1 [Taeniopygia guttata];>gi|197127765|gb|ACH44263.1| putative preprocholecystokin	5	1	1	1	6.9	6.9	6.9	14.367	130	130;130;130;130;130	0.0027064	8.3296	234980000	33568000	2.61222e-05	0.00261222	8
H0YT96;gi|350538179|ref|NP_001232085.1| putative ATP synthase subunit b [Taeniopygia guttata];gi|197127769|gb|ACH44267.1| putative ATP synthase subunit b [Taeniopygia guttata];gi|197127768|gb|ACH44266.1| putative ATP synthase subunit b [Taeniopygia guttata];B5FZ06;B5FZ05	H0YT96;gi|350538179|ref|NP_001232085.1| putative ATP synthase subunit b [Taeniopygia guttata];gi|197127769|gb|ACH44267.1| putative ATP synthase subunit b [Taeniopygia guttata];gi|197127768|gb|ACH44266.1| putative ATP synthase subunit b [Taeniopygia guttata];B5FZ06;B5FZ05	1;1;1;1;1;1	1;1;1;1;1;1	1;1;1;1;1;1	>tr|H0YT96|H0YT96_TAEGU Uncharacterized protein (Fragment) OS=Taeniopygia guttata GN=ATP5F1 PE=4 SV=1;>gi|350538179|ref|NP_001232085.1| putative ATP synthase subunit b [Taeniopygia guttata];>gi|197127769|gb|ACH44267.1| putative ATP synthase subunit b [Taen	6	1	1	1	5.7	5.7	5.7	25.844	228	228;252;252;252;252;252	0.0049813	7.1444	3812400000	293260000	0.000228211	0.0228211	12		15;16			106;112
H0ZH50;gi|350534704|ref|NP_001232635.1| putative N-acetylglucosamine-1-phosphotransferase gamma subunit variant 3 [Taeniopygia guttata];gi|197127792|gb|ACH44290.1| putative N-acetylglucosamine-1-phosphotransferase gamma subunit variant 3 [Taeniopygia guttata];gi|197127791|gb|ACH44289.1| putative N-acetylglucosamine-1-phosphotransferase gamma subunit variant 3 [Taeniopygia guttata];B5FZ29;B5FZ28;g…	H0ZH50;gi|350534704|ref|NP_001232635.1| putative N-acetylglucosamine-1-phosphotransferase gamma subunit variant 3 [Taeniopygia guttata];gi|197127792|gb|ACH44290.1| putative N-acetylglucosamine-1-phosphotransferase gamma subunit variant 3 [Taeniopygia guttata];gi|197127791|gb|ACH44289.1| putative N-acetylglucosamine-1-phosphotransferase gamma subunit variant 3 [Taeniopygia guttata];B5FZ29;B5FZ28;g…	5;5;5;5;5;5;5;5;5;5	5;5;5;5;5;5;5;5;5;5	5;5;5;5;5;5;5;5;5;5	>tr|H0ZH50|H0ZH50_TAEGU Uncharacterized protein OS=Taeniopygia guttata GN=GNPTG PE=4 SV=1;>gi|350534704|ref|NP_001232635.1| putative N-acetylglucosamine-1-phosphotransferase gamma subunit variant 3 [Taeniopygia guttata];>gi|197127792|gb|ACH44290.1| putativ	10	5	5	5	18.8	18.8	18.8	32.854	288	288;288;288;288;288;288;310;310;310;310	0	49.966	3619200000	241280000	0.000187761	0.0187761	57		17			27
H0ZGD4;H0ZGD2;H0ZG75;gi|449481704|ref|XP_004175929.1| PREDICTED: histone H3.2-like [Taeniopygia guttata];gi|308818224|ref|NP_001184233.1| H3 histone, family 3A member [Taeniopygia guttata];gi|308818211|ref|NP_001184227.1| H3 histone, family 3A member [Taeniopygia guttata];gi|224170887|ref|XP_002193332.1| PREDICTED: histone H3.2-like [Taeniopygia guttata];gi|224094578|ref|XP_002194141.1| PREDICTED…	H0ZGD4;H0ZGD2;H0ZG75;gi|449481704|ref|XP_004175929.1| PREDICTED: histone H3.2-like [Taeniopygia guttata];gi|308818224|ref|NP_001184233.1| H3 histone, family 3A member [Taeniopygia guttata];gi|308818211|ref|NP_001184227.1| H3 histone, family 3A member [Taeniopygia guttata];gi|224170887|ref|XP_002193332.1| PREDICTED: histone H3.2-like [Taeniopygia guttata];gi|224094578|ref|XP_002194141.1| PREDICTED…	2;2;2;2;2;2;2;2;2;2;2;2;2;2;2;2;2;2;2;2;2;2;2;2;2;2;2;2;2;2;2;1;1	2;2;2;2;2;2;2;2;2;2;2;2;2;2;2;2;2;2;2;2;2;2;2;2;2;2;2;2;2;2;2;1;1	2;2;2;2;2;2;2;2;2;2;2;2;2;2;2;2;2;2;2;2;2;2;2;2;2;2;2;2;2;2;2;1;1	>tr|H0ZGD4|H0ZGD4_TAEGU Histone H3 (Fragment) OS=Taeniopygia guttata GN=HIST3H3 PE=3 SV=1;>tr|H0ZGD2|H0ZGD2_TAEGU Histone H3 OS=Taeniopygia guttata PE=3 SV=1;>tr|H0ZG75|H0ZG75_TAEGU Histone H3 OS=Taeniopygia guttata GN=HIST2H3D PE=3 SV=1;>gi|449481704|ref|	33	2	2	2	11.9	11.9	11.9	15.342	135	135;136;136;136;136;136;136;136;136;136;136;136;136;136;136;136;136;136;136;136;136;136;136;136;136;140;146;146;502;640;1516;136;136	0	14.649	1166500000	291630000	0.000226943	0.0226943	11
H0Z5L8;gi|350539461|ref|NP_001232148.1| putative actin related protein 2/3 complex subunit 3 [Taeniopygia guttata];gi|197127832|gb|ACH44330.1| putative actin related protein 2/3 complex subunit 3 [Taeniopygia guttata];gi|197127831|gb|ACH44329.1| putative actin related protein 2/3 complex subunit 3 [Taeniopygia guttata];gi|197127830|gb|ACH44328.1| putative actin related protein 2/3 complex subunit…	H0Z5L8;gi|350539461|ref|NP_001232148.1| putative actin related protein 2/3 complex subunit 3 [Taeniopygia guttata];gi|197127832|gb|ACH44330.1| putative actin related protein 2/3 complex subunit 3 [Taeniopygia guttata];gi|197127831|gb|ACH44329.1| putative actin related protein 2/3 complex subunit 3 [Taeniopygia guttata];gi|197127830|gb|ACH44328.1| putative actin related protein 2/3 complex subunit…	2;2;2;2;2;2;2;2	2;2;2;2;2;2;2;2	2;2;2;2;2;2;2;2	>tr|H0Z5L8|H0Z5L8_TAEGU Uncharacterized protein (Fragment) OS=Taeniopygia guttata GN=ARPC3 PE=4 SV=1;>gi|350539461|ref|NP_001232148.1| putative actin related protein 2/3 complex subunit 3 [Taeniopygia guttata];>gi|197127832|gb|ACH44330.1| putative actin re	8	2	2	2	10.2	10.2	10.2	20.277	176	176;178;178;178;178;178;207;207	0	25.834	637870000	63787000	4.96383e-05	0.00496383	14		18			17
H0ZQ12;gi|350535835|ref|NP_001232216.1| putative growth-related translationally controlled tumor protein [Taeniopygia guttata];gi|197127902|gb|ACH44400.1| putative growth-related translationally controlled tumor protein [Taeniopygia guttata];gi|197127901|gb|ACH44399.1| putative growth-related translationally controlled tumor protein [Taeniopygia guttata];B5FZD8	H0ZQ12;gi|350535835|ref|NP_001232216.1| putative growth-related translationally controlled tumor protein [Taeniopygia guttata];gi|197127902|gb|ACH44400.1| putative growth-related translationally controlled tumor protein [Taeniopygia guttata];gi|197127901|gb|ACH44399.1| putative growth-related translationally controlled tumor protein [Taeniopygia guttata];B5FZD8	1;1;1;1;1	1;1;1;1;1	1;1;1;1;1	>tr|H0ZQ12|H0ZQ12_TAEGU Uncharacterized protein (Fragment) OS=Taeniopygia guttata GN=TPT1 PE=4 SV=1;>gi|350535835|ref|NP_001232216.1| putative growth-related translationally controlled tumor protein [Taeniopygia guttata];>gi|197127902|gb|ACH44400.1| putati	5	1	1	1	4.3	4.3	4.3	18.494	164	164;172;172;172;172	0.0026702	8.062	844830000	120690000	9.39195e-05	0.00939195	4
H0YQ32;gi|197127967|gb|ACH44465.1| putative lectin mannose-binding 2 variant 1 [Taeniopygia guttata];B5FZK4;gi|350536501|ref|NP_001232248.1| VIP36-like protein precursor [Taeniopygia guttata];gi|197127966|gb|ACH44464.1| putative lectin mannose-binding 2 variant 1 [Taeniopygia guttata];B5FZK3	H0YQ32;gi|197127967|gb|ACH44465.1| putative lectin mannose-binding 2 variant 1 [Taeniopygia guttata];B5FZK4;gi|350536501|ref|NP_001232248.1| VIP36-like protein precursor [Taeniopygia guttata];gi|197127966|gb|ACH44464.1| putative lectin mannose-binding 2 variant 1 [Taeniopygia guttata];B5FZK3	2;2;2;2;2;2	2;2;2;2;2;2	2;2;2;2;2;2	>tr|H0YQ32|H0YQ32_TAEGU Uncharacterized protein (Fragment) OS=Taeniopygia guttata GN=B5FZK4_TAEGU PE=4 SV=1;>gi|197127967|gb|ACH44465.1| putative lectin mannose-binding 2 variant 1 [Taeniopygia guttata];>tr|B5FZK4|B5FZK4_TAEGU Putative lectin mannose-bindi	6	2	2	2	7.8	7.8	7.8	33.233	296	296;296;296;337;337;337	0	15.596	388470000	27748000	2.15932e-05	0.00215932	7
gi|197128146|gb|ACH44644.1| putative tyrosine 3-monooxgenase/tryptophan 5-monooxgenase activation protein gamma polypeptide variant 3 [Taeniopygia guttata];gi|197128142|gb|ACH44640.1| putative tyrosine 3-monooxgenase/tryptophan 5-monooxgenase activation protein gamma polypeptide variant 1 [Taeniopygia guttata];gi|197128140|gb|ACH44638.1| putative tyrosine 3-monooxgenase/tryptophan 5-monooxgenase …	gi|197128146|gb|ACH44644.1| putative tyrosine 3-monooxgenase/tryptophan 5-monooxgenase activation protein gamma polypeptide variant 3 [Taeniopygia guttata];gi|197128142|gb|ACH44640.1| putative tyrosine 3-monooxgenase/tryptophan 5-monooxgenase activation protein gamma polypeptide variant 1 [Taeniopygia guttata];gi|197128140|gb|ACH44638.1| putative tyrosine 3-monooxgenase/tryptophan 5-monooxgenase …	7;7;7;7;6;6;6;6;5;5;5;2;2	2;2;2;2;2;2;2;2;2;2;2;1;1	2;2;2;2;2;2;2;2;2;2;2;1;1	>gi|197128146|gb|ACH44644.1| putative tyrosine 3-monooxgenase/tryptophan 5-monooxgenase activation protein gamma polypeptide variant 3 [Taeniopygia guttata];>gi|197128142|gb|ACH44640.1| putative tyrosine 3-monooxgenase/tryptophan 5-monooxgenase activation	13	7	2	2	26.7	9.7	9.7	28.302	247	247;247;247;247;177;177;230;230;247;247;247;90;90	0	18.606	961540000	60097000	4.67667e-05	0.00467667	5		19;20;21			23;27;223
gi|350539105|ref|NP_001232360.1| putative ribosomal protein L26 variant 3 [Taeniopygia guttata];gi|197128183|gb|ACH44681.1| putative ribosomal protein L26 variant 2 [Taeniopygia guttata];gi|197128182|gb|ACH44680.1| putative ribosomal protein L26 variant 1 [Taeniopygia guttata];gi|197128181|gb|ACH44679.1| putative ribosomal protein L26 variant 2 [Taeniopygia guttata];gi|197128180|gb|ACH44678.1| pu…	gi|350539105|ref|NP_001232360.1| putative ribosomal protein L26 variant 3 [Taeniopygia guttata];gi|197128183|gb|ACH44681.1| putative ribosomal protein L26 variant 2 [Taeniopygia guttata];gi|197128182|gb|ACH44680.1| putative ribosomal protein L26 variant 1 [Taeniopygia guttata];gi|197128181|gb|ACH44679.1| putative ribosomal protein L26 variant 2 [Taeniopygia guttata];gi|197128180|gb|ACH44678.1| pu…	1;1;1;1;1;1;1;1;1;1;1;1;1;1;1;1;1;1;1;1;1;1	1;1;1;1;1;1;1;1;1;1;1;1;1;1;1;1;1;1;1;1;1;1	1;1;1;1;1;1;1;1;1;1;1;1;1;1;1;1;1;1;1;1;1;1	>gi|350539105|ref|NP_001232360.1| putative ribosomal protein L26 variant 3 [Taeniopygia guttata];>gi|197128183|gb|ACH44681.1| putative ribosomal protein L26 variant 2 [Taeniopygia guttata];>gi|197128182|gb|ACH44680.1| putative ribosomal protein L26 variant	22	1	1	1	6.2	6.2	6.2	17.258	145	145;145;145;145;145;145;145;145;145;145;145;145;145;145;145;145;145;145;145;146;153;153	0.0060533	6.9123	38919000	6486500	5.04771e-06	0.000504771	1
gi|325652120|ref|NP_001191691.1| nucleoside diphosphate kinase B [Taeniopygia guttata];gi|197129936|gb|ACH46434.1| putative nucleoside diphosphate kinase variant 1 [Taeniopygia guttata];gi|197128294|gb|ACH44792.1| putative nucleoside diphosphate kinase variant 1 [Taeniopygia guttata];gi|197128293|gb|ACH44791.1| putative nucleoside diphosphate kinase variant 1 [Taeniopygia guttata];gi|197128292|gb…	gi|325652120|ref|NP_001191691.1| nucleoside diphosphate kinase B [Taeniopygia guttata];gi|197129936|gb|ACH46434.1| putative nucleoside diphosphate kinase variant 1 [Taeniopygia guttata];gi|197128294|gb|ACH44792.1| putative nucleoside diphosphate kinase variant 1 [Taeniopygia guttata];gi|197128293|gb|ACH44791.1| putative nucleoside diphosphate kinase variant 1 [Taeniopygia guttata];gi|197128292|gb…	6;6;6;6;6;6;6;6;6;5;5;2	6;6;6;6;6;6;6;6;6;5;5;2	6;6;6;6;6;6;6;6;6;5;5;2	>gi|325652120|ref|NP_001191691.1| nucleoside diphosphate kinase B [Taeniopygia guttata];>gi|197129936|gb|ACH46434.1| putative nucleoside diphosphate kinase variant 1 [Taeniopygia guttata];>gi|197128294|gb|ACH44792.1| putative nucleoside diphosphate kinase	12	6	6	6	47.1	47.1	47.1	17.275	153	153;153;153;153;153;153;173;173;267;153;153;153	0	115.74	6186900000	515580000	0.000401218	0.0401218	58		22			91
gi|197128341|gb|ACH44839.1| putative peroxiredoxin 1 variant 2 [Taeniopygia guttata];gi|197128339|gb|ACH44837.1| putative peroxiredoxin 1 variant 2 [Taeniopygia guttata];gi|197128336|gb|ACH44834.1| putative peroxiredoxin 1 variant 2 [Taeniopygia guttata];gi|197128335|gb|ACH44833.1| putative peroxiredoxin 1 variant 2 [Taeniopygia guttata];gi|197128334|gb|ACH44832.1| putative peroxiredoxin 1 varian…	gi|197128341|gb|ACH44839.1| putative peroxiredoxin 1 variant 2 [Taeniopygia guttata];gi|197128339|gb|ACH44837.1| putative peroxiredoxin 1 variant 2 [Taeniopygia guttata];gi|197128336|gb|ACH44834.1| putative peroxiredoxin 1 variant 2 [Taeniopygia guttata];gi|197128335|gb|ACH44833.1| putative peroxiredoxin 1 variant 2 [Taeniopygia guttata];gi|197128334|gb|ACH44832.1| putative peroxiredoxin 1 varian…	11;11;11;11;11;11;11;11;11;11;10;10;10;9;9;9;9;4;4;1;1	11;11;11;11;11;11;11;11;11;11;10;10;10;9;9;9;9;4;4;1;1	10;10;10;10;10;10;10;10;10;10;9;9;9;8;8;8;8;4;4;0;0	>gi|197128341|gb|ACH44839.1| putative peroxiredoxin 1 variant 2 [Taeniopygia guttata];>gi|197128339|gb|ACH44837.1| putative peroxiredoxin 1 variant 2 [Taeniopygia guttata];>gi|197128336|gb|ACH44834.1| putative peroxiredoxin 1 variant 2 [Taeniopygia guttata	21	11	11	10	51.8	51.8	48.2	22.27	199	199;199;199;199;199;199;199;199;199;201;199;199;199;179;179;223;223;122;122;198;237	0	246.29	29513000000	2459400000	0.00191387	0.191387	244		23			21
gi|350536049|ref|NP_001232459.1| putative sorcin [Taeniopygia guttata];gi|197128376|gb|ACH44874.1| putative sorcin transcript variant 1 [Taeniopygia guttata];gi|197128375|gb|ACH44873.1| putative sorcin transcript variant 1 [Taeniopygia guttata];gi|197128374|gb|ACH44872.1| putative sorcin transcript variant 1 [Taeniopygia guttata];B5G0R1	gi|350536049|ref|NP_001232459.1| putative sorcin [Taeniopygia guttata];gi|197128376|gb|ACH44874.1| putative sorcin transcript variant 1 [Taeniopygia guttata];gi|197128375|gb|ACH44873.1| putative sorcin transcript variant 1 [Taeniopygia guttata];gi|197128374|gb|ACH44872.1| putative sorcin transcript variant 1 [Taeniopygia guttata];B5G0R1	1;1;1;1;1	1;1;1;1;1	1;1;1;1;1	>gi|350536049|ref|NP_001232459.1| putative sorcin [Taeniopygia guttata];>gi|197128376|gb|ACH44874.1| putative sorcin transcript variant 1 [Taeniopygia guttata];>gi|197128375|gb|ACH44873.1| putative sorcin transcript variant 1 [Taeniopygia guttata];>gi|1971	5	1	1	1	5.6	5.6	5.6	21.682	197	197;197;197;197;197	0.0083832	6.8205	62257000	5659800	4.40439e-06	0.000440439	1
gi|350537761|ref|NP_001232302.1| putative peroxiredoxin 6 [Taeniopygia guttata];gi|197129822|gb|ACH46320.1| putative peroxiredoxin 6 [Taeniopygia guttata];gi|197129818|gb|ACH46316.1| putative peroxiredoxin 6 [Taeniopygia guttata];gi|197128387|gb|ACH44885.1| putative peroxiredoxin 6 [Taeniopygia guttata];gi|197128386|gb|ACH44884.1| putative peroxiredoxin 6 [Taeniopygia guttata];gi|197128385|gb|ACH…	gi|350537761|ref|NP_001232302.1| putative peroxiredoxin 6 [Taeniopygia guttata];gi|197129822|gb|ACH46320.1| putative peroxiredoxin 6 [Taeniopygia guttata];gi|197129818|gb|ACH46316.1| putative peroxiredoxin 6 [Taeniopygia guttata];gi|197128387|gb|ACH44885.1| putative peroxiredoxin 6 [Taeniopygia guttata];gi|197128386|gb|ACH44884.1| putative peroxiredoxin 6 [Taeniopygia guttata];gi|197128385|gb|ACH…	10;10;10;10;10;10;10;10;10;6;2;2	10;10;10;10;10;10;10;10;10;6;2;2	10;10;10;10;10;10;10;10;10;6;2;2	>gi|350537761|ref|NP_001232302.1| putative peroxiredoxin 6 [Taeniopygia guttata];>gi|197129822|gb|ACH46320.1| putative peroxiredoxin 6 [Taeniopygia guttata];>gi|197129818|gb|ACH46316.1| putative peroxiredoxin 6 [Taeniopygia guttata];>gi|197128387|gb|ACH448	12	10	10	10	54.5	54.5	54.5	25.09	224	224;224;224;224;224;224;224;224;224;224;62;78	0	170.75	3198600000	213240000	0.000165941	0.0165941	63		24;25			115;126
gi|350534594|ref|NP_001232157.1| putative thymosin beta 4 [Taeniopygia guttata];gi|197129861|gb|ACH46359.1| putative thymosin beta 4 [Taeniopygia guttata];gi|197128418|gb|ACH44916.1| putative thymosin beta 4 [Taeniopygia guttata];gi|197128417|gb|ACH44915.1| putative thymosin beta 4 [Taeniopygia guttata];gi|197128415|gb|ACH44913.1| putative thymosin beta 4 [Taeniopygia guttata];gi|197128414|gb|ACH…	gi|350534594|ref|NP_001232157.1| putative thymosin beta 4 [Taeniopygia guttata];gi|197129861|gb|ACH46359.1| putative thymosin beta 4 [Taeniopygia guttata];gi|197128418|gb|ACH44916.1| putative thymosin beta 4 [Taeniopygia guttata];gi|197128417|gb|ACH44915.1| putative thymosin beta 4 [Taeniopygia guttata];gi|197128415|gb|ACH44913.1| putative thymosin beta 4 [Taeniopygia guttata];gi|197128414|gb|ACH…	1;1;1;1;1;1;1;1;1;1;1;1;1;1;1;1;1;1;1;1;1;1;1	1;1;1;1;1;1;1;1;1;1;1;1;1;1;1;1;1;1;1;1;1;1;1	1;1;1;1;1;1;1;1;1;1;1;1;1;1;1;1;1;1;1;1;1;1;1	>gi|350534594|ref|NP_001232157.1| putative thymosin beta 4 [Taeniopygia guttata];>gi|197129861|gb|ACH46359.1| putative thymosin beta 4 [Taeniopygia guttata];>gi|197128418|gb|ACH44916.1| putative thymosin beta 4 [Taeniopygia guttata];>gi|197128417|gb|ACH449	23	1	1	1	25	25	25	5.0526	44	44;44;44;44;44;44;44;44;44;44;44;44;44;44;44;44;44;44;44;44;44;44;44	0.003861	7.4948	88351000	44175000	3.43764e-05	0.00343764	0		26			7
H0ZDF2;gi|350536623|ref|NP_001232488.1| putative ribosomal protein L27a variant 2 [Taeniopygia guttata];gi|197128446|gb|ACH44944.1| putative ribosomal protein L27a variant 2 [Taeniopygia guttata];B5G0Y3	H0ZDF2;gi|350536623|ref|NP_001232488.1| putative ribosomal protein L27a variant 2 [Taeniopygia guttata];gi|197128446|gb|ACH44944.1| putative ribosomal protein L27a variant 2 [Taeniopygia guttata];B5G0Y3	1;1;1;1	1;1;1;1	1;1;1;1	>tr|H0ZDF2|H0ZDF2_TAEGU Uncharacterized protein (Fragment) OS=Taeniopygia guttata GN=RPL27A PE=3 SV=1;>gi|350536623|ref|NP_001232488.1| putative ribosomal protein L27a variant 2 [Taeniopygia guttata];>gi|197128446|gb|ACH44944.1| putative ribosomal protein	4	1	1	1	8.8	8.8	8.8	16.76	148	148;148;148;148	0.0026455	7.9502	354540000	50648000	3.94137e-05	0.00394137	5
gi|350534770|ref|NP_001232396.1| putative beta-globin [Taeniopygia guttata];gi|197129901|gb|ACH46399.1| putative beta-globin [Taeniopygia guttata];gi|197128476|gb|ACH44974.1| putative beta-globin [Taeniopygia guttata];gi|197128474|gb|ACH44972.1| putative beta-globin [Taeniopygia guttata];gi|197128473|gb|ACH44971.1| putative beta-globin [Taeniopygia guttata];gi|197128472|gb|ACH44970.1| putative be…	gi|350534770|ref|NP_001232396.1| putative beta-globin [Taeniopygia guttata];gi|197129901|gb|ACH46399.1| putative beta-globin [Taeniopygia guttata];gi|197128476|gb|ACH44974.1| putative beta-globin [Taeniopygia guttata];gi|197128474|gb|ACH44972.1| putative beta-globin [Taeniopygia guttata];gi|197128473|gb|ACH44971.1| putative beta-globin [Taeniopygia guttata];gi|197128472|gb|ACH44970.1| putative be…	6;6;6;6;6;6;6;6;6;6;5;5;3;1;1;1;1	6;6;6;6;6;6;6;6;6;6;5;5;3;1;1;1;1	3;3;3;3;3;3;3;3;3;3;2;2;0;0;0;0;0	>gi|350534770|ref|NP_001232396.1| putative beta-globin [Taeniopygia guttata];>gi|197129901|gb|ACH46399.1| putative beta-globin [Taeniopygia guttata];>gi|197128476|gb|ACH44974.1| putative beta-globin [Taeniopygia guttata];>gi|197128474|gb|ACH44972.1| putati	17	6	6	3	41.5	41.5	27.9	16.313	147	147;147;147;147;147;147;147;147;147;147;147;147;150;147;147;147;147	0	60.203	2670300000	242760000	0.000188913	0.0188913	23
gi|397529593|ref|NP_001232496.2| thioredoxin [Taeniopygia guttata];gi|197128480|gb|ACH44978.1| putative thioredoxin [Taeniopygia guttata];B5G117	gi|397529593|ref|NP_001232496.2| thioredoxin [Taeniopygia guttata];gi|197128480|gb|ACH44978.1| putative thioredoxin [Taeniopygia guttata];B5G117	2;2;2	2;2;2	2;2;2	>gi|397529593|ref|NP_001232496.2| thioredoxin [Taeniopygia guttata];>gi|197128480|gb|ACH44978.1| putative thioredoxin [Taeniopygia guttata];>tr|B5G117|B5G117_TAEGU Thioredoxin OS=Taeniopygia guttata GN=TXN PE=3 SV=1	3	2	2	2	19	19	19	11.843	105	105;105;105	0	16.446	1259500000	209920000	0.000163357	0.0163357	10		27			37
H0YVJ6;gi|197128543|gb|ACH45041.1| putative malate dehydrogenase cytoplasmic variant 2 [Taeniopygia guttata];B5G180;gi|350537743|ref|NP_001232537.1| putative malate dehydrogenase cytoplasmic variant 1 [Taeniopygia guttata];gi|197128542|gb|ACH45040.1| putative malate dehydrogenase cytoplasmic variant 1 [Taeniopygia guttata];B5G179;H0YVI8;gi|449495640|ref|XP_002197158.2| PREDICTED: malate dehydroge…	H0YVJ6;gi|197128543|gb|ACH45041.1| putative malate dehydrogenase cytoplasmic variant 2 [Taeniopygia guttata];B5G180;gi|350537743|ref|NP_001232537.1| putative malate dehydrogenase cytoplasmic variant 1 [Taeniopygia guttata];gi|197128542|gb|ACH45040.1| putative malate dehydrogenase cytoplasmic variant 1 [Taeniopygia guttata];B5G179	7;7;7;6;6;6;2;2	7;7;7;6;6;6;2;2	7;7;7;6;6;6;2;2	>tr|H0YVJ6|H0YVJ6_TAEGU Malate dehydrogenase (Fragment) OS=Taeniopygia guttata GN=B5G180_TAEGU PE=3 SV=1;>gi|197128543|gb|ACH45041.1| putative malate dehydrogenase cytoplasmic variant 2 [Taeniopygia guttata];>tr|B5G180|B5G180_TAEGU Malate dehydrogenase OS=	8	7	7	7	24.6	24.6	24.6	36.382	333	333;334;334;334;334;334;125;187	0	78.883	6012200000	400820000	0.000311913	0.0311913	65		28			89
gi|197128544|gb|ACH45042.1| putative proteasome 28 kDa subunit-like protein, partial [Taeniopygia guttata];B5G181;H0ZC06;gi|350537797|ref|NP_001232540.1| putative proteasome 28 kDa subunit-like protein [Taeniopygia guttata];gi|197128546|gb|ACH45044.1| putative proteasome 28 kDa subunit-like protein [Taeniopygia guttata];B5G183	gi|197128544|gb|ACH45042.1| putative proteasome 28 kDa subunit-like protein, partial [Taeniopygia guttata];B5G181;H0ZC06;gi|350537797|ref|NP_001232540.1| putative proteasome 28 kDa subunit-like protein [Taeniopygia guttata];gi|197128546|gb|ACH45044.1| putative proteasome 28 kDa subunit-like protein [Taeniopygia guttata];B5G183	3;3;3;3;3;3	3;3;3;3;3;3	3;3;3;3;3;3	>gi|197128544|gb|ACH45042.1| putative proteasome 28 kDa subunit-like protein, partial [Taeniopygia guttata];>tr|B5G181|B5G181_TAEGU Proteasome subunit alpha type (Fragment) OS=Taeniopygia guttata PE=2 SV=1;>tr|H0ZC06|H0ZC06_TAEGU Proteasome subunit alpha t	6	3	3	3	11.7	11.7	11.7	26.838	239	239;239;248;248;248;248	0	19.171	544580000	38899000	3.02707e-05	0.00302707	7		29			211
gi|350535068|ref|NP_001232409.1| putative phosphatidylethanolamine-binding protein variant 1 [Taeniopygia guttata];gi|197129912|gb|ACH46410.1| putative phosphatidylethanolamine-binding protein variant 1 [Taeniopygia guttata];gi|197128555|gb|ACH45053.1| putative phosphatidylethanolamine-binding protein variant 1 [Taeniopygia guttata];B5G192;gi|197128568|gb|ACH45066.1| putative phosphatidylethanola…	gi|350535068|ref|NP_001232409.1| putative phosphatidylethanolamine-binding protein variant 1 [Taeniopygia guttata];gi|197129912|gb|ACH46410.1| putative phosphatidylethanolamine-binding protein variant 1 [Taeniopygia guttata];gi|197128555|gb|ACH45053.1| putative phosphatidylethanolamine-binding protein variant 1 [Taeniopygia guttata];B5G192;gi|197128568|gb|ACH45066.1| putative phosphatidylethanola…	1;1;1;1;1;1;1;1;1;1;1;1;1;1;1;1;1;1;1;1;1;1;1;1;1;1;1;1;1	1;1;1;1;1;1;1;1;1;1;1;1;1;1;1;1;1;1;1;1;1;1;1;1;1;1;1;1;1	1;1;1;1;1;1;1;1;1;1;1;1;1;1;1;1;1;1;1;1;1;1;1;1;1;1;1;1;1	>gi|350535068|ref|NP_001232409.1| putative phosphatidylethanolamine-binding protein variant 1 [Taeniopygia guttata];>gi|197129912|gb|ACH46410.1| putative phosphatidylethanolamine-binding protein variant 1 [Taeniopygia guttata];>gi|197128555|gb|ACH45053.1|	29	1	1	1	16.9	16.9	16.9	9.3786	83	83;83;83;83;171;171;187;187;187;187;187;187;187;187;187;187;187;187;187;187;187;187;187;187;187;187;187;187;187	0.002611	7.7591	60023000	10004000	7.78499e-06	0.000778499	2
gi|350536993|ref|NP_001232740.1| pyrroline-5-carboxylate reductase-like [Taeniopygia guttata];gi|197128583|gb|ACH45081.1| putative pyrroline-5-carboxylate reductase-like variant 2 [Taeniopygia guttata];gi|197128582|gb|ACH45080.1| putative pyrroline-5-carboxylate reductase-like variant 2 [Taeniopygia guttata];gi|197128581|gb|ACH45079.1| putative pyrroline-5-carboxylate reductase-like variant 2 [Ta…	gi|350536993|ref|NP_001232740.1| pyrroline-5-carboxylate reductase-like [Taeniopygia guttata];gi|197128583|gb|ACH45081.1| putative pyrroline-5-carboxylate reductase-like variant 2 [Taeniopygia guttata];gi|197128582|gb|ACH45080.1| putative pyrroline-5-carboxylate reductase-like variant 2 [Taeniopygia guttata];gi|197128581|gb|ACH45079.1| putative pyrroline-5-carboxylate reductase-like variant 2 [Ta…	1;1;1;1;1;1;1	1;1;1;1;1;1;1	1;1;1;1;1;1;1	>gi|350536993|ref|NP_001232740.1| pyrroline-5-carboxylate reductase-like [Taeniopygia guttata];>gi|197128583|gb|ACH45081.1| putative pyrroline-5-carboxylate reductase-like variant 2 [Taeniopygia guttata];>gi|197128582|gb|ACH45080.1| putative pyrroline-5-ca	7	1	1	1	5.2	5.2	5.2	28.284	271	271;271;271;271;271;271;271	0.0026008	7.727	22991000	1532800	1.19281e-06	0.000119281	2
gi|197128586|gb|ACH45084.1| putative myosin alkali light chain 6 smooth muscle form variant 1 [Taeniopygia guttata];B5G1C3;gi|350538083|ref|NP_001232554.1| myosin light polypeptide 6 [Taeniopygia guttata];gi|197128584|gb|ACH45082.1| putative myosin alkali light chain 6 smooth muscle form variant 1 [Taeniopygia guttata];B5G1C1;gi|197128585|gb|ACH45083.1| putative myosin alkali light chain 6 smooth…	gi|197128586|gb|ACH45084.1| putative myosin alkali light chain 6 smooth muscle form variant 1 [Taeniopygia guttata];B5G1C3;gi|350538083|ref|NP_001232554.1| myosin light polypeptide 6 [Taeniopygia guttata];gi|197128584|gb|ACH45082.1| putative myosin alkali light chain 6 smooth muscle form variant 1 [Taeniopygia guttata];B5G1C1;gi|197128585|gb|ACH45083.1| putative myosin alkali light chain 6 smooth…	3;3;3;3;3;2;2;1;1	3;3;3;3;3;2;2;1;1	3;3;3;3;3;2;2;1;1	>gi|197128586|gb|ACH45084.1| putative myosin alkali light chain 6 smooth muscle form variant 1 [Taeniopygia guttata];>tr|B5G1C3|B5G1C3_TAEGU Putative myosin alkali light chain 6 smooth muscle form variant 1 OS=Taeniopygia guttata PE=2 SV=1;>gi|350538083|re	9	3	3	3	19.9	19.9	19.9	16.932	151	151;151;162;162;162;117;117;181;181	0	23.661	840920000	84092000	6.54394e-05	0.00654394	11		31			49
gi|350537173|ref|NP_001232748.1| putative RAB5C member RAS oncogene family variant 3 [Taeniopygia guttata];gi|197128640|gb|ACH45138.1| putative RAB5C member RAS oncogene family variant 3 [Taeniopygia guttata];B5G1H7;H0YYG1;gi|224045361|ref|XP_002196933.1| PREDICTED: ras-related protein Rab-5A [Taeniopygia guttata]	gi|350537173|ref|NP_001232748.1| putative RAB5C member RAS oncogene family variant 3 [Taeniopygia guttata];gi|197128640|gb|ACH45138.1| putative RAB5C member RAS oncogene family variant 3 [Taeniopygia guttata];B5G1H7;H0YYG1;gi|224045361|ref|XP_002196933.1| PREDICTED: ras-related protein Rab-5A [Taeniopygia guttata]	3;3;3;2;2	3;3;3;2;2	3;3;3;2;2	>gi|350537173|ref|NP_001232748.1| putative RAB5C member RAS oncogene family variant 3 [Taeniopygia guttata];>gi|197128640|gb|ACH45138.1| putative RAB5C member RAS oncogene family variant 3 [Taeniopygia guttata];>tr|B5G1H7|B5G1H7_TAEGU Putative RAB5C member	5	3	3	3	17.1	17.1	17.1	23.566	216	216;216;216;215;215	0	23.873	928920000	84447000	6.57156e-05	0.00657156	13
gi|197129744|gb|ACH46242.1| putative calmodulin variant 1 [Taeniopygia guttata];B5G4N1;H0YWL0;gi|350538779|ref|NP_001232586.1| putative calmodulin 1 variant 2 [Taeniopygia guttata];gi|310750331|ref|NP_001185528.1| calmodulin [Taeniopygia guttata];gi|197129750|gb|ACH46248.1| putative calmodulin variant 4 [Taeniopygia guttata];gi|197129748|gb|ACH46246.1| putative calmodulin variant 3 [Taeniopygia g…	gi|197129744|gb|ACH46242.1| putative calmodulin variant 1 [Taeniopygia guttata];B5G4N1;H0YWL0;gi|350538779|ref|NP_001232586.1| putative calmodulin 1 variant 2 [Taeniopygia guttata];gi|310750331|ref|NP_001185528.1| calmodulin [Taeniopygia guttata];gi|197129750|gb|ACH46248.1| putative calmodulin variant 4 [Taeniopygia guttata];gi|197129748|gb|ACH46246.1| putative calmodulin variant 3 [Taeniopygia g…	6;6;6;6;6;6;6;6;6;6;6;6;6;6;6;6;6;6;6;6;6;6;6;6;6;6;6;6;6;6;6;6;6;6;6;6;6;6;6;6;6;6;6;6;6;6;6;6;6;6;6;6;6;6;6;6;6;6;5;5;5;5;5;5;4;4;4;4;4;4;3;3;3;3;3;3;1;1	6;6;6;6;6;6;6;6;6;6;6;6;6;6;6;6;6;6;6;6;6;6;6;6;6;6;6;6;6;6;6;6;6;6;6;6;6;6;6;6;6;6;6;6;6;6;6;6;6;6;6;6;6;6;6;6;6;6;5;5;5;5;5;5;4;4;4;4;4;4;3;3;3;3;3;3;1;1	6;6;6;6;6;6;6;6;6;6;6;6;6;6;6;6;6;6;6;6;6;6;6;6;6;6;6;6;6;6;6;6;6;6;6;6;6;6;6;6;6;6;6;6;6;6;6;6;6;6;6;6;6;6;6;6;6;6;5;5;5;5;5;5;4;4;4;4;4;4;3;3;3;3;3;3;1;1	>gi|197129744|gb|ACH46242.1| putative calmodulin variant 1 [Taeniopygia guttata];>tr|B5G4N1|B5G4N1_TAEGU Putative calmodulin variant 1 OS=Taeniopygia guttata PE=2 SV=1;>tr|H0YWL0|H0YWL0_TAEGU Uncharacterized protein (Fragment) OS=Taeniopygia guttata GN=CAL	78	6	6	6	46.8	46.8	46.8	16.036	141	141;141;148;149;149;149;149;149;149;149;149;149;149;149;149;149;149;149;149;149;149;149;149;149;149;149;149;149;149;149;149;149;149;149;149;149;149;149;149;149;149;149;149;149;149;149;149;149;149;149;149;149;149;149;149;149;149;149;99;99;148;148;149;149;93;93;149;149;149;149;84;84;149;149;149;149;160;163	0	323.31	10419000000	1041900000	0.000810794	0.0810794	126		32			37
gi|350539033|ref|NP_001232598.1| putative beta-2 microglobulin variant 2 precursor [Taeniopygia guttata];gi|197128697|gb|ACH45195.1| putative beta-2 microglobulin variant 3 [Taeniopygia guttata];gi|197128696|gb|ACH45194.1| putative beta-2 microglobulin variant 1 [Taeniopygia guttata];gi|197128695|gb|ACH45193.1| putative beta-2 microglobulin variant 2 [Taeniopygia guttata];gi|197128694|gb|ACH45192…	gi|350539033|ref|NP_001232598.1| putative beta-2 microglobulin variant 2 precursor [Taeniopygia guttata];gi|197128697|gb|ACH45195.1| putative beta-2 microglobulin variant 3 [Taeniopygia guttata];gi|197128696|gb|ACH45194.1| putative beta-2 microglobulin variant 1 [Taeniopygia guttata];gi|197128695|gb|ACH45193.1| putative beta-2 microglobulin variant 2 [Taeniopygia guttata];gi|197128694|gb|ACH45192…	3;3;3;3;3;3;3;3;3;3	3;3;3;3;3;3;3;3;3;3	3;3;3;3;3;3;3;3;3;3	>gi|350539033|ref|NP_001232598.1| putative beta-2 microglobulin variant 2 precursor [Taeniopygia guttata];>gi|197128697|gb|ACH45195.1| putative beta-2 microglobulin variant 3 [Taeniopygia guttata];>gi|197128696|gb|ACH45194.1| putative beta-2 microglobulin	10	3	3	3	28.3	28.3	28.3	13.335	120	120;120;120;120;120;120;120;120;170;170	0	140.61	6672200000	953180000	0.000741753	0.0741753	50		33			108
H0Z6G7;gi|350534686|ref|NP_001232634.1| putative destrin [Taeniopygia guttata];gi|197128778|gb|ACH45276.1| putative destrin [Taeniopygia guttata];B5G1W5	H0Z6G7;gi|350534686|ref|NP_001232634.1| putative destrin [Taeniopygia guttata];gi|197128778|gb|ACH45276.1| putative destrin [Taeniopygia guttata];B5G1W5	4;4;4;4	4;4;4;4	4;4;4;4	>tr|H0Z6G7|H0Z6G7_TAEGU Uncharacterized protein (Fragment) OS=Taeniopygia guttata GN=DSTN PE=4 SV=1;>gi|350534686|ref|NP_001232634.1| putative destrin [Taeniopygia guttata];>gi|197128778|gb|ACH45276.1| putative destrin [Taeniopygia guttata];>tr|B5G1W5|B5G1	4	4	4	4	21.3	21.3	21.3	18.414	164	164;165;165;165	0	32.462	850320000	77301000	6.01547e-05	0.00601547	17		34			73
H0Z8F6;gi|350534852|ref|NP_001232642.1| putative RAB14 member RAS oncogene family variant 3 [Taeniopygia guttata];gi|197128799|gb|ACH45297.1| putative RAB14 member RAS oncogene family variant 3 [Taeniopygia guttata];B5G1Y6;H0ZXP5	H0Z8F6;gi|350534852|ref|NP_001232642.1| putative RAB14 member RAS oncogene family variant 3 [Taeniopygia guttata];gi|197128799|gb|ACH45297.1| putative RAB14 member RAS oncogene family variant 3 [Taeniopygia guttata];B5G1Y6;H0ZXP5	2;2;2;2;1	2;2;2;2;1	2;2;2;2;1	>tr|H0Z8F6|H0Z8F6_TAEGU Uncharacterized protein OS=Taeniopygia guttata GN=RAB14 PE=3 SV=1;>gi|350534852|ref|NP_001232642.1| putative RAB14 member RAS oncogene family variant 3 [Taeniopygia guttata];>gi|197128799|gb|ACH45297.1| putative RAB14 member RAS onc	5	2	2	2	12.6	12.6	12.6	23.897	215	215;215;215;215;80	0	15.033	34466000	2154100	1.67629e-06	0.000167629	3		35			89
H0YYH2;gi|197128853|gb|ACH45351.1| putative vacuolar H+ ATP synthase 16 kDa proteolipid subunit variant 1 [Taeniopygia guttata];B5G240;gi|311213917|ref|NP_001185653.1| TBC1 domain family, member 24 [Taeniopygia guttata];gi|197128852|gb|ACH45350.1| putative vacuolar H+ ATP synthase 16 kDa proteolipid subunit variant 1 [Taeniopygia guttata];gi|197128851|gb|ACH45349.1| putative vacuolar H+ ATP synth…	H0YYH2;gi|197128853|gb|ACH45351.1| putative vacuolar H+ ATP synthase 16 kDa proteolipid subunit variant 1 [Taeniopygia guttata];B5G240;gi|311213917|ref|NP_001185653.1| TBC1 domain family, member 24 [Taeniopygia guttata];gi|197128852|gb|ACH45350.1| putative vacuolar H+ ATP synthase 16 kDa proteolipid subunit variant 1 [Taeniopygia guttata];gi|197128851|gb|ACH45349.1| putative vacuolar H+ ATP synth…	1;1;1;1;1;1;1;1;1;1	1;1;1;1;1;1;1;1;1;1	1;1;1;1;1;1;1;1;1;1	>tr|H0YYH2|H0YYH2_TAEGU Uncharacterized protein (Fragment) OS=Taeniopygia guttata GN=ATP6V0C PE=3 SV=1;>gi|197128853|gb|ACH45351.1| putative vacuolar H+ ATP synthase 16 kDa proteolipid subunit variant 1 [Taeniopygia guttata];>tr|B5G240|B5G240_TAEGU Putativ	10	1	1	1	14	14	14	13	129	129;137;137;154;154;154;154;154;154;154	0.0028902	11.208	187080000	46771000	3.63966e-05	0.00363966	4		36;37;38			18;21;27
gi|350537141|ref|NP_001232037.1| putative transthyretin variant 1 precursor [Taeniopygia guttata];gi|197129812|gb|ACH46310.1| putative transthyretin variant 1 [Taeniopygia guttata];gi|197128889|gb|ACH45387.1| putative transthyretin variant 1 [Taeniopygia guttata];gi|197128888|gb|ACH45386.1| putative transthyretin variant 1 [Taeniopygia guttata];gi|197128887|gb|ACH45385.1| putative transthyretin v…	gi|350537141|ref|NP_001232037.1| putative transthyretin variant 1 precursor [Taeniopygia guttata];gi|197129812|gb|ACH46310.1| putative transthyretin variant 1 [Taeniopygia guttata];gi|197128889|gb|ACH45387.1| putative transthyretin variant 1 [Taeniopygia guttata];gi|197128888|gb|ACH45386.1| putative transthyretin variant 1 [Taeniopygia guttata];gi|197128887|gb|ACH45385.1| putative transthyretin v…	2;2;2;2;2;2;2;2;2;2;2;2;2;2;2;2;2;2;2;2;2;2;2;2;2;2;2;2;1;1	2;2;2;2;2;2;2;2;2;2;2;2;2;2;2;2;2;2;2;2;2;2;2;2;2;2;2;2;1;1	2;2;2;2;2;2;2;2;2;2;2;2;2;2;2;2;2;2;2;2;2;2;2;2;2;2;2;2;1;1	>gi|350537141|ref|NP_001232037.1| putative transthyretin variant 1 precursor [Taeniopygia guttata];>gi|197129812|gb|ACH46310.1| putative transthyretin variant 1 [Taeniopygia guttata];>gi|197128889|gb|ACH45387.1| putative transthyretin variant 1 [Taeniopygi	30	2	2	2	16	16	16	16.522	150	150;150;150;150;150;150;150;150;150;150;150;150;150;150;150;150;150;150;150;150;150;150;150;150;150;150;150;150;150;150	0	30.755	986880000	164480000	0.000127996	0.0127996	18
H0ZCW8;gi|350537169|ref|NP_001232279.1| putative proteasome 26S non-ATPase subunit 7 [Taeniopygia guttata];gi|197129803|gb|ACH46301.1| putative proteasome 26S non-ATPase subunit 7 [Taeniopygia guttata];gi|197128923|gb|ACH45421.1| putative proteasome 26S non-ATPase subunit 7 [Taeniopygia guttata];gi|197128922|gb|ACH45420.1| putative proteasome 26S non-ATPase subunit 7 [Taeniopygia guttata];gi|1971…	H0ZCW8;gi|350537169|ref|NP_001232279.1| putative proteasome 26S non-ATPase subunit 7 [Taeniopygia guttata];gi|197129803|gb|ACH46301.1| putative proteasome 26S non-ATPase subunit 7 [Taeniopygia guttata];gi|197128923|gb|ACH45421.1| putative proteasome 26S non-ATPase subunit 7 [Taeniopygia guttata];gi|197128922|gb|ACH45420.1| putative proteasome 26S non-ATPase subunit 7 [Taeniopygia guttata];gi|1971…	1;1;1;1;1;1;1;1	1;1;1;1;1;1;1;1	1;1;1;1;1;1;1;1	>tr|H0ZCW8|H0ZCW8_TAEGU Uncharacterized protein (Fragment) OS=Taeniopygia guttata GN=PSMD7 PE=4 SV=1;>gi|350537169|ref|NP_001232279.1| putative proteasome 26S non-ATPase subunit 7 [Taeniopygia guttata];>gi|197129803|gb|ACH46301.1| putative proteasome 26S n	8	1	1	1	4	4	4	34.007	297	297;322;322;322;322;322;322;322	0	13.346	175220000	13478000	1.04884e-05	0.00104884	1
H0ZA77;gi|350536347|ref|NP_001232709.1| putative brain abundant membrane attached signal protein 1 variant 2 [Taeniopygia guttata];gi|197128938|gb|ACH45436.1| putative brain abundant membrane attached signal protein 1 variant 2 [Taeniopygia guttata];gi|197128936|gb|ACH45434.1| putative brain abundant membrane attached signal protein 1 [Taeniopygia guttata];gi|197128935|gb|ACH45433.1| putative bra…	H0ZA77;gi|350536347|ref|NP_001232709.1| putative brain abundant membrane attached signal protein 1 variant 2 [Taeniopygia guttata];gi|197128938|gb|ACH45436.1| putative brain abundant membrane attached signal protein 1 variant 2 [Taeniopygia guttata];gi|197128936|gb|ACH45434.1| putative brain abundant membrane attached signal protein 1 [Taeniopygia guttata];gi|197128935|gb|ACH45433.1| putative bra…	1;1;1;1;1;1;1;1	1;1;1;1;1;1;1;1	1;1;1;1;1;1;1;1	>tr|H0ZA77|H0ZA77_TAEGU Uncharacterized protein OS=Taeniopygia guttata GN=BASP1 PE=4 SV=1;>gi|350536347|ref|NP_001232709.1| putative brain abundant membrane attached signal protein 1 variant 2 [Taeniopygia guttata];>gi|197128938|gb|ACH45436.1| putative bra	8	1	1	1	8.2	8.2	8.2	25.605	243	243;243;243;243;243;243;243;243	0	19.009	82251000	4838300	3.76511e-06	0.000376511	4
gi|350534650|ref|NP_001232159.1| putative triosephosphate isomerase [Taeniopygia guttata];gi|197129868|gb|ACH46366.1| putative triosephosphate isomerase [Taeniopygia guttata];B5KFL8;gi|197128964|gb|ACH45462.1| putative triosephosphate isomerase [Taeniopygia guttata];gi|197128963|gb|ACH45461.1| putative triosephosphate isomerase [Taeniopygia guttata];B5G2F0;gi|197128965|gb|ACH45463.1| putative tri…	gi|350534650|ref|NP_001232159.1| putative triosephosphate isomerase [Taeniopygia guttata];gi|197129868|gb|ACH46366.1| putative triosephosphate isomerase [Taeniopygia guttata];B5KFL8;gi|197128964|gb|ACH45462.1| putative triosephosphate isomerase [Taeniopygia guttata];gi|197128963|gb|ACH45461.1| putative triosephosphate isomerase [Taeniopygia guttata];B5G2F0;gi|197128965|gb|ACH45463.1| putative tri…	4;4;4;4;4;4;3;3	4;4;4;4;4;4;3;3	4;4;4;4;4;4;3;3	>gi|350534650|ref|NP_001232159.1| putative triosephosphate isomerase [Taeniopygia guttata];>gi|197129868|gb|ACH46366.1| putative triosephosphate isomerase [Taeniopygia guttata];>tr|B5KFL8|B5KFL8_TAEGU Triosephosphate isomerase OS=Taeniopygia guttata PE=2 S	8	4	4	4	24.5	24.5	24.5	23.261	216	216;216;216;248;248;248;248;248	0	42.687	427670000	28511000	2.21869e-05	0.00221869	7
gi|310703675|ref|NP_001185514.1| L-lactate dehydrogenase B chain [Taeniopygia guttata];gi|197128979|gb|ACH45477.1| putative lactate dehydrogenase B variant 1 [Taeniopygia guttata];gi|197128978|gb|ACH45476.1| putative lactate dehydrogenase B variant 1 [Taeniopygia guttata];gi|197128977|gb|ACH45475.1| putative lactate dehydrogenase B variant 1 [Taeniopygia guttata];gi|197128976|gb|ACH45474.1| putat…	gi|310703675|ref|NP_001185514.1| L-lactate dehydrogenase B chain [Taeniopygia guttata];gi|197128979|gb|ACH45477.1| putative lactate dehydrogenase B variant 1 [Taeniopygia guttata];gi|197128978|gb|ACH45476.1| putative lactate dehydrogenase B variant 1 [Taeniopygia guttata];gi|197128977|gb|ACH45475.1| putative lactate dehydrogenase B variant 1 [Taeniopygia guttata];gi|197128976|gb|ACH45474.1| putat…	11;11;11;11;11;11;11;11;11;11;9;9;6;6;5;5;2;2	11;11;11;11;11;11;11;11;11;11;9;9;6;6;5;5;2;2	11;11;11;11;11;11;11;11;11;11;9;9;6;6;5;5;2;2	>gi|310703675|ref|NP_001185514.1| L-lactate dehydrogenase B chain [Taeniopygia guttata];>gi|197128979|gb|ACH45477.1| putative lactate dehydrogenase B variant 1 [Taeniopygia guttata];>gi|197128978|gb|ACH45476.1| putative lactate dehydrogenase B variant 1 [T	18	11	11	11	28.8	28.8	28.8	36.455	333	333;333;333;333;333;333;333;333;333;334;301;301;194;194;173;173;58;58	0	167.2	20517000000	1282300000	0.00099787	0.099787	147
gi|5822013|pdb|1CMX|D Chain D, Structural Basis For The Specificity Of Ubiquitin C- Terminal Hydrolases;gi|5822011|pdb|1CMX|B Chain B, Structural Basis For The Specificity Of Ubiquitin C- Terminal Hydrolases;gi|197129066|gb|ACH45564.1| putative ubiquitin C variant 10 [Taeniopygia guttata];B5G2Q3;gi|350537349|ref|NP_001232755.1| putative ubiquitin C variant 4 [Taeniopygia guttata];gi|197129060|gb|…	gi|5822013|pdb|1CMX|D Chain D, Structural Basis For The Specificity Of Ubiquitin C- Terminal Hydrolases;gi|5822011|pdb|1CMX|B Chain B, Structural Basis For The Specificity Of Ubiquitin C- Terminal Hydrolases;gi|197129066|gb|ACH45564.1| putative ubiquitin C variant 10 [Taeniopygia guttata];B5G2Q3;gi|350537349|ref|NP_001232755.1| putative ubiquitin C variant 4 [Taeniopygia guttata];gi|197129060|gb|…	5;5;5;5;5;5;5;5;5;5;5;5;5;5;5;5;5;5;5;5;5;5;5;5;5;5;5;5;5;5;5;5;5;5;5;5;5;5;5;5;5;5;5;5;5;4;3;2;2	5;5;5;5;5;5;5;5;5;5;5;5;5;5;5;5;5;5;5;5;5;5;5;5;5;5;5;5;5;5;5;5;5;5;5;5;5;5;5;5;5;5;5;5;5;4;3;2;2	5;5;5;5;5;5;5;5;5;5;5;5;5;5;5;5;5;5;5;5;5;5;5;5;5;5;5;5;5;5;5;5;5;5;5;5;5;5;5;5;5;5;5;5;5;4;3;2;2	>gi|5822013|pdb|1CMX|D Chain D, Structural Basis For The Specificity Of Ubiquitin C- Terminal Hydrolases;>gi|5822011|pdb|1CMX|B Chain B, Structural Basis For The Specificity Of Ubiquitin C- Terminal Hydrolases;>gi|197129066|gb|ACH45564.1| putative ubiquiti	49	5	5	5	61.8	61.8	61.8	8.5077	76	76;76;77;77;153;153;153;156;156;190;190;209;209;229;229;229;229;229;229;245;245;248;248;248;288;305;305;305;305;305;305;305;305;305;305;305;381;381;381;381;381;412;412;412;534;161;76;77;77	0	264.07	48030000000	12007000000	0.0093437	0.93437	198
gi|350537671|ref|NP_001232059.1| putative creatine kinase B variant 1 [Taeniopygia guttata];gi|197129098|gb|ACH45596.1| putative creatine kinase B variant 1 [Taeniopygia guttata];gi|197129096|gb|ACH45594.1| putative creatine kinase B variant 1 [Taeniopygia guttata];gi|197129095|gb|ACH45593.1| putative creatine kinase B variant 1 [Taeniopygia guttata];gi|197129094|gb|ACH45592.1| putative creatine …	gi|350537671|ref|NP_001232059.1| putative creatine kinase B variant 1 [Taeniopygia guttata];gi|197129098|gb|ACH45596.1| putative creatine kinase B variant 1 [Taeniopygia guttata];gi|197129096|gb|ACH45594.1| putative creatine kinase B variant 1 [Taeniopygia guttata];gi|197129095|gb|ACH45593.1| putative creatine kinase B variant 1 [Taeniopygia guttata];gi|197129094|gb|ACH45592.1| putative creatine …	8;8;8;8;8;8;7;7;7;7;7;5;2;2	8;8;8;8;8;8;7;7;7;7;7;5;2;2	8;8;8;8;8;8;7;7;7;7;7;5;2;2	>gi|350537671|ref|NP_001232059.1| putative creatine kinase B variant 1 [Taeniopygia guttata];>gi|197129098|gb|ACH45596.1| putative creatine kinase B variant 1 [Taeniopygia guttata];>gi|197129096|gb|ACH45594.1| putative creatine kinase B variant 1 [Taeniopy	14	8	8	8	29.7	29.7	29.7	42.955	381	381;381;381;381;381;381;376;376;376;381;381;384;122;122	0	283.12	2125000000	118060000	9.18728e-05	0.00918728	40		39;40;41			352;363;377
H0Z5J1;gi|197129155|gb|ACH45653.1| putative peptidylprolyl isomerase D [Taeniopygia guttata];gi|197129154|gb|ACH45652.1| putative peptidylprolyl isomerase D [Taeniopygia guttata];B5G2Z1;gi|197129153|gb|ACH45651.1| putative peptidylprolyl isomerase D [Taeniopygia guttata];B5G2Z0;gi|449500439|ref|XP_004174938.1| PREDICTED: peptidyl-prolyl cis-trans isomerase D [Taeniopygia guttata]	H0Z5J1;gi|197129155|gb|ACH45653.1| putative peptidylprolyl isomerase D [Taeniopygia guttata];gi|197129154|gb|ACH45652.1| putative peptidylprolyl isomerase D [Taeniopygia guttata];B5G2Z1;gi|197129153|gb|ACH45651.1| putative peptidylprolyl isomerase D [Taeniopygia guttata];B5G2Z0;gi|449500439|ref|XP_004174938.1| PREDICTED: peptidyl-prolyl cis-trans isomerase D [Taeniopygia guttata]	1;1;1;1;1;1;1	1;1;1;1;1;1;1	1;1;1;1;1;1;1	>tr|H0Z5J1|H0Z5J1_TAEGU Uncharacterized protein (Fragment) OS=Taeniopygia guttata GN=PPID PE=4 SV=1;>gi|197129155|gb|ACH45653.1| putative peptidylprolyl isomerase D [Taeniopygia guttata];>gi|197129154|gb|ACH45652.1| putative peptidylprolyl isomerase D [Tae	7	1	1	1	2.6	2.6	2.6	37.334	341	341;370;370;370;374;374;587	0.002751	8.5155	133230000	6661600	5.18398e-06	0.000518398	3
gi|350538495|ref|NP_001232100.1| putative apolipoprotein A-I precursor [Taeniopygia guttata];gi|197129219|gb|ACH45717.1| putative apolipoprotein A-I [Taeniopygia guttata];B5G356;gi|197129220|gb|ACH45718.1| putative apolipoprotein A-I [Taeniopygia guttata];B5G357;H0YPF4	gi|350538495|ref|NP_001232100.1| putative apolipoprotein A-I precursor [Taeniopygia guttata];gi|197129219|gb|ACH45717.1| putative apolipoprotein A-I [Taeniopygia guttata];B5G356;gi|197129220|gb|ACH45718.1| putative apolipoprotein A-I [Taeniopygia guttata];B5G357	28;28;28;27;27;1	28;28;28;27;27;1	28;28;28;27;27;1	>gi|350538495|ref|NP_001232100.1| putative apolipoprotein A-I precursor [Taeniopygia guttata];>gi|197129219|gb|ACH45717.1| putative apolipoprotein A-I [Taeniopygia guttata];>tr|B5G356|B5G356_TAEGU Putative apolipoprotein A-I OS=Taeniopygia guttata PE=2 SV=	6	28	28	28	75.8	75.8	75.8	30.357	264	264;264;264;264;264;55	0	323.31	207300000000	11517000000	0.00896239	0.896239	703		42;43;44;45			37;87;97;255
gi|197129295|gb|ACH45793.1| putative cystatin variant 1 [Taeniopygia guttata];gi|197129294|gb|ACH45792.1| putative cystatin variant 1 [Taeniopygia guttata];gi|197129287|gb|ACH45785.1| putative cystatin variant 1 [Taeniopygia guttata];gi|197129273|gb|ACH45771.1| putative cystatin variant 1 [Taeniopygia guttata];gi|197129272|gb|ACH45770.1| putative cystatin variant 1 [Taeniopygia guttata];gi|197129…	gi|197129295|gb|ACH45793.1| putative cystatin variant 1 [Taeniopygia guttata];gi|197129294|gb|ACH45792.1| putative cystatin variant 1 [Taeniopygia guttata];gi|197129287|gb|ACH45785.1| putative cystatin variant 1 [Taeniopygia guttata];gi|197129273|gb|ACH45771.1| putative cystatin variant 1 [Taeniopygia guttata];gi|197129272|gb|ACH45770.1| putative cystatin variant 1 [Taeniopygia guttata];gi|197129…	4;4;4;4;4;4;4;4;4;4;4;4;4;4;4;4;4;4;4;4;4;4;4;4;4;4;4;4;4;4;4;4;4;4;4;4;4;4;4;4;4;4;4;4;4;4;4;4;4;4;4;4;4;4;4;4;4;4;4;4;4;4;4;4;4;4;4;4;4;4;4;4;4;4;4;4;4;4;4;4;4;4;4;4;4;4;3;3;3;3;3;3;2;2;2;2;2;2	4;4;4;4;4;4;4;4;4;4;4;4;4;4;4;4;4;4;4;4;4;4;4;4;4;4;4;4;4;4;4;4;4;4;4;4;4;4;4;4;4;4;4;4;4;4;4;4;4;4;4;4;4;4;4;4;4;4;4;4;4;4;4;4;4;4;4;4;4;4;4;4;4;4;4;4;4;4;4;4;4;4;4;4;4;4;3;3;3;3;3;3;2;2;2;2;2;2	4;4;4;4;4;4;4;4;4;4;4;4;4;4;4;4;4;4;4;4;4;4;4;4;4;4;4;4;4;4;4;4;4;4;4;4;4;4;4;4;4;4;4;4;4;4;4;4;4;4;4;4;4;4;4;4;4;4;4;4;4;4;4;4;4;4;4;4;4;4;4;4;4;4;4;4;4;4;4;4;4;4;4;4;4;4;3;3;3;3;3;3;2;2;2;2;2;2	>gi|197129295|gb|ACH45793.1| putative cystatin variant 1 [Taeniopygia guttata];>gi|197129294|gb|ACH45792.1| putative cystatin variant 1 [Taeniopygia guttata];>gi|197129287|gb|ACH45785.1| putative cystatin variant 1 [Taeniopygia guttata];>gi|197129273|gb|AC	98	4	4	4	42.9	42.9	42.9	12.707	112	112;112;112;112;112;112;112;112;112;112;112;112;112;112;112;143;143;143;143;143;143;143;143;143;143;143;143;143;143;143;143;143;143;143;143;143;143;143;143;143;143;143;143;143;143;143;143;143;143;143;143;143;143;143;143;143;143;143;143;143;143;143;143;143;143;143;143;143;143;143;143;143;143;143;143;143;143;143;143;143;143;145;146;146;168;168;112;112;115;115;168;168;88;88;88;88;88;88	0	217.38	21115000000	2639400000	0.00205395	0.205395	129		46;47;48			1;25;58
gi|350534666|ref|NP_001232391.1| peptidyl-prolyl cis-trans isomerase A isoform 2 [Taeniopygia guttata];gi|197129897|gb|ACH46395.1| putative peptidylprolyl isomerase A (cyclophilin A) [Taeniopygia guttata];gi|197129888|gb|ACH46386.1| putative peptidylprolyl isomerase A (cyclophilin A) [Taeniopygia guttata];gi|197129880|gb|ACH46378.1| putative peptidylprolyl isomerase A [Taeniopygia guttata];gi|197…	gi|350534666|ref|NP_001232391.1| peptidyl-prolyl cis-trans isomerase A isoform 2 [Taeniopygia guttata];gi|197129897|gb|ACH46395.1| putative peptidylprolyl isomerase A (cyclophilin A) [Taeniopygia guttata];gi|197129888|gb|ACH46386.1| putative peptidylprolyl isomerase A (cyclophilin A) [Taeniopygia guttata];gi|197129880|gb|ACH46378.1| putative peptidylprolyl isomerase A [Taeniopygia guttata];gi|197…	2;2;2;2;2;2;2;2;2;2;2;2;2;2;1;1;1;1;1	2;2;2;2;2;2;2;2;2;2;2;2;2;2;1;1;1;1;1	2;2;2;2;2;2;2;2;2;2;2;2;2;2;1;1;1;1;1	>gi|350534666|ref|NP_001232391.1| peptidyl-prolyl cis-trans isomerase A isoform 2 [Taeniopygia guttata];>gi|197129897|gb|ACH46395.1| putative peptidylprolyl isomerase A (cyclophilin A) [Taeniopygia guttata];>gi|197129888|gb|ACH46386.1| putative peptidylpro	19	2	2	2	16.4	16.4	16.4	17.866	165	165;165;165;165;165;165;165;165;165;165;165;165;172;172;42;42;146;183;183	0	125.95	292460000	29246000	2.27589e-05	0.00227589	8
gi|350538681|ref|NP_001232109.1| putative tubulin alpha-2 chain variant 2 [Taeniopygia guttata];gi|197129395|gb|ACH45893.1| putative tubulin alpha-2 chain variant 2 [Taeniopygia guttata];B5G3N2;H1A034;gi|449510123|ref|XP_002199919.2| PREDICTED: tubulin alpha-1C chain-like, partial [Taeniopygia guttata];H0Z6A3;gi|449506998|ref|XP_002195802.2| PREDICTED: tubulin alpha-4A chain-like isoform 2 [Taeni…	gi|350538681|ref|NP_001232109.1| putative tubulin alpha-2 chain variant 2 [Taeniopygia guttata];gi|197129395|gb|ACH45893.1| putative tubulin alpha-2 chain variant 2 [Taeniopygia guttata];B5G3N2;H1A034;gi|449510123|ref|XP_002199919.2| PREDICTED: tubulin alpha-1C chain-like, partial [Taeniopygia guttata];H0Z6A3;gi|449506998|ref|XP_002195802.2| PREDICTED: tubulin alpha-4A chain-like isoform 2 [Taeni…	12;12;12;11;11;9;9;5;5;5;5;4;4;4;4	12;12;12;11;11;9;9;5;5;5;5;4;4;4;4	12;12;12;11;11;9;9;5;5;5;5;4;4;4;4	>gi|350538681|ref|NP_001232109.1| putative tubulin alpha-2 chain variant 2 [Taeniopygia guttata];>gi|197129395|gb|ACH45893.1| putative tubulin alpha-2 chain variant 2 [Taeniopygia guttata];>tr|B5G3N2|B5G3N2_TAEGU Putative tubulin alpha-2 chain variant 2 OS	15	12	12	12	33.4	33.4	33.4	46.132	416	416;416;416;399;404;448;556;381;444;446;446;389;414;450;450	0	295.51	13808000000	726740000	0.00056554	0.056554	163		49			363
gi|323668297|ref|NP_001191172.1| hemoglobin subunit alpha-A [Taeniopygia guttata];gi|197129419|gb|ACH45917.1| putative hemoglobin alpha [Taeniopygia guttata];gi|197129418|gb|ACH45916.1| putative hemoglobin alpha [Taeniopygia guttata];gi|197129417|gb|ACH45915.1| putative hemoglobin alpha [Taeniopygia guttata];gi|197129416|gb|ACH45914.1| putative hemoglobin alpha [Taeniopygia guttata];gi|197129415|…	gi|323668297|ref|NP_001191172.1| hemoglobin subunit alpha-A [Taeniopygia guttata];gi|197129419|gb|ACH45917.1| putative hemoglobin alpha [Taeniopygia guttata];gi|197129418|gb|ACH45916.1| putative hemoglobin alpha [Taeniopygia guttata];gi|197129417|gb|ACH45915.1| putative hemoglobin alpha [Taeniopygia guttata];gi|197129416|gb|ACH45914.1| putative hemoglobin alpha [Taeniopygia guttata];gi|197129415|…	7;7;7;7;7;7;7;7;7;7;7;7;1;1;1;1;1;1;1;1;1	7;7;7;7;7;7;7;7;7;7;7;7;1;1;1;1;1;1;1;1;1	5;5;5;5;5;5;5;5;5;5;5;5;1;1;1;0;0;0;0;0;0	>gi|323668297|ref|NP_001191172.1| hemoglobin subunit alpha-A [Taeniopygia guttata];>gi|197129419|gb|ACH45917.1| putative hemoglobin alpha [Taeniopygia guttata];>gi|197129418|gb|ACH45916.1| putative hemoglobin alpha [Taeniopygia guttata];>gi|197129417|gb|AC	21	7	7	5	55.6	55.6	49.3	15.134	142	142;142;142;142;142;142;142;142;142;142;142;142;75;75;75;141;141;141;141;142;142	0	173.68	4906000000	490600000	0.000381779	0.0381779	39		50			33
gi|228480202|ref|NP_001153195.1| protein DJ-1 [Taeniopygia guttata];gi|224156739|ref|XP_002193523.1| PREDICTED: protein DJ-1-like [Taeniopygia guttata];gi|197129509|gb|ACH46007.1| putative Parkinson disease autosomal recessive early onset 7 variant 1 [Taeniopygia guttata];B5G3Z6	gi|228480202|ref|NP_001153195.1| protein DJ-1 [Taeniopygia guttata];gi|224156739|ref|XP_002193523.1| PREDICTED: protein DJ-1-like [Taeniopygia guttata];gi|197129509|gb|ACH46007.1| putative Parkinson disease autosomal recessive early onset 7 variant 1 [Taeniopygia guttata];B5G3Z6	2;2;2;2	2;2;2;2	2;2;2;2	>gi|228480202|ref|NP_001153195.1| protein DJ-1 [Taeniopygia guttata];>gi|224156739|ref|XP_002193523.1| PREDICTED: protein DJ-1-like [Taeniopygia guttata];>gi|197129509|gb|ACH46007.1| putative Parkinson disease autosomal recessive early onset 7 variant 1 [T	4	2	2	2	11.6	11.6	11.6	19.963	189	189;189;189;189	0	13.6	274160000	22846000	1.77785e-05	0.00177785	3		51;52			17;26
gi|350539567|ref|NP_001232195.1| putative actin related protein 2/3 complex subunit 2 [Taeniopygia guttata];gi|197129533|gb|ACH46031.1| putative actin related protein 2/3 complex subunit 2 [Taeniopygia guttata];gi|197129532|gb|ACH46030.1| putative actin related protein 2/3 complex subunit 2 [Taeniopygia guttata];gi|197129531|gb|ACH46029.1| putative actin related protein 2/3 complex subunit 2 [Tae…	gi|350539567|ref|NP_001232195.1| putative actin related protein 2/3 complex subunit 2 [Taeniopygia guttata];gi|197129533|gb|ACH46031.1| putative actin related protein 2/3 complex subunit 2 [Taeniopygia guttata];gi|197129532|gb|ACH46030.1| putative actin related protein 2/3 complex subunit 2 [Taeniopygia guttata];gi|197129531|gb|ACH46029.1| putative actin related protein 2/3 complex subunit 2 [Tae…	2;2;2;2;2;1	2;2;2;2;2;1	2;2;2;2;2;1	>gi|350539567|ref|NP_001232195.1| putative actin related protein 2/3 complex subunit 2 [Taeniopygia guttata];>gi|197129533|gb|ACH46031.1| putative actin related protein 2/3 complex subunit 2 [Taeniopygia guttata];>gi|197129532|gb|ACH46030.1| putative actin	6	2	2	2	6.7	6.7	6.7	34.36	300	300;300;300;300;300;306	0	18.611	577240000	30381000	2.36421e-05	0.00236421	9		53			1
H1A311;gi|350535581|ref|NP_001232202.1| putative actin-capping protein Z beta subunit variant 1 [Taeniopygia guttata];gi|197129576|gb|ACH46074.1| putative actin-capping protein Z beta subunit variant 1 [Taeniopygia guttata];gi|197129575|gb|ACH46073.1| putative actin-capping protein Z beta subunit variant 1 [Taeniopygia guttata];B5G462	H1A311;gi|350535581|ref|NP_001232202.1| putative actin-capping protein Z beta subunit variant 1 [Taeniopygia guttata];gi|197129576|gb|ACH46074.1| putative actin-capping protein Z beta subunit variant 1 [Taeniopygia guttata];gi|197129575|gb|ACH46073.1| putative actin-capping protein Z beta subunit variant 1 [Taeniopygia guttata];B5G462	1;1;1;1;1	1;1;1;1;1	1;1;1;1;1	>tr|H1A311|H1A311_TAEGU Uncharacterized protein (Fragment) OS=Taeniopygia guttata GN=CAPZB PE=4 SV=1;>gi|350535581|ref|NP_001232202.1| putative actin-capping protein Z beta subunit variant 1 [Taeniopygia guttata];>gi|197129576|gb|ACH46074.1| putative actin	5	1	1	1	5.1	5.1	5.1	30.612	272	272;272;272;272;272	0.0026918	8.2621	0	0	0	0	2		54			187
gi|350539029|ref|NP_001232125.1| putative neuroserpin variant 4 precursor [Taeniopygia guttata];gi|197129577|gb|ACH46075.1| putative neuroserpin variant 4 [Taeniopygia guttata];B5G464;H0ZVQ2;gi|449511211|ref|XP_004175740.1| PREDICTED: neuroserpin-like, partial [Taeniopygia guttata]	gi|350539029|ref|NP_001232125.1| putative neuroserpin variant 4 precursor [Taeniopygia guttata];gi|197129577|gb|ACH46075.1| putative neuroserpin variant 4 [Taeniopygia guttata];B5G464	13;13;13;5;3	13;13;13;5;3	13;13;13;5;3	>gi|350539029|ref|NP_001232125.1| putative neuroserpin variant 4 precursor [Taeniopygia guttata];>gi|197129577|gb|ACH46075.1| putative neuroserpin variant 4 [Taeniopygia guttata];>tr|B5G464|B5G464_TAEGU Putative neuroserpin variant 4 OS=Taeniopygia guttata	5	13	13	13	35.9	35.9	35.9	46.306	410	410;410;410;133;132	0	194.74	15665000000	921490000	0.000717092	0.0717092	166		55;56;57;58;59;60			57;59;76;391;395;400
gi|350535745|ref|NP_001232211.1| putative ferritin heavy chain [Taeniopygia guttata];gi|197129587|gb|ACH46085.1| putative ferritin heavy chain [Taeniopygia guttata];gi|197129586|gb|ACH46084.1| putative ferritin heavy chain [Taeniopygia guttata];gi|197129585|gb|ACH46083.1| putative ferritin heavy chain [Taeniopygia guttata];B5G472	gi|350535745|ref|NP_001232211.1| putative ferritin heavy chain [Taeniopygia guttata];gi|197129587|gb|ACH46085.1| putative ferritin heavy chain [Taeniopygia guttata];gi|197129586|gb|ACH46084.1| putative ferritin heavy chain [Taeniopygia guttata];gi|197129585|gb|ACH46083.1| putative ferritin heavy chain [Taeniopygia guttata];B5G472	2;2;2;2;2	2;2;2;2;2	2;2;2;2;2	>gi|350535745|ref|NP_001232211.1| putative ferritin heavy chain [Taeniopygia guttata];>gi|197129587|gb|ACH46085.1| putative ferritin heavy chain [Taeniopygia guttata];>gi|197129586|gb|ACH46084.1| putative ferritin heavy chain [Taeniopygia guttata];>gi|1971	5	2	2	2	11.1	11.1	11.1	21.059	180	180;180;180;180;180	0	33.286	1485800000	135070000	0.00010511	0.010511	22
gi|197129680|gb|ACH46178.1| putative tubulin beta 2 [Taeniopygia guttata];gi|153792025|ref|NP_001093160.1| tubulin beta-2C chain [Taeniopygia guttata];B5G4G7;H0ZZF9;gi|449512514|ref|XP_002189715.2| PREDICTED: tubulin beta-5 chain-like [Taeniopygia guttata];H0ZH81;gi|224046056|ref|XP_002188913.1| PREDICTED: tubulin beta-5 chain-like [Taeniopygia guttata];H0ZCG6;gi|449486289|ref|XP_004177116.1| PRE…	gi|197129680|gb|ACH46178.1| putative tubulin beta 2 [Taeniopygia guttata];gi|153792025|ref|NP_001093160.1| tubulin beta-2C chain [Taeniopygia guttata];B5G4G7	15;15;15;7;7;7;7;6;6;6;5;5;5;4;3	15;15;15;7;7;7;7;6;6;6;5;5;5;4;3	5;5;5;1;1;1;1;1;1;1;3;3;3;0;2	>gi|197129680|gb|ACH46178.1| putative tubulin beta 2 [Taeniopygia guttata];>gi|153792025|ref|NP_001093160.1| tubulin beta-2C chain [Taeniopygia guttata];>tr|B5G4G7|B5G4G7_TAEGU Putative tubulin beta 2 OS=Taeniopygia guttata PE=2 SV=1	15	15	15	5	36.9	36.9	14.2	49.86	445	445;445;445;358;409;446;446;451;451;451;243;243;243;536;135	0	323.31	16097000000	804860000	0.000626332	0.0626332	220		61;62;63;64;65;66;67;68;69			73;164;257;267;293;321;323;330;388
gi|350536587|ref|NP_001232251.1| putative peptidylprolyl isomerase B (cyclophilin B) [Taeniopygia guttata];gi|197129751|gb|ACH46249.1| putative peptidylprolyl isomerase B (cyclophilin B) [Taeniopygia guttata];B5G4N8;H0ZVH0;gi|350538035|ref|NP_001232315.1| putative peptidylprolyl isomerase C precursor [Taeniopygia guttata];gi|197129836|gb|ACH46334.1| putative peptidylprolyl isomerase C [Taeniopygi…	gi|350536587|ref|NP_001232251.1| putative peptidylprolyl isomerase B (cyclophilin B) [Taeniopygia guttata];gi|197129751|gb|ACH46249.1| putative peptidylprolyl isomerase B (cyclophilin B) [Taeniopygia guttata];B5G4N8;H0ZVH0	10;10;10;10;1;1;1	10;10;10;10;1;1;1	10;10;10;10;1;1;1	>gi|350536587|ref|NP_001232251.1| putative peptidylprolyl isomerase B (cyclophilin B) [Taeniopygia guttata];>gi|197129751|gb|ACH46249.1| putative peptidylprolyl isomerase B (cyclophilin B) [Taeniopygia guttata];>tr|B5G4N8|B5G4N8_TAEGU Peptidyl-prolyl cis-t	7	10	10	10	44	44	44	22.553	207	207;207;207;209;206;206;206	0	147.13	24913000000	2076100000	0.0016156	0.16156	159		70;71;72;73			84;108;147;183
H0ZHR2;gi|350539311|ref|NP_001232140.1| putative proteasome subunit beta type 1 [Taeniopygia guttata];gi|197129784|gb|ACH46282.1| putative proteasome subunit beta type 1 [Taeniopygia guttata];gi|197129783|gb|ACH46281.1| putative proteasome subunit beta type 1 [Taeniopygia guttata];gi|197129782|gb|ACH46280.1| putative proteasome subunit beta type 1 [Taeniopygia guttata];gi|197129781|gb|ACH46279.1|…	H0ZHR2;gi|350539311|ref|NP_001232140.1| putative proteasome subunit beta type 1 [Taeniopygia guttata];gi|197129784|gb|ACH46282.1| putative proteasome subunit beta type 1 [Taeniopygia guttata];gi|197129783|gb|ACH46281.1| putative proteasome subunit beta type 1 [Taeniopygia guttata];gi|197129782|gb|ACH46280.1| putative proteasome subunit beta type 1 [Taeniopygia guttata];gi|197129781|gb|ACH46279.1|…	4;4;4;4;4;4;4;4;4;4;4;4;4;4;4;4;1;1	4;4;4;4;4;4;4;4;4;4;4;4;4;4;4;4;1;1	3;3;3;3;3;3;3;3;3;3;3;3;3;3;3;3;1;1	>tr|H0ZHR2|H0ZHR2_TAEGU Proteasome subunit beta type (Fragment) OS=Taeniopygia guttata GN=PSMB1 PE=3 SV=1;>gi|350539311|ref|NP_001232140.1| putative proteasome subunit beta type 1 [Taeniopygia guttata];>gi|197129784|gb|ACH46282.1| putative proteasome subun	18	4	4	3	26.1	26.1	21.7	22.51	203	203;238;238;238;238;238;238;238;238;238;238;238;238;238;238;238;149;149	0	33.345	517710000	47065000	3.66254e-05	0.00366254	11		74;75			134;148
gi|197129902|gb|ACH46400.1| putative CD9 antigen variant 2 [Taeniopygia guttata];B5KFQ2;gi|350535216|ref|NP_001232185.1| putative CD9 antigen variant 1 [Taeniopygia guttata];gi|197127187|gb|ACH43685.1| putative CD9 antigen variant 1 [Taeniopygia guttata];B5FXC4;gi|449513724|ref|XP_004175593.1| PREDICTED: CD9 antigen-like, partial [Taeniopygia guttata];H0ZYC8	gi|197129902|gb|ACH46400.1| putative CD9 antigen variant 2 [Taeniopygia guttata];B5KFQ2;gi|350535216|ref|NP_001232185.1| putative CD9 antigen variant 1 [Taeniopygia guttata];gi|197127187|gb|ACH43685.1| putative CD9 antigen variant 1 [Taeniopygia guttata];B5FXC4;gi|449513724|ref|XP_004175593.1| PREDICTED: CD9 antigen-like, partial [Taeniopygia guttata]	4;4;3;3;3;2;1	4;4;3;3;3;2;1	4;4;3;3;3;2;1	>gi|197129902|gb|ACH46400.1| putative CD9 antigen variant 2 [Taeniopygia guttata];>tr|B5KFQ2|B5KFQ2_TAEGU Putative CD9 antigen variant 2 OS=Taeniopygia guttata GN=CD9 PE=2 SV=1;>gi|350535216|ref|NP_001232185.1| putative CD9 antigen variant 1 [Taeniopygia g	7	4	4	4	17	17	17	24.714	223	223;223;223;223;223;86;60	0	31.193	3605700000	600950000	0.000467652	0.0467652	31
H1A3E0;gi|449512700|ref|XP_004175872.1| PREDICTED: ras-related protein Rab-6A-like, partial [Taeniopygia guttata];gi|350534828|ref|NP_001232399.1| putative RAB6A member RAS oncogene family variant 4 [Taeniopygia guttata];gi|197129907|gb|ACH46405.1| putative RAB6A member RAS oncogene family variant 4 [Taeniopygia guttata];B5KFQ7;H0YWM4;H0YWM8;H0ZTC3;gi|449498485|ref|XP_004177271.1| PREDICTED: ras-…	H1A3E0;gi|449512700|ref|XP_004175872.1| PREDICTED: ras-related protein Rab-6A-like, partial [Taeniopygia guttata];gi|350534828|ref|NP_001232399.1| putative RAB6A member RAS oncogene family variant 4 [Taeniopygia guttata];gi|197129907|gb|ACH46405.1| putative RAB6A member RAS oncogene family variant 4 [Taeniopygia guttata];B5KFQ7;H0YWM4;H0YWM8;H0ZTC3;gi|449498485|ref|XP_004177271.1| PREDICTED: ras-…	1;1;1;1;1;1;1;1;1	1;1;1;1;1;1;1;1;1	1;1;1;1;1;1;1;1;1	>tr|H1A3E0|H1A3E0_TAEGU Uncharacterized protein (Fragment) OS=Taeniopygia guttata GN=RAB41 PE=4 SV=1;>gi|449512700|ref|XP_004175872.1| PREDICTED: ras-related protein Rab-6A-like, partial [Taeniopygia guttata];>gi|350534828|ref|NP_001232399.1| putative RAB6	9	1	1	1	15.1	15.1	15.1	8.4495	73	73;112;135;135;135;165;206;208;211	0	19.444	1450500000	290100000	0.000225752	0.0225752	13
gi|350535583|ref|NP_001232435.1| putative Lysozyme C precursor [Taeniopygia guttata];gi|197129939|gb|ACH46437.1| putative Lysozyme C precursor [Taeniopygia guttata];B5KFT9;gi|449490286|ref|XP_004174806.1| PREDICTED: lysozyme C-like [Taeniopygia guttata]	gi|350535583|ref|NP_001232435.1| putative Lysozyme C precursor [Taeniopygia guttata];gi|197129939|gb|ACH46437.1| putative Lysozyme C precursor [Taeniopygia guttata];B5KFT9;gi|449490286|ref|XP_004174806.1| PREDICTED: lysozyme C-like [Taeniopygia guttata]	5;5;5;3	5;5;5;3	5;5;5;3	>gi|350535583|ref|NP_001232435.1| putative Lysozyme C precursor [Taeniopygia guttata];>gi|197129939|gb|ACH46437.1| putative Lysozyme C precursor [Taeniopygia guttata];>tr|B5KFT9|B5KFT9_TAEGU Putative Lysozyme C OS=Taeniopygia guttata PE=2 SV=1;>gi|44949028	4	5	5	5	30.2	30.2	30.2	16.742	149	149;149;149;73	0	104.78	5045300000	560590000	0.000436244	0.0436244	56
gi|300795193|ref|NP_001180190.1| macrophage colony-stimulating factor 1 precursor [Taeniopygia guttata];gi|239859745|gb|ACS32142.1| colony-stimulating factor 1 [Taeniopygia guttata];D8UWE1	gi|300795193|ref|NP_001180190.1| macrophage colony-stimulating factor 1 precursor [Taeniopygia guttata];gi|239859745|gb|ACS32142.1| colony-stimulating factor 1 [Taeniopygia guttata];D8UWE1	2;2;2	2;2;2	2;2;2	>gi|300795193|ref|NP_001180190.1| macrophage colony-stimulating factor 1 precursor [Taeniopygia guttata];>gi|239859745|gb|ACS32142.1| colony-stimulating factor 1 [Taeniopygia guttata];>tr|D8UWE1|D8UWE1_TAEGU Colony-stimulating factor 1 OS=Taeniopygia gutta	3	2	2	2	5.7	5.7	5.7	52.961	489	489;489;489	0	29.699	375860000	16342000	1.27171e-05	0.00127171	4		181			55
H0ZNW5;gi|371940847|ref|NP_001243163.1| von Willebrand factor precursor [Taeniopygia guttata];gi|334265804|tpg|DAA34813.1| TPA_inf: von Willebrand factor [Taeniopygia guttata];F5XVC4;H0ZUP6	H0ZNW5;gi|371940847|ref|NP_001243163.1| von Willebrand factor precursor [Taeniopygia guttata];gi|334265804|tpg|DAA34813.1| TPA_inf: von Willebrand factor [Taeniopygia guttata];F5XVC4	42;42;42;42;6	42;42;42;42;6	42;42;42;42;6	>tr|H0ZNW5|H0ZNW5_TAEGU Uncharacterized protein (Fragment) OS=Taeniopygia guttata GN=VWF PE=4 SV=1;>gi|371940847|ref|NP_001243163.1| von Willebrand factor precursor [Taeniopygia guttata];>gi|334265804|tpg|DAA34813.1| TPA_inf: von Willebrand factor [Taeniop	5	42	42	42	16.5	16.5	16.5	308.15	2776	2776;2815;2815;2815;154	0	323.31	58641000000	440910000	0.000343111	0.0343111	395		182;183;184;185;186;187;188;189;190;191;192;193			74;1238;1239;1359;1406;1569;1718;1884;1961;1964;1982;2694
gi|197127712|gb|ACH44210.1| putative immunoglobulin lambda light chain [Taeniopygia guttata];H0ZF58	gi|197127712|gb|ACH44210.1| putative immunoglobulin lambda light chain [Taeniopygia guttata];H0ZF58	4;3	4;3	1;1	>gi|197127712|gb|ACH44210.1| putative immunoglobulin lambda light chain [Taeniopygia guttata];>tr|H0ZF58|H0ZF58_TAEGU Uncharacterized protein OS=Taeniopygia guttata GN=IGLL1 PE=4 SV=1	2	4	4	1	23.4	23.4	4.6	25.386	239	239;232	0	323.31	1436800000	159650000	0.000124238	0.0124238	37
gi|211971089|ref|NP_001130041.1| glutathione peroxidase 1 [Taeniopygia guttata];H0Z8A7	gi|211971089|ref|NP_001130041.1| glutathione peroxidase 1 [Taeniopygia guttata];H0Z8A7	3;2	3;2	3;2	>gi|211971089|ref|NP_001130041.1| glutathione peroxidase 1 [Taeniopygia guttata];>tr|H0Z8A7|H0Z8A7_TAEGU Glutathione peroxidase (Fragment) OS=Taeniopygia guttata GN=GPX1 PE=3 SV=1	2	3	3	3	16.2	16.2	16.2	21.86	197	197;140	0	88.816	169090000	15372000	1.19623e-05	0.00119623	5
gi|449482920|ref|XP_004174982.1| PREDICTED: neuronal membrane glycoprotein M6-b [Taeniopygia guttata];H0ZCX6;gi|224042770|ref|XP_002197676.1| PREDICTED: neuronal membrane glycoprotein M6-b isoform 1 [Taeniopygia guttata]	gi|449482920|ref|XP_004174982.1| PREDICTED: neuronal membrane glycoprotein M6-b [Taeniopygia guttata];H0ZCX6;gi|224042770|ref|XP_002197676.1| PREDICTED: neuronal membrane glycoprotein M6-b isoform 1 [Taeniopygia guttata]	1;1;1	1;1;1	1;1;1	>gi|449482920|ref|XP_004174982.1| PREDICTED: neuronal membrane glycoprotein M6-b [Taeniopygia guttata];>tr|H0ZCX6|H0ZCX6_TAEGU Uncharacterized protein OS=Taeniopygia guttata GN=GPM6B PE=4 SV=1;>gi|224042770|ref|XP_002197676.1| PREDICTED: neuronal membrane	3	1	1	1	4.5	4.5	4.5	31.681	288	288;328;328	0.0028694	11.046	0	0	0	0	1
gi|224042810|ref|XP_002187485.1| PREDICTED: anosmin-1-like [Taeniopygia guttata];H0ZDZ2	gi|224042810|ref|XP_002187485.1| PREDICTED: anosmin-1-like [Taeniopygia guttata];H0ZDZ2	1;1	1;1	1;1	>gi|224042810|ref|XP_002187485.1| PREDICTED: anosmin-1-like [Taeniopygia guttata];>tr|H0ZDZ2|H0ZDZ2_TAEGU Uncharacterized protein OS=Taeniopygia guttata GN=KAL1 PE=4 SV=1	2	1	1	1	1.8	1.8	1.8	76.461	676	676;678	0.0072289	6.8594	29601000	925030	7.19847e-07	7.19847e-05	1
gi|224042875|ref|XP_002191978.1| PREDICTED: growth arrest-specific protein 6 [Taeniopygia guttata];H0ZGC4	gi|224042875|ref|XP_002191978.1| PREDICTED: growth arrest-specific protein 6 [Taeniopygia guttata];H0ZGC4	12;11	12;11	12;11	>gi|224042875|ref|XP_002191978.1| PREDICTED: growth arrest-specific protein 6 [Taeniopygia guttata];>tr|H0ZGC4|H0ZGC4_TAEGU Uncharacterized protein OS=Taeniopygia guttata GN=GAS6 PE=4 SV=1	2	12	12	12	20.5	20.5	20.5	74.567	669	669;666	0	323.31	22195000000	634130000	0.000493472	0.0493472	214		195;196;197			294;462;548
H0ZHG1;gi|224042906|ref|XP_002193968.1| PREDICTED: UDP-glucuronic acid decarboxylase 1 [Taeniopygia guttata]	H0ZHG1;gi|224042906|ref|XP_002193968.1| PREDICTED: UDP-glucuronic acid decarboxylase 1 [Taeniopygia guttata]	13;13	13;13	13;13	>tr|H0ZHG1|H0ZHG1_TAEGU Uncharacterized protein OS=Taeniopygia guttata GN=UXS1 PE=4 SV=1;>gi|224042906|ref|XP_002193968.1| PREDICTED: UDP-glucuronic acid decarboxylase 1 [Taeniopygia guttata]	2	13	13	13	44.4	44.4	44.4	47.728	421	421;421	0	309.88	12463000000	778940000	0.000606162	0.0606162	155		198;199;200;201;202			110;111;187;242;247
H0ZHR5;gi|224042925|ref|XP_002193280.1| PREDICTED: sodium/hydrogen exchanger 2 [Taeniopygia guttata]	H0ZHR5;gi|224042925|ref|XP_002193280.1| PREDICTED: sodium/hydrogen exchanger 2 [Taeniopygia guttata]	1;1	1;1	1;1	>tr|H0ZHR5|H0ZHR5_TAEGU Sodium/hydrogen exchanger (Fragment) OS=Taeniopygia guttata GN=SLC9A2 PE=3 SV=1;>gi|224042925|ref|XP_002193280.1| PREDICTED: sodium/hydrogen exchanger 2 [Taeniopygia guttata]	2	1	1	1	3.2	3.2	3.2	46.816	403	403;935	0.0049322	7.074	47804000	2516000	1.95792e-06	0.000195792	3		203;204			232;237
H0ZIS5;gi|224042983|ref|XP_002196758.1| PREDICTED: alpha-1,3-mannosyl-glycoprotein 4-beta-N-acetylglucosaminyltransferase A [Taeniopygia guttata]	H0ZIS5;gi|224042983|ref|XP_002196758.1| PREDICTED: alpha-1,3-mannosyl-glycoprotein 4-beta-N-acetylglucosaminyltransferase A [Taeniopygia guttata]	2;2	2;2	2;2	>tr|H0ZIS5|H0ZIS5_TAEGU Uncharacterized protein OS=Taeniopygia guttata GN=MGAT4A PE=4 SV=1;>gi|224042983|ref|XP_002196758.1| PREDICTED: alpha-1,3-mannosyl-glycoprotein 4-beta-N-acetylglucosaminyltransferase A [Taeniopygia guttata]	2	2	2	2	4.5	4.5	4.5	61.569	535	535;535	0	17.428	291790000	12158000	9.46121e-06	0.000946121	4
H0ZP19;gi|224043319|ref|XP_002194747.1| PREDICTED: NHL repeat-containing protein 3 [Taeniopygia guttata]	H0ZP19;gi|224043319|ref|XP_002194747.1| PREDICTED: NHL repeat-containing protein 3 [Taeniopygia guttata]	2;2	2;2	2;2	>tr|H0ZP19|H0ZP19_TAEGU Uncharacterized protein (Fragment) OS=Taeniopygia guttata GN=NHLRC3 PE=4 SV=1;>gi|224043319|ref|XP_002194747.1| PREDICTED: NHL repeat-containing protein 3 [Taeniopygia guttata]	2	2	2	2	9.2	9.2	9.2	33.798	305	305;346	0	138.57	9990100000	832510000	0.000647849	0.0647849	68
H0ZQL5;gi|224043490|ref|XP_002199475.1| PREDICTED: ubiquitin carboxyl-terminal hydrolase isozyme L3 [Taeniopygia guttata]	H0ZQL5;gi|224043490|ref|XP_002199475.1| PREDICTED: ubiquitin carboxyl-terminal hydrolase isozyme L3 [Taeniopygia guttata]	1;1	1;1	1;1	>tr|H0ZQL5|H0ZQL5_TAEGU Uncharacterized protein OS=Taeniopygia guttata GN=UCHL3 PE=4 SV=1;>gi|224043490|ref|XP_002199475.1| PREDICTED: ubiquitin carboxyl-terminal hydrolase isozyme L3 [Taeniopygia guttata]	2	1	1	1	5.7	5.7	5.7	26.146	229	229;230	0.004878	6.9804	346540000	28878000	2.24725e-05	0.00224725	4		205			128
H0ZQM7;gi|224043499|ref|XP_002197369.1| PREDICTED: ceroid-lipofuscinosis neuronal protein 5 [Taeniopygia guttata]	H0ZQM7;gi|224043499|ref|XP_002197369.1| PREDICTED: ceroid-lipofuscinosis neuronal protein 5 [Taeniopygia guttata]	12;12	12;12	12;12	>tr|H0ZQM7|H0ZQM7_TAEGU Uncharacterized protein (Fragment) OS=Taeniopygia guttata GN=CLN5 PE=4 SV=1;>gi|224043499|ref|XP_002197369.1| PREDICTED: ceroid-lipofuscinosis neuronal protein 5 [Taeniopygia guttata]	2	12	12	12	35	35	35	38.157	329	329;342	0	100.16	20146000000	1060300000	0.000825112	0.0825112	157		206;207			57;87
H0ZQZ6;gi|224043550|ref|XP_002197884.1| PREDICTED: vitelline membrane outer layer protein 1 [Taeniopygia guttata];H0ZUB9	H0ZQZ6;gi|224043550|ref|XP_002197884.1| PREDICTED: vitelline membrane outer layer protein 1 [Taeniopygia guttata];H0ZUB9	3;3;2	3;3;2	3;3;2	>tr|H0ZQZ6|H0ZQZ6_TAEGU Uncharacterized protein OS=Taeniopygia guttata GN=VMO1 PE=4 SV=1;>gi|224043550|ref|XP_002197884.1| PREDICTED: vitelline membrane outer layer protein 1 [Taeniopygia guttata];>tr|H0ZUB9|H0ZUB9_TAEGU Uncharacterized protein OS=Taeniopy	3	3	3	3	25.7	25.7	25.7	19.89	183	183;183;182	0	183.04	1063700000	132970000	0.000103476	0.0103476	23
gi|224043680|ref|XP_002188561.1| PREDICTED: lysosomal Pro-X carboxypeptidase [Taeniopygia guttata];H0ZRS7	gi|224043680|ref|XP_002188561.1| PREDICTED: lysosomal Pro-X carboxypeptidase [Taeniopygia guttata];H0ZRS7	10;8	10;8	10;8	>gi|224043680|ref|XP_002188561.1| PREDICTED: lysosomal Pro-X carboxypeptidase [Taeniopygia guttata];>tr|H0ZRS7|H0ZRS7_TAEGU Uncharacterized protein (Fragment) OS=Taeniopygia guttata GN=PRCP PE=4 SV=1	2	10	10	10	21.9	21.9	21.9	53.88	479	479;431	0	323.31	38960000000	2291700000	0.00178337	0.178337	186		208;209;210;211			384;397;463;468
H0ZRZ2;gi|224043705|ref|XP_002190028.1| PREDICTED: teneurin-4 [Taeniopygia guttata]	H0ZRZ2;gi|224043705|ref|XP_002190028.1| PREDICTED: teneurin-4 [Taeniopygia guttata]	1;1	1;1	1;1	>tr|H0ZRZ2|H0ZRZ2_TAEGU Uncharacterized protein (Fragment) OS=Taeniopygia guttata GN=ODZ4 PE=4 SV=1;>gi|224043705|ref|XP_002190028.1| PREDICTED: teneurin-4 [Taeniopygia guttata]	2	1	1	1	0.4	0.4	0.4	255.78	2296	2296;2768	0.0049383	7.0896	127110000	1234100	9.60361e-07	9.60361e-05	5		212			1853
gi|224043738|ref|XP_002189850.1| PREDICTED: calpain-5 [Taeniopygia guttata];H0ZS50	gi|224043738|ref|XP_002189850.1| PREDICTED: calpain-5 [Taeniopygia guttata];H0ZS50	7;6	7;6	7;6	>gi|224043738|ref|XP_002189850.1| PREDICTED: calpain-5 [Taeniopygia guttata];>tr|H0ZS50|H0ZS50_TAEGU Uncharacterized protein (Fragment) OS=Taeniopygia guttata GN=CAPN5 PE=4 SV=1	2	7	7	7	12.3	12.3	12.3	73.34	641	641;589	0	70.323	1507200000	50241000	3.90969e-05	0.00390969	12		213			1
H0ZSG4;gi|224043795|ref|XP_002194304.1| PREDICTED: tetraspanin-9 [Taeniopygia guttata]	H0ZSG4;gi|224043795|ref|XP_002194304.1| PREDICTED: tetraspanin-9 [Taeniopygia guttata]	1;1	1;1	1;1	>tr|H0ZSG4|H0ZSG4_TAEGU Uncharacterized protein OS=Taeniopygia guttata GN=TSPAN9 PE=4 SV=1;>gi|224043795|ref|XP_002194304.1| PREDICTED: tetraspanin-9 [Taeniopygia guttata]	2	1	1	1	4.6	4.6	4.6	26.732	239	239;239	0	11.982	386640000	42960000	3.34309e-05	0.00334309	6
gi|224043858|ref|XP_002192832.1| PREDICTED: prohibitin-2 [Taeniopygia guttata];H0ZSS1	gi|224043858|ref|XP_002192832.1| PREDICTED: prohibitin-2 [Taeniopygia guttata];H0ZSS1	1;1	1;1	1;1	>gi|224043858|ref|XP_002192832.1| PREDICTED: prohibitin-2 [Taeniopygia guttata];>tr|H0ZSS1|H0ZSS1_TAEGU Uncharacterized protein OS=Taeniopygia guttata GN=PHB2 PE=4 SV=1	2	1	1	1	5.9	5.9	5.9	32.166	289	289;293	0.003871	7.5143	161490000	7689800	5.98411e-06	0.000598411	1	1		34	16		14
H0ZSU0;gi|224043866|ref|XP_002196516.1| PREDICTED: gamma-enolase [Taeniopygia guttata]	H0ZSU0;gi|224043866|ref|XP_002196516.1| PREDICTED: gamma-enolase [Taeniopygia guttata]	5;5	2;2	2;2	>tr|H0ZSU0|H0ZSU0_TAEGU Uncharacterized protein (Fragment) OS=Taeniopygia guttata GN=ENO2 PE=3 SV=1;>gi|224043866|ref|XP_002196516.1| PREDICTED: gamma-enolase [Taeniopygia guttata]	2	5	2	2	20	9.5	9.5	45.659	420	420;434	0	42.597	1966500000	103500000	8.05424e-05	0.00805424	14		214;215			158;162
H0ZSU5;gi|224043870|ref|XP_002196564.1| PREDICTED: ubiquitin carboxyl-terminal hydrolase 5 isoform 2 [Taeniopygia guttata]	H0ZSU5;gi|224043870|ref|XP_002196564.1| PREDICTED: ubiquitin carboxyl-terminal hydrolase 5 isoform 2 [Taeniopygia guttata]	1;1	1;1	1;1	>tr|H0ZSU5|H0ZSU5_TAEGU Ubiquitin carboxyl-terminal hydrolase OS=Taeniopygia guttata GN=USP5 PE=3 SV=1;>gi|224043870|ref|XP_002196564.1| PREDICTED: ubiquitin carboxyl-terminal hydrolase 5 isoform 2 [Taeniopygia guttata]	2	1	1	1	1.5	1.5	1.5	95.884	856	856;856	0	24.974	11178000	302120	2.35106e-07	2.35106e-05	1
H0ZT07;gi|224043948|ref|XP_002186631.1| PREDICTED: V-type proton ATPase catalytic subunit A isoform 1 [Taeniopygia guttata];H0ZXC6;gi|449512427|ref|XP_002199675.2| PREDICTED: V-type proton ATPase catalytic subunit A-like [Taeniopygia guttata]	H0ZT07;gi|224043948|ref|XP_002186631.1| PREDICTED: V-type proton ATPase catalytic subunit A isoform 1 [Taeniopygia guttata];H0ZXC6;gi|449512427|ref|XP_002199675.2| PREDICTED: V-type proton ATPase catalytic subunit A-like [Taeniopygia guttata]	5;5;4;4	5;5;4;4	5;5;4;4	>tr|H0ZT07|H0ZT07_TAEGU Uncharacterized protein OS=Taeniopygia guttata GN=ATP6V1A PE=3 SV=1;>gi|224043948|ref|XP_002186631.1| PREDICTED: V-type proton ATPase catalytic subunit A isoform 1 [Taeniopygia guttata];>tr|H0ZXC6|H0ZXC6_TAEGU Uncharacterized protei	4	5	5	5	9.7	9.7	9.7	68.398	617	617;617;291;360	0	60.055	1880300000	55302000	4.30353e-05	0.00430353	20		216;217			318;368
H0ZT46;gi|224044019|ref|XP_002188656.1| PREDICTED: beta-1,4-galactosyltransferase 4-like [Taeniopygia guttata]	H0ZT46;gi|224044019|ref|XP_002188656.1| PREDICTED: beta-1,4-galactosyltransferase 4-like [Taeniopygia guttata]	4;4	4;4	4;4	>tr|H0ZT46|H0ZT46_TAEGU Uncharacterized protein (Fragment) OS=Taeniopygia guttata GN=B4GALT4 PE=4 SV=1;>gi|224044019|ref|XP_002188656.1| PREDICTED: beta-1,4-galactosyltransferase 4-like [Taeniopygia guttata]	2	4	4	4	10.7	10.7	10.7	39.466	338	338;352	0	32.45	609930000	32102000	2.49814e-05	0.00249814	18		218;219			45;284
gi|224044051|ref|XP_002192291.1| PREDICTED: apovitellenin-1-like [Taeniopygia guttata];H0ZT64;gi|224044053|ref|XP_002192350.1| PREDICTED: apovitellenin-1-like [Taeniopygia guttata]	gi|224044051|ref|XP_002192291.1| PREDICTED: apovitellenin-1-like [Taeniopygia guttata];H0ZT64;gi|224044053|ref|XP_002192350.1| PREDICTED: apovitellenin-1-like [Taeniopygia guttata]	3;2;2	3;2;2	3;2;2	>gi|224044051|ref|XP_002192291.1| PREDICTED: apovitellenin-1-like [Taeniopygia guttata];>tr|H0ZT64|H0ZT64_TAEGU Uncharacterized protein OS=Taeniopygia guttata GN=APOVLDLII PE=4 SV=1;>gi|224044053|ref|XP_002192350.1| PREDICTED: apovitellenin-1-like [Taeniop	3	3	3	3	45.3	45.3	45.3	12.059	106	106;106;106	0	172.36	7424800000	1856200000	0.00144447	0.144447	85		220			87
gi|224044183|ref|XP_002189401.1| PREDICTED: A disintegrin and metalloproteinase with thrombospondin motifs 1 [Taeniopygia guttata];H0ZTD7;H0YR36;gi|449489623|ref|XP_002193067.2| PREDICTED: A disintegrin and metalloproteinase with thrombospondin motifs 8 [Taeniopygia guttata]	gi|224044183|ref|XP_002189401.1| PREDICTED: A disintegrin and metalloproteinase with thrombospondin motifs 1 [Taeniopygia guttata];H0ZTD7	7;7;1;1	7;7;1;1	7;7;1;1	>gi|224044183|ref|XP_002189401.1| PREDICTED: A disintegrin and metalloproteinase with thrombospondin motifs 1 [Taeniopygia guttata];>tr|H0ZTD7|H0ZTD7_TAEGU Uncharacterized protein (Fragment) OS=Taeniopygia guttata GN=ADAMTS1 PE=3 SV=1	4	7	7	7	8.5	8.5	8.5	94.395	863	863;886;701;877	0	86.46	2522800000	54843000	4.26782e-05	0.00426782	38
H0ZTJ7;gi|224044274|ref|XP_002195840.1| PREDICTED: heat shock 70 kDa protein 13 [Taeniopygia guttata];H0ZXM6;gi|449512108|ref|XP_004175595.1| PREDICTED: heat shock 70 kDa protein 13-like, partial [Taeniopygia guttata]	H0ZTJ7;gi|224044274|ref|XP_002195840.1| PREDICTED: heat shock 70 kDa protein 13 [Taeniopygia guttata]	13;13;6;5	13;13;6;5	13;13;6;5	>tr|H0ZTJ7|H0ZTJ7_TAEGU Uncharacterized protein OS=Taeniopygia guttata GN=HSPA13 PE=3 SV=1;>gi|224044274|ref|XP_002195840.1| PREDICTED: heat shock 70 kDa protein 13 [Taeniopygia guttata]	4	13	13	13	28	28	28	51.361	472	472;472;205;122	0	193.57	21986000000	955900000	0.00074387	0.074387	195		221;222;223;224;225			158;165;209;264;373
H1A3J6;gi|224157554|ref|XP_002197864.1| PREDICTED: coxsackievirus and adenovirus receptor homolog, partial [Taeniopygia guttata];H0ZTK2;gi|224044282|ref|XP_002192933.1| PREDICTED: coxsackievirus and adenovirus receptor homolog [Taeniopygia guttata]	H1A3J6;gi|224157554|ref|XP_002197864.1| PREDICTED: coxsackievirus and adenovirus receptor homolog, partial [Taeniopygia guttata];H0ZTK2;gi|224044282|ref|XP_002192933.1| PREDICTED: coxsackievirus and adenovirus receptor homolog [Taeniopygia guttata]	1;1;1;1	1;1;1;1	1;1;1;1	>tr|H1A3J6|H1A3J6_TAEGU Uncharacterized protein (Fragment) OS=Taeniopygia guttata PE=4 SV=1;>gi|224157554|ref|XP_002197864.1| PREDICTED: coxsackievirus and adenovirus receptor homolog, partial [Taeniopygia guttata];>tr|H0ZTK2|H0ZTK2_TAEGU Uncharacterized p	4	1	1	1	7	7	7	19.049	171	171;174;351;389	0	43.148	67417000	5618100	4.37194e-06	0.000437194	3
gi|224044358|ref|XP_002189745.1| PREDICTED: T-complex protein 1 subunit theta isoform 1 [Taeniopygia guttata];H0ZTP3;gi|449485942|ref|XP_004175260.1| PREDICTED: T-complex protein 1 subunit theta isoform 2 [Taeniopygia guttata];H1A0P3;H1A0N8	gi|224044358|ref|XP_002189745.1| PREDICTED: T-complex protein 1 subunit theta isoform 1 [Taeniopygia guttata];H0ZTP3;gi|449485942|ref|XP_004175260.1| PREDICTED: T-complex protein 1 subunit theta isoform 2 [Taeniopygia guttata];H1A0P3;H1A0N8	6;6;6;4;4	6;6;6;4;4	6;6;6;4;4	>gi|224044358|ref|XP_002189745.1| PREDICTED: T-complex protein 1 subunit theta isoform 1 [Taeniopygia guttata];>tr|H0ZTP3|H0ZTP3_TAEGU Uncharacterized protein OS=Taeniopygia guttata GN=CCT8 PE=3 SV=1;>gi|449485942|ref|XP_004175260.1| PREDICTED: T-complex p	5	6	6	6	12.6	12.6	12.6	59.562	548	548;550;553;394;396	0	57.315	1626300000	43953000	3.42037e-05	0.00342037	33		226			311
gi|224044540|ref|XP_002194825.1| PREDICTED: ADP-ribosylation factor 1 [Taeniopygia guttata];H0YPN5;gi|224171075|ref|XP_002199692.1| PREDICTED: ADP-ribosylation factor 3-like, partial [Taeniopygia guttata];H0ZXE8	gi|224044540|ref|XP_002194825.1| PREDICTED: ADP-ribosylation factor 1 [Taeniopygia guttata];H0YPN5	6;6;2;2	6;6;2;2	4;4;1;1	>gi|224044540|ref|XP_002194825.1| PREDICTED: ADP-ribosylation factor 1 [Taeniopygia guttata];>tr|H0YPN5|H0YPN5_TAEGU Uncharacterized protein (Fragment) OS=Taeniopygia guttata GN=ARF1 PE=3 SV=1	4	6	6	4	39.8	39.8	23.8	20.697	181	181;191;73;74	0	43.191	1069700000	106970000	8.32427e-05	0.00832427	26		227;228			22;134
gi|224044695|ref|XP_002193566.1| PREDICTED: 6-phosphofructokinase type C isoform 1 [Taeniopygia guttata];gi|224044693|ref|XP_002193596.1| PREDICTED: 6-phosphofructokinase type C isoform 2 [Taeniopygia guttata];H0YRJ9	gi|224044695|ref|XP_002193566.1| PREDICTED: 6-phosphofructokinase type C isoform 1 [Taeniopygia guttata];gi|224044693|ref|XP_002193596.1| PREDICTED: 6-phosphofructokinase type C isoform 2 [Taeniopygia guttata];H0YRJ9	2;2;2	2;2;2	2;2;2	>gi|224044695|ref|XP_002193566.1| PREDICTED: 6-phosphofructokinase type C isoform 1 [Taeniopygia guttata];>gi|224044693|ref|XP_002193596.1| PREDICTED: 6-phosphofructokinase type C isoform 2 [Taeniopygia guttata];>tr|H0YRJ9|H0YRJ9_TAEGU 6-phosphofructokinas	3	2	2	2	3.6	3.6	3.6	85.705	783	783;785;787	0	15.595	463400000	14948000	1.16324e-05	0.00116324	5		229			30
H0YTI8;gi|224044919|ref|XP_002196734.1| PREDICTED: collagen alpha-2(I) chain [Taeniopygia guttata];H1A1K8;gi|449510171|ref|XP_002190214.2| PREDICTED: collagen alpha-2(I) chain-like, partial [Taeniopygia guttata]	H0YTI8;gi|224044919|ref|XP_002196734.1| PREDICTED: collagen alpha-2(I) chain [Taeniopygia guttata];H1A1K8;gi|449510171|ref|XP_002190214.2| PREDICTED: collagen alpha-2(I) chain-like, partial [Taeniopygia guttata]	3;3;2;2	3;3;2;2	3;3;2;2	>tr|H0YTI8|H0YTI8_TAEGU Uncharacterized protein OS=Taeniopygia guttata GN=COL1A2 PE=4 SV=1;>gi|224044919|ref|XP_002196734.1| PREDICTED: collagen alpha-2(I) chain [Taeniopygia guttata];>tr|H1A1K8|H1A1K8_TAEGU Uncharacterized protein (Fragment) OS=Taeniopygi	4	3	3	3	2.9	2.9	2.9	129.12	1364	1364;1364;67;129	0	53.523	694780000	9925400	7.72382e-06	0.000772382	13		230;231			1248;1255
gi|224044975|ref|XP_002195942.1| PREDICTED: programmed cell death 6-interacting protein [Taeniopygia guttata];H0YU13	gi|224044975|ref|XP_002195942.1| PREDICTED: programmed cell death 6-interacting protein [Taeniopygia guttata];H0YU13	25;25	25;25	25;25	>gi|224044975|ref|XP_002195942.1| PREDICTED: programmed cell death 6-interacting protein [Taeniopygia guttata];>tr|H0YU13|H0YU13_TAEGU Uncharacterized protein OS=Taeniopygia guttata GN=PDCD6IP PE=4 SV=1	2	25	25	25	31	31	31	94.293	856	856;877	0	323.31	11408000000	248000000	0.000192991	0.0192991	184		232			340
gi|224044985|ref|XP_002198243.1| PREDICTED: protein disulfide-isomerase A4 [Taeniopygia guttata];H0YU54;H0YU55	gi|224044985|ref|XP_002198243.1| PREDICTED: protein disulfide-isomerase A4 [Taeniopygia guttata]	11;3;1	11;3;1	10;3;1	>gi|224044985|ref|XP_002198243.1| PREDICTED: protein disulfide-isomerase A4 [Taeniopygia guttata]	3	11	11	10	19.3	19.3	18	69.121	610	610;211;158	0	132.08	3750600000	98700000	7.68071e-05	0.00768071	48		233;234;235			244;336;453
gi|224045096|ref|XP_002197524.1| PREDICTED: ovalbumin-like [Taeniopygia guttata];H0YV21	gi|224045096|ref|XP_002197524.1| PREDICTED: ovalbumin-like [Taeniopygia guttata];H0YV21	15;8	10;4	10;4	>gi|224045096|ref|XP_002197524.1| PREDICTED: ovalbumin-like [Taeniopygia guttata];>tr|H0YV21|H0YV21_TAEGU Uncharacterized protein (Fragment) OS=Taeniopygia guttata GN=SERPINB3 PE=3 SV=1	2	15	10	10	49.2	32	32	44.576	394	394;232	0	323.31	745970000000	46623000000	0.0362814	3.62814	1217		236;237;238;239			131;210;211;302
gi|224045098|ref|XP_002197531.1| PREDICTED: ovalbumin-related protein Y-like [Taeniopygia guttata]	gi|224045098|ref|XP_002197531.1| PREDICTED: ovalbumin-related protein Y-like [Taeniopygia guttata]	25	25	20	>gi|224045098|ref|XP_002197531.1| PREDICTED: ovalbumin-related protein Y-like [Taeniopygia guttata]	1	25	25	20	71.9	71.9	55.3	38.45	338	338	0	323.31	1004300000000	66953000000	0.052102	5.2102	2058		239;240;241;242;243;244;245;246;247			35;41;44;201;211;212;240;245;303
gi|224045100|ref|XP_002199443.1| PREDICTED: ovalbumin-like [Taeniopygia guttata]	gi|224045100|ref|XP_002199443.1| PREDICTED: ovalbumin-like [Taeniopygia guttata]	41	41	41	>gi|224045100|ref|XP_002199443.1| PREDICTED: ovalbumin-like [Taeniopygia guttata]	1	41	41	41	88.1	88.1	88.1	42.87	386	386	0	323.31	8051700000000	402580000000	0.313283	31.3283	14379
H0YVQ1;gi|224045162|ref|XP_002198019.1| PREDICTED: lymphocyte antigen 86 [Taeniopygia guttata]	H0YVQ1;gi|224045162|ref|XP_002198019.1| PREDICTED: lymphocyte antigen 86 [Taeniopygia guttata]	8;8	8;8	8;8	>tr|H0YVQ1|H0YVQ1_TAEGU Uncharacterized protein OS=Taeniopygia guttata GN=LY86 PE=4 SV=1;>gi|224045162|ref|XP_002198019.1| PREDICTED: lymphocyte antigen 86 [Taeniopygia guttata]	2	8	8	8	55.6	55.6	55.6	18.06	160	160;161	0	323.31	74354000000	8261600000	0.00642908	0.642908	361		253;254			67;82
gi|224045188|ref|XP_002189182.1| PREDICTED: adseverin [Taeniopygia guttata];H0YW82;H0ZWW5	gi|224045188|ref|XP_002189182.1| PREDICTED: adseverin [Taeniopygia guttata];H0YW82	9;9;1	9;9;1	9;9;1	>gi|224045188|ref|XP_002189182.1| PREDICTED: adseverin [Taeniopygia guttata];>tr|H0YW82|H0YW82_TAEGU Uncharacterized protein (Fragment) OS=Taeniopygia guttata GN=SCIN PE=4 SV=1	3	9	9	9	13.2	13.2	13.2	80.661	717	717;718;174	0	127.23	5527300000	145450000	0.000113187	0.0113187	71		255;256			253;261
gi|224045211|ref|XP_002188860.1| PREDICTED: anterior gradient protein 2 homolog [Taeniopygia guttata];H0YWH6	gi|224045211|ref|XP_002188860.1| PREDICTED: anterior gradient protein 2 homolog [Taeniopygia guttata];H0YWH6	1;1	1;1	1;1	>gi|224045211|ref|XP_002188860.1| PREDICTED: anterior gradient protein 2 homolog [Taeniopygia guttata];>tr|H0YWH6|H0YWH6_TAEGU Uncharacterized protein (Fragment) OS=Taeniopygia guttata GN=AGR2 PE=4 SV=1	2	1	1	1	10.5	10.5	10.5	19.663	172	172;173	0.004902	7.0092	20629000	2578700	2.00671e-06	0.000200671	1		257			161
H0YX57;gi|224045262|ref|XP_002192894.1| PREDICTED: coiled-coil domain-containing protein 126 [Taeniopygia guttata]	H0YX57;gi|224045262|ref|XP_002192894.1| PREDICTED: coiled-coil domain-containing protein 126 [Taeniopygia guttata]	2;2	2;2	2;2	>tr|H0YX57|H0YX57_TAEGU Uncharacterized protein OS=Taeniopygia guttata GN=CCDC126 PE=4 SV=1;>gi|224045262|ref|XP_002192894.1| PREDICTED: coiled-coil domain-containing protein 126 [Taeniopygia guttata]	2	2	2	2	14.4	14.4	14.4	15.625	139	139;139	0	131.01	583480000	64831000	5.04507e-05	0.00504507	7
gi|224045826|ref|XP_002189640.1| PREDICTED: T-complex protein 1 subunit epsilon [Taeniopygia guttata];H0ZBC0	gi|224045826|ref|XP_002189640.1| PREDICTED: T-complex protein 1 subunit epsilon [Taeniopygia guttata];H0ZBC0	2;2	2;2	2;2	>gi|224045826|ref|XP_002189640.1| PREDICTED: T-complex protein 1 subunit epsilon [Taeniopygia guttata];>tr|H0ZBC0|H0ZBC0_TAEGU Uncharacterized protein (Fragment) OS=Taeniopygia guttata GN=CCT5 PE=3 SV=1	2	2	2	2	3.5	3.5	3.5	59.686	541	541;545	0.0029112	11.485	72407000	2262700	1.76081e-06	0.000176081	2
H0ZC52;gi|224045854|ref|XP_002190590.1| PREDICTED: fidgetin-like 1 [Taeniopygia guttata];H0ZW56;gi|449473298|ref|XP_002190823.2| PREDICTED: vacuolar protein sorting-associated protein 4A [Taeniopygia guttata];H0YUZ8;gi|224045088|ref|XP_002199401.1| PREDICTED: vacuolar protein sorting-associated protein 4B [Taeniopygia guttata]	H0ZC52;gi|224045854|ref|XP_002190590.1| PREDICTED: fidgetin-like 1 [Taeniopygia guttata];H0ZW56;gi|449473298|ref|XP_002190823.2| PREDICTED: vacuolar protein sorting-associated protein 4A [Taeniopygia guttata];H0YUZ8;gi|224045088|ref|XP_002199401.1| PREDICTED: vacuolar protein sorting-associated protein 4B [Taeniopygia guttata]	2;2;1;1;1;1	2;2;1;1;1;1	2;2;1;1;1;1	>tr|H0ZC52|H0ZC52_TAEGU Uncharacterized protein OS=Taeniopygia guttata GN=FIGNL1 PE=4 SV=1;>gi|224045854|ref|XP_002190590.1| PREDICTED: fidgetin-like 1 [Taeniopygia guttata];>tr|H0ZW56|H0ZW56_TAEGU Uncharacterized protein (Fragment) OS=Taeniopygia guttata	6	2	2	2	3.3	3.3	3.3	72.788	672	672;689;163;195;434;441	0.0028986	11.451	248580000	6541600	5.09059e-06	0.000509059	2
H0ZET4;gi|224045955|ref|XP_002192792.1| PREDICTED: endoplasmic reticulum resident protein 44 [Taeniopygia guttata]	H0ZET4;gi|224045955|ref|XP_002192792.1| PREDICTED: endoplasmic reticulum resident protein 44 [Taeniopygia guttata]	5;5	5;5	5;5	>tr|H0ZET4|H0ZET4_TAEGU Uncharacterized protein OS=Taeniopygia guttata GN=ERP44 PE=4 SV=1;>gi|224045955|ref|XP_002192792.1| PREDICTED: endoplasmic reticulum resident protein 44 [Taeniopygia guttata]	2	5	5	5	12.3	12.3	12.3	46.746	406	406;406	0	70.852	837410000	44074000	3.42978e-05	0.00342978	29
H0ZFS7;gi|224046001|ref|XP_002191878.1| PREDICTED: cytosolic non-specific dipeptidase [Taeniopygia guttata]	H0ZFS7;gi|224046001|ref|XP_002191878.1| PREDICTED: cytosolic non-specific dipeptidase [Taeniopygia guttata]	4;4	4;4	4;4	>tr|H0ZFS7|H0ZFS7_TAEGU Uncharacterized protein (Fragment) OS=Taeniopygia guttata GN=CNDP2 PE=4 SV=1;>gi|224046001|ref|XP_002191878.1| PREDICTED: cytosolic non-specific dipeptidase [Taeniopygia guttata]	2	4	4	4	11.9	11.9	11.9	39.415	353	353;383	0	29.959	955180000	50273000	3.91218e-05	0.00391218	14		258			226
gi|224046188|ref|XP_002195848.1| PREDICTED: desmocollin-1 [Taeniopygia guttata];H0ZK74	gi|224046188|ref|XP_002195848.1| PREDICTED: desmocollin-1 [Taeniopygia guttata];H0ZK74	1;1	1;1	1;1	>gi|224046188|ref|XP_002195848.1| PREDICTED: desmocollin-1 [Taeniopygia guttata];>tr|H0ZK74|H0ZK74_TAEGU Uncharacterized protein (Fragment) OS=Taeniopygia guttata GN=DSC1 PE=3 SV=1	2	1	1	1	1.9	1.9	1.9	97.034	873	873;874	0.0050826	7.3291	13596000	331610	2.58055e-07	2.58055e-05	1
H0ZLL3;gi|449494168|ref|XP_004175282.1| PREDICTED: syntenin-1 [Taeniopygia guttata];gi|224046286|ref|XP_002198346.1| PREDICTED: syntenin-1 isoform 1 [Taeniopygia guttata]	H0ZLL3;gi|449494168|ref|XP_004175282.1| PREDICTED: syntenin-1 [Taeniopygia guttata];gi|224046286|ref|XP_002198346.1| PREDICTED: syntenin-1 isoform 1 [Taeniopygia guttata]	6;6;6	6;6;6	6;6;6	>tr|H0ZLL3|H0ZLL3_TAEGU Uncharacterized protein OS=Taeniopygia guttata GN=SDCBP PE=4 SV=1;>gi|449494168|ref|XP_004175282.1| PREDICTED: syntenin-1 [Taeniopygia guttata];>gi|224046286|ref|XP_002198346.1| PREDICTED: syntenin-1 isoform 1 [Taeniopygia guttata]	3	6	6	6	33.3	33.3	33.3	32.234	297	297;297;297	0	323.31	16339000000	1485400000	0.00115592	0.115592	147		259;260;261			57;91;290
H0ZLR3;gi|224046295|ref|XP_002198446.1| PREDICTED: ras-related protein Rab-2A isoform 1 [Taeniopygia guttata]	H0ZLR3;gi|224046295|ref|XP_002198446.1| PREDICTED: ras-related protein Rab-2A isoform 1 [Taeniopygia guttata]	2;2	2;2	2;2	>tr|H0ZLR3|H0ZLR3_TAEGU Uncharacterized protein OS=Taeniopygia guttata GN=RAB2A PE=3 SV=1;>gi|224046295|ref|XP_002198446.1| PREDICTED: ras-related protein Rab-2A isoform 1 [Taeniopygia guttata]	2	2	2	2	12.7	12.7	12.7	23.521	212	212;212	0	20.218	297310000	21237000	1.65264e-05	0.00165264	5
gi|224046307|ref|XP_002197303.1| PREDICTED: alpha-tocopherol transfer protein [Taeniopygia guttata];H0ZLW5	gi|224046307|ref|XP_002197303.1| PREDICTED: alpha-tocopherol transfer protein [Taeniopygia guttata];H0ZLW5	1;1	1;1	1;1	>gi|224046307|ref|XP_002197303.1| PREDICTED: alpha-tocopherol transfer protein [Taeniopygia guttata];>tr|H0ZLW5|H0ZLW5_TAEGU Uncharacterized protein (Fragment) OS=Taeniopygia guttata GN=TTPA PE=4 SV=1	2	1	1	1	3.2	3.2	3.2	31.595	277	277;278	0.004908	7.02	9197000000	707460000	0.000550537	0.0550537	8
H0ZVG7;H0ZN52;gi|224046431|ref|XP_002199749.1| PREDICTED: inositol monophosphatase 1 [Taeniopygia guttata]	H0ZVG7;H0ZN52;gi|224046431|ref|XP_002199749.1| PREDICTED: inositol monophosphatase 1 [Taeniopygia guttata]	1;1;1	1;1;1	1;1;1	>tr|H0ZVG7|H0ZVG7_TAEGU Uncharacterized protein (Fragment) OS=Taeniopygia guttata PE=4 SV=1;>tr|H0ZN52|H0ZN52_TAEGU Uncharacterized protein OS=Taeniopygia guttata GN=IMPA1 PE=4 SV=1;>gi|224046431|ref|XP_002199749.1| PREDICTED: inositol monophosphatase 1 [T	3	1	1	1	8.9	8.9	8.9	13.545	124	124;278;278	0.0027663	8.6429	422340000	60335000	4.6952e-05	0.0046952	10
gi|449494396|ref|XP_004175300.1| PREDICTED: calbindin isoform 2 [Taeniopygia guttata];H0ZNK9;gi|224046481|ref|XP_002199944.1| PREDICTED: calbindin isoform 1 [Taeniopygia guttata]	gi|449494396|ref|XP_004175300.1| PREDICTED: calbindin isoform 2 [Taeniopygia guttata];H0ZNK9;gi|224046481|ref|XP_002199944.1| PREDICTED: calbindin isoform 1 [Taeniopygia guttata]	10;10;10	10;10;10	10;10;10	>gi|449494396|ref|XP_004175300.1| PREDICTED: calbindin isoform 2 [Taeniopygia guttata];>tr|H0ZNK9|H0ZNK9_TAEGU Uncharacterized protein OS=Taeniopygia guttata GN=CALB1 PE=4 SV=1;>gi|224046481|ref|XP_002199944.1| PREDICTED: calbindin isoform 1 [Taeniopygia g	3	10	10	10	50.2	50.2	50.2	26.619	231	231;262;262	0	273.17	8009700000	572120000	0.000445217	0.0445217	96		262;263;264;265			28;74;120;123
gi|224046577|ref|XP_002200280.1| PREDICTED: 14-3-3 protein zeta-like [Taeniopygia guttata];H0ZPB2;H1A0V9;gi|449511775|ref|XP_004175863.1| PREDICTED: 14-3-3 protein zeta-like, partial [Taeniopygia guttata]	gi|224046577|ref|XP_002200280.1| PREDICTED: 14-3-3 protein zeta-like [Taeniopygia guttata];H0ZPB2	13;12;3;2	13;12;3;2	10;9;2;1	>gi|224046577|ref|XP_002200280.1| PREDICTED: 14-3-3 protein zeta-like [Taeniopygia guttata];>tr|H0ZPB2|H0ZPB2_TAEGU Uncharacterized protein (Fragment) OS=Taeniopygia guttata GN=YWHAZ PE=3 SV=1	4	13	13	10	55.9	55.9	45.7	27.775	245	245;247;89;94	0	323.31	9290200000	663590000	0.000516398	0.0516398	99		19;266			1;218
H0ZQ20;gi|224046658|ref|XP_002200464.1| PREDICTED: tumor necrosis factor receptor superfamily member 11B [Taeniopygia guttata]	H0ZQ20;gi|224046658|ref|XP_002200464.1| PREDICTED: tumor necrosis factor receptor superfamily member 11B [Taeniopygia guttata]	2;2	2;2	2;2	>tr|H0ZQ20|H0ZQ20_TAEGU Uncharacterized protein OS=Taeniopygia guttata GN=TNFRSF11B PE=4 SV=1;>gi|224046658|ref|XP_002200464.1| PREDICTED: tumor necrosis factor receptor superfamily member 11B [Taeniopygia guttata]	2	2	2	2	5.7	5.7	5.7	45.873	402	402;402	0	22.578	198200000	9438200	7.34469e-06	0.000734469	5		267			389
gi|449511057|ref|XP_004176227.1| PREDICTED: collagen alpha-1(XIV) chain-like, partial [Taeniopygia guttata];gi|224046671|ref|XP_002199336.1| PREDICTED: collagen alpha-1(XIV) chain [Taeniopygia guttata];H0ZQ71	gi|449511057|ref|XP_004176227.1| PREDICTED: collagen alpha-1(XIV) chain-like, partial [Taeniopygia guttata];gi|224046671|ref|XP_002199336.1| PREDICTED: collagen alpha-1(XIV) chain [Taeniopygia guttata];H0ZQ71	1;1;1	1;1;1	1;1;1	>gi|449511057|ref|XP_004176227.1| PREDICTED: collagen alpha-1(XIV) chain-like, partial [Taeniopygia guttata];>gi|224046671|ref|XP_002199336.1| PREDICTED: collagen alpha-1(XIV) chain [Taeniopygia guttata];>tr|H0ZQ71|H0ZQ71_TAEGU Uncharacterized protein OS=T	3	1	1	1	14.8	14.8	14.8	9.6075	88	88;1883;1884	0	83.674	141250000	23541000	1.83193e-05	0.00183193	9
H0ZR58;gi|224046792|ref|XP_002187004.1| PREDICTED: prostate stem cell antigen [Taeniopygia guttata]	H0ZR58;gi|224046792|ref|XP_002187004.1| PREDICTED: prostate stem cell antigen [Taeniopygia guttata]	2;2	2;2	2;2	>tr|H0ZR58|H0ZR58_TAEGU Uncharacterized protein (Fragment) OS=Taeniopygia guttata GN=PSCA PE=4 SV=1;>gi|224046792|ref|XP_002187004.1| PREDICTED: prostate stem cell antigen [Taeniopygia guttata]	2	2	2	2	21.2	21.2	21.2	10.82	104	104;122	0	15.65	482300000	68900000	5.36171e-05	0.00536171	6
H0YVG5;gi|449495521|ref|XP_004176202.1| PREDICTED: UDP-GlcNAc:betaGal beta-1,3-N-acetylglucosaminyltransferase 2 isoform 3 [Taeniopygia guttata];gi|449495517|ref|XP_004176201.1| PREDICTED: UDP-GlcNAc:betaGal beta-1,3-N-acetylglucosaminyltransferase 2 isoform 2 [Taeniopygia guttata];gi|224046957|ref|XP_002199593.1| PREDICTED: UDP-GlcNAc:betaGal beta-1,3-N-acetylglucosaminyltransferase 2 isoform 1 …	H0YVG5;gi|449495521|ref|XP_004176202.1| PREDICTED: UDP-GlcNAc:betaGal beta-1,3-N-acetylglucosaminyltransferase 2 isoform 3 [Taeniopygia guttata];gi|449495517|ref|XP_004176201.1| PREDICTED: UDP-GlcNAc:betaGal beta-1,3-N-acetylglucosaminyltransferase 2 isoform 2 [Taeniopygia guttata];gi|224046957|ref|XP_002199593.1| PREDICTED: UDP-GlcNAc:betaGal beta-1,3-N-acetylglucosaminyltransferase 2 isoform 1 …	4;4;4;4	4;4;4;4	4;4;4;4	>tr|H0YVG5|H0YVG5_TAEGU Uncharacterized protein OS=Taeniopygia guttata GN=B3GNT2 PE=4 SV=1;>gi|449495521|ref|XP_004176202.1| PREDICTED: UDP-GlcNAc:betaGal beta-1,3-N-acetylglucosaminyltransferase 2 isoform 3 [Taeniopygia guttata];>gi|449495517|ref|XP_00417	4	4	4	4	10.1	10.1	10.1	46.129	397	397;397;397;397	0	38.4	1087500000	57234000	4.45388e-05	0.00445388	19		268			197
H0Z3Y6;gi|224047322|ref|XP_002195514.1| PREDICTED: ectonucleoside triphosphate diphosphohydrolase 6 [Taeniopygia guttata]	H0Z3Y6;gi|224047322|ref|XP_002195514.1| PREDICTED: ectonucleoside triphosphate diphosphohydrolase 6 [Taeniopygia guttata]	2;2	2;2	2;2	>tr|H0Z3Y6|H0Z3Y6_TAEGU Uncharacterized protein (Fragment) OS=Taeniopygia guttata GN=ENTPD6 PE=3 SV=1;>gi|224047322|ref|XP_002195514.1| PREDICTED: ectonucleoside triphosphate diphosphohydrolase 6 [Taeniopygia guttata]	2	2	2	2	8.7	8.7	8.7	42.4	381	381;442	0	15.591	54523000	3207200	2.4958e-06	0.00024958	2		269			152
H0Z7A6;gi|224047434|ref|XP_002199193.1| PREDICTED: 1-phosphatidylinositol 4,5-bisphosphate phosphodiesterase beta-4 isoform 1 [Taeniopygia guttata]	H0Z7A6;gi|224047434|ref|XP_002199193.1| PREDICTED: 1-phosphatidylinositol 4,5-bisphosphate phosphodiesterase beta-4 isoform 1 [Taeniopygia guttata]	3;3	3;3	3;3	>tr|H0Z7A6|H0Z7A6_TAEGU Uncharacterized protein OS=Taeniopygia guttata GN=PLCB4 PE=4 SV=1;>gi|224047434|ref|XP_002199193.1| PREDICTED: 1-phosphatidylinositol 4,5-bisphosphate phosphodiesterase beta-4 isoform 1 [Taeniopygia guttata]	2	3	3	3	3	3	3	135.9	1194	1194;1194	0	31.612	185720000	2771900	2.15706e-06	0.000215706	4		270			297
H0Z7L9;gi|224047436|ref|XP_002199225.1| PREDICTED: 1-phosphatidylinositol 4,5-bisphosphate phosphodiesterase beta-1 [Taeniopygia guttata]	H0Z7L9;gi|224047436|ref|XP_002199225.1| PREDICTED: 1-phosphatidylinositol 4,5-bisphosphate phosphodiesterase beta-1 [Taeniopygia guttata]	3;3	3;3	3;3	>tr|H0Z7L9|H0Z7L9_TAEGU Uncharacterized protein (Fragment) OS=Taeniopygia guttata GN=PLCB1 PE=4 SV=1;>gi|224047436|ref|XP_002199225.1| PREDICTED: 1-phosphatidylinositol 4,5-bisphosphate phosphodiesterase beta-1 [Taeniopygia guttata]	2	3	3	3	2.8	2.8	2.8	126.74	1111	1111;1219	0	21.939	335460000	6212100	4.83418e-06	0.000483418	5
H0Z947;gi|224047478|ref|XP_002199523.1| PREDICTED: EGF-containing fibulin-like extracellular matrix protein 1 [Taeniopygia guttata]	H0Z947;gi|224047478|ref|XP_002199523.1| PREDICTED: EGF-containing fibulin-like extracellular matrix protein 1 [Taeniopygia guttata]	13;13	13;13	13;13	>tr|H0Z947|H0Z947_TAEGU Uncharacterized protein OS=Taeniopygia guttata GN=EFEMP1 PE=4 SV=1;>gi|224047478|ref|XP_002199523.1| PREDICTED: EGF-containing fibulin-like extracellular matrix protein 1 [Taeniopygia guttata]	2	13	13	13	32.4	32.4	32.4	50.46	450	450;450	0	323.31	33452000000	1593000000	0.00123965	0.123965	229		271;272			406;425
H0ZA92;gi|224047508|ref|XP_002197114.1| PREDICTED: endoplasmic reticulum lectin 1 [Taeniopygia guttata]	H0ZA92;gi|224047508|ref|XP_002197114.1| PREDICTED: endoplasmic reticulum lectin 1 [Taeniopygia guttata]	7;7	7;7	7;7	>tr|H0ZA92|H0ZA92_TAEGU Uncharacterized protein (Fragment) OS=Taeniopygia guttata GN=ERLEC1 PE=4 SV=1;>gi|224047508|ref|XP_002197114.1| PREDICTED: endoplasmic reticulum lectin 1 [Taeniopygia guttata]	2	7	7	7	15.8	15.8	15.8	53.963	475	475;484	0	128.76	4489500000	172670000	0.00013437	0.013437	72		273;274;275			144;146;204
gi|224047800|ref|XP_002190600.1| PREDICTED: angiotensinogen [Taeniopygia guttata];H0ZI58	gi|224047800|ref|XP_002190600.1| PREDICTED: angiotensinogen [Taeniopygia guttata];H0ZI58	16;15	16;15	16;15	>gi|224047800|ref|XP_002190600.1| PREDICTED: angiotensinogen [Taeniopygia guttata];>tr|H0ZI58|H0ZI58_TAEGU Uncharacterized protein (Fragment) OS=Taeniopygia guttata GN=AGT PE=3 SV=1	2	16	16	16	42.4	42.4	42.4	50.817	462	462;462	0	323.31	30427000000	1383000000	0.00107623	0.107623	246		277;278;279;280			67;97;375;449
H0ZL71;gi|224047992|ref|XP_002195964.1| PREDICTED: plasma alpha-L-fucosidase [Taeniopygia guttata]	H0ZL71;gi|224047992|ref|XP_002195964.1| PREDICTED: plasma alpha-L-fucosidase [Taeniopygia guttata]	3;3	3;3	3;3	>tr|H0ZL71|H0ZL71_TAEGU Uncharacterized protein (Fragment) OS=Taeniopygia guttata GN=FUCA2 PE=4 SV=1;>gi|224047992|ref|XP_002195964.1| PREDICTED: plasma alpha-L-fucosidase [Taeniopygia guttata]	2	3	3	3	6.7	6.7	6.7	49.854	435	435;462	0	22.444	543470000	24703000	1.92236e-05	0.00192236	8
gi|224048098|ref|XP_002189922.1| PREDICTED: T-complex protein 1 subunit alpha [Taeniopygia guttata];H0ZMD7;H0ZMD5	gi|224048098|ref|XP_002189922.1| PREDICTED: T-complex protein 1 subunit alpha [Taeniopygia guttata];H0ZMD7	4;3;1	4;3;1	4;3;1	>gi|224048098|ref|XP_002189922.1| PREDICTED: T-complex protein 1 subunit alpha [Taeniopygia guttata];>tr|H0ZMD7|H0ZMD7_TAEGU T-complex protein 1 subunit alpha OS=Taeniopygia guttata GN=TCP1 PE=3 SV=1	3	4	4	4	7.7	7.7	7.7	60.476	559	559;207;332	0	26.899	688310000	22204000	1.72789e-05	0.00172789	6
gi|224048112|ref|XP_002190399.1| PREDICTED: plasminogen-like [Taeniopygia guttata];H0ZML2	gi|224048112|ref|XP_002190399.1| PREDICTED: plasminogen-like [Taeniopygia guttata];H0ZML2	44;44	44;44	44;44	>gi|224048112|ref|XP_002190399.1| PREDICTED: plasminogen-like [Taeniopygia guttata];>tr|H0ZML2|H0ZML2_TAEGU Uncharacterized protein (Fragment) OS=Taeniopygia guttata GN=LPA-2 PE=3 SV=1	2	44	44	44	53.3	53.3	53.3	89.008	786	786;791	0	323.31	288280000000	6133700000	0.00477317	0.477317	922		281;282			21;385
H0ZMX2;gi|224048143|ref|XP_002191969.1| PREDICTED: pantetheinase [Taeniopygia guttata];H0ZMX6;gi|224048145|ref|XP_002189675.1| PREDICTED: vascular non-inflammatory molecule 2-like [Taeniopygia guttata]	H0ZMX2;gi|224048143|ref|XP_002191969.1| PREDICTED: pantetheinase [Taeniopygia guttata]	8;8;3;3	8;8;3;3	8;8;3;3	>tr|H0ZMX2|H0ZMX2_TAEGU Uncharacterized protein OS=Taeniopygia guttata PE=4 SV=1;>gi|224048143|ref|XP_002191969.1| PREDICTED: pantetheinase [Taeniopygia guttata]	4	8	8	8	21.5	21.5	21.5	54.236	488	488;497;316;497	0	215.56	10578000000	556710000	0.000433225	0.0433225	105		283			58
H0ZNK5;gi|224048215|ref|XP_002189297.1| PREDICTED: acid sphingomyelinase-like phosphodiesterase 3a [Taeniopygia guttata]	H0ZNK5;gi|224048215|ref|XP_002189297.1| PREDICTED: acid sphingomyelinase-like phosphodiesterase 3a [Taeniopygia guttata]	2;2	2;2	2;2	>tr|H0ZNK5|H0ZNK5_TAEGU Uncharacterized protein (Fragment) OS=Taeniopygia guttata GN=SMPDL3A PE=4 SV=1;>gi|224048215|ref|XP_002189297.1| PREDICTED: acid sphingomyelinase-like phosphodiesterase 3a [Taeniopygia guttata]	2	2	2	2	6.6	6.6	6.6	47.339	410	410;447	0	16.852	818330000	45463000	3.53787e-05	0.00353787	15
H0ZNV1;gi|224048253|ref|XP_002190718.1| PREDICTED: proto-oncogene tyrosine-protein kinase ROS [Taeniopygia guttata]	H0ZNV1;gi|224048253|ref|XP_002190718.1| PREDICTED: proto-oncogene tyrosine-protein kinase ROS [Taeniopygia guttata]	20;20	20;20	20;20	>tr|H0ZNV1|H0ZNV1_TAEGU Tyrosine-protein kinase receptor (Fragment) OS=Taeniopygia guttata GN=ROS1 PE=3 SV=1;>gi|224048253|ref|XP_002190718.1| PREDICTED: proto-oncogene tyrosine-protein kinase ROS [Taeniopygia guttata]	2	20	20	20	9.6	9.6	9.6	250.79	2230	2230;2313	0	208.93	16456000000	150970000	0.000117483	0.0117483	191		284;285;286			338;976;1611
H0ZNY7;gi|224048279|ref|XP_002190693.1| PREDICTED: collagen alpha-1(X) chain [Taeniopygia guttata]	H0ZNY7;gi|224048279|ref|XP_002190693.1| PREDICTED: collagen alpha-1(X) chain [Taeniopygia guttata]	12;12	12;12	11;11	>tr|H0ZNY7|H0ZNY7_TAEGU Uncharacterized protein OS=Taeniopygia guttata GN=COL10A1 PE=4 SV=1;>gi|224048279|ref|XP_002190693.1| PREDICTED: collagen alpha-1(X) chain [Taeniopygia guttata]	2	12	12	11	16.5	16.5	15.1	66.026	677	677;677	0	323.31	45289000000	1132200000	0.000881064	0.0881064	216		287;288			546;619
H0ZPP8;gi|224048369|ref|XP_002193605.1| PREDICTED: prolyl endopeptidase [Taeniopygia guttata]	H0ZPP8;gi|224048369|ref|XP_002193605.1| PREDICTED: prolyl endopeptidase [Taeniopygia guttata]	1;1	1;1	1;1	>tr|H0ZPP8|H0ZPP8_TAEGU Uncharacterized protein (Fragment) OS=Taeniopygia guttata GN=PREP PE=4 SV=1;>gi|224048369|ref|XP_002193605.1| PREDICTED: prolyl endopeptidase [Taeniopygia guttata]	2	1	1	1	2.2	2.2	2.2	78.876	695	695;739	0.0026316	7.8897	70611000	1441000	1.12137e-06	0.000112137	2
gi|224048528|ref|XP_002189813.1| PREDICTED: unconventional myosin-VI isoform 1 [Taeniopygia guttata];H0ZQV5	gi|224048528|ref|XP_002189813.1| PREDICTED: unconventional myosin-VI isoform 1 [Taeniopygia guttata];H0ZQV5	1;1	1;1	1;1	>gi|224048528|ref|XP_002189813.1| PREDICTED: unconventional myosin-VI isoform 1 [Taeniopygia guttata];>tr|H0ZQV5|H0ZQV5_TAEGU Uncharacterized protein OS=Taeniopygia guttata GN=MYO6 PE=4 SV=1	2	1	1	1	1.2	1.2	1.2	147.51	1276	1276;1294	0.0027285	8.4154	81762000	1318700	1.0262e-06	0.00010262	1		289			143
H0ZR08;gi|224048543|ref|XP_002190806.1| PREDICTED: elongation factor 1-alpha 1 [Taeniopygia guttata];gi|224078373|ref|XP_002198245.1| PREDICTED: elongation factor 1-alpha 2 [Taeniopygia guttata];H0ZAP0	H0ZR08;gi|224048543|ref|XP_002190806.1| PREDICTED: elongation factor 1-alpha 1 [Taeniopygia guttata];gi|224078373|ref|XP_002198245.1| PREDICTED: elongation factor 1-alpha 2 [Taeniopygia guttata];H0ZAP0	9;9;6;6	9;9;6;6	9;9;6;6	>tr|H0ZR08|H0ZR08_TAEGU Elongation factor 1-alpha OS=Taeniopygia guttata GN=EEF1A1 PE=3 SV=1;>gi|224048543|ref|XP_002190806.1| PREDICTED: elongation factor 1-alpha 1 [Taeniopygia guttata];>gi|224078373|ref|XP_002198245.1| PREDICTED: elongation factor 1-alp	4	9	9	9	27.9	27.9	27.9	50.171	462	462;462;463;466	0	323.31	10869000000	517560000	0.000402759	0.0402759	130		290;291			102;276
H0ZS28;gi|224048717|ref|XP_002197936.1| PREDICTED: 14-3-3 protein theta [Taeniopygia guttata]	H0ZS28;gi|224048717|ref|XP_002197936.1| PREDICTED: 14-3-3 protein theta [Taeniopygia guttata]	9;9	6;6	5;5	>tr|H0ZS28|H0ZS28_TAEGU Uncharacterized protein OS=Taeniopygia guttata GN=YWHAQ PE=3 SV=1;>gi|224048717|ref|XP_002197936.1| PREDICTED: 14-3-3 protein theta [Taeniopygia guttata]	2	9	6	5	37.1	26.9	23.7	27.782	245	245;245	0	302.19	3879700000	277120000	0.000215651	0.0215651	57		19;292			1;218
H0ZSP4;gi|224048875|ref|XP_002189758.1| PREDICTED: chloride intracellular channel protein 5 [Taeniopygia guttata]	H0ZSP4;gi|224048875|ref|XP_002189758.1| PREDICTED: chloride intracellular channel protein 5 [Taeniopygia guttata]	2;2	1;1	1;1	>tr|H0ZSP4|H0ZSP4_TAEGU Uncharacterized protein OS=Taeniopygia guttata GN=CLIC5 PE=4 SV=1;>gi|224048875|ref|XP_002189758.1| PREDICTED: chloride intracellular channel protein 5 [Taeniopygia guttata]	2	2	1	1	9.6	6.4	6.4	28.315	251	251;392	0.0026525	8.0001	35232000	2516600	1.95839e-06	0.000195839	2		293			40
H0ZST5;gi|224048917|ref|XP_002186664.1| PREDICTED: gallinacin-11-like [Taeniopygia guttata]	H0ZST5;gi|224048917|ref|XP_002186664.1| PREDICTED: gallinacin-11-like [Taeniopygia guttata]	1;1	1;1	1;1	>tr|H0ZST5|H0ZST5_TAEGU Uncharacterized protein OS=Taeniopygia guttata PE=4 SV=1;>gi|224048917|ref|XP_002186664.1| PREDICTED: gallinacin-11-like [Taeniopygia guttata]	2	1	1	1	10.6	10.6	10.6	11.824	104	104;104	0.0028249	9.9119	110060000	22013000	1.71302e-05	0.00171302	2
H0ZSW6;gi|224048941|ref|XP_002188026.1| PREDICTED: mitochondrial peptide methionine sulfoxide reductase isoform 1 [Taeniopygia guttata]	H0ZSW6;gi|224048941|ref|XP_002188026.1| PREDICTED: mitochondrial peptide methionine sulfoxide reductase isoform 1 [Taeniopygia guttata]	1;1	1;1	1;1	>tr|H0ZSW6|H0ZSW6_TAEGU Uncharacterized protein OS=Taeniopygia guttata GN=MSRA PE=3 SV=1;>gi|224048941|ref|XP_002188026.1| PREDICTED: mitochondrial peptide methionine sulfoxide reductase isoform 1 [Taeniopygia guttata]	2	1	1	1	6.9	6.9	6.9	18.018	159	159;235	0.0028777	11.105	335490000	33549000	2.61074e-05	0.00261074	10
H0ZWI6;gi|224049011|ref|XP_002188765.1| PREDICTED: protein ERGIC-53-like [Taeniopygia guttata]	H0ZWI6;gi|224049011|ref|XP_002188765.1| PREDICTED: protein ERGIC-53-like [Taeniopygia guttata]	1;1	1;1	1;1	>tr|H0ZWI6|H0ZWI6_TAEGU Uncharacterized protein (Fragment) OS=Taeniopygia guttata GN=LMAN1 PE=4 SV=1;>gi|224049011|ref|XP_002188765.1| PREDICTED: protein ERGIC-53-like [Taeniopygia guttata]	2	1	1	1	4.1	4.1	4.1	52.758	466	466;488	0	12.276	247030000	11228000	8.73749e-06	0.000873749	2
H0YU47;gi|224049131|ref|XP_002193355.1| PREDICTED: glutathione reductase, mitochondrial-like [Taeniopygia guttata]	H0YU47;gi|224049131|ref|XP_002193355.1| PREDICTED: glutathione reductase, mitochondrial-like [Taeniopygia guttata]	1;1	1;1	1;1	>tr|H0YU47|H0YU47_TAEGU Uncharacterized protein (Fragment) OS=Taeniopygia guttata GN=GSR PE=3 SV=1;>gi|224049131|ref|XP_002193355.1| PREDICTED: glutathione reductase, mitochondrial-like [Taeniopygia guttata]	2	1	1	1	2.6	2.6	2.6	50.455	467	467;502	0.0026178	7.784	260860000	12422000	9.66665e-06	0.000966665	4
gi|224049147|ref|XP_002196256.1| PREDICTED: prostate androgen-regulated mucin-like protein 1 homolog [Taeniopygia guttata]	gi|224049147|ref|XP_002196256.1| PREDICTED: prostate androgen-regulated mucin-like protein 1 homolog [Taeniopygia guttata]	1	1	1	>gi|224049147|ref|XP_002196256.1| PREDICTED: prostate androgen-regulated mucin-like protein 1 homolog [Taeniopygia guttata]	1	1	1	1	5.3	5.3	5.3	28.879	283	283	0.002845	10.47	187560000	26794000	2.08508e-05	0.00208508	4
H0YUM4;gi|224049201|ref|XP_002187843.1| PREDICTED: annexin A5 [Taeniopygia guttata]	H0YUM4;gi|224049201|ref|XP_002187843.1| PREDICTED: annexin A5 [Taeniopygia guttata]	7;7	7;7	7;7	>tr|H0YUM4|H0YUM4_TAEGU Annexin (Fragment) OS=Taeniopygia guttata GN=ANXA5 PE=3 SV=1;>gi|224049201|ref|XP_002187843.1| PREDICTED: annexin A5 [Taeniopygia guttata]	2	7	7	7	21.8	21.8	21.8	35.436	316	316;321	0	63.334	2417100000	96683000	7.52375e-05	0.00752375	65
H0YV26;gi|224049238|ref|XP_002189158.1| PREDICTED: heat shock 70 kDa protein 4L [Taeniopygia guttata]	H0YV26;gi|224049238|ref|XP_002189158.1| PREDICTED: heat shock 70 kDa protein 4L [Taeniopygia guttata]	1;1	1;1	1;1	>tr|H0YV26|H0YV26_TAEGU Uncharacterized protein OS=Taeniopygia guttata GN=HSPA4L PE=3 SV=1;>gi|224049238|ref|XP_002189158.1| PREDICTED: heat shock 70 kDa protein 4L [Taeniopygia guttata]	2	1	1	1	1.2	1.2	1.2	94.543	843	843;843	0.004896	6.9899	166650000	3086200	2.40164e-06	0.000240164	2
gi|224049282|ref|XP_002191388.1| PREDICTED: ADP-ribose pyrophosphatase, mitochondrial [Taeniopygia guttata];H0YVK4	gi|224049282|ref|XP_002191388.1| PREDICTED: ADP-ribose pyrophosphatase, mitochondrial [Taeniopygia guttata];H0YVK4	6;6	6;6	6;6	>gi|224049282|ref|XP_002191388.1| PREDICTED: ADP-ribose pyrophosphatase, mitochondrial [Taeniopygia guttata];>tr|H0YVK4|H0YVK4_TAEGU Uncharacterized protein (Fragment) OS=Taeniopygia guttata GN=NUDT9 PE=4 SV=1	2	6	6	6	25.5	25.5	25.5	33.837	298	298;300	0	121.95	2750600000	171910000	0.000133778	0.0133778	47
H0YZF8;gi|224049471|ref|XP_002193272.1| PREDICTED: zinc transporter ZIP8 [Taeniopygia guttata]	H0YZF8;gi|224049471|ref|XP_002193272.1| PREDICTED: zinc transporter ZIP8 [Taeniopygia guttata]	1;1	1;1	1;1	>tr|H0YZF8|H0YZF8_TAEGU Uncharacterized protein (Fragment) OS=Taeniopygia guttata GN=SLC39A8 PE=4 SV=1;>gi|224049471|ref|XP_002193272.1| PREDICTED: zinc transporter ZIP8 [Taeniopygia guttata]	2	1	1	1	2.3	2.3	2.3	42.551	390	390;420	0.0060459	6.8989	174950000	34990000	2.72288e-05	0.00272288	2
H0Z4U0;gi|224049669|ref|XP_002196637.1| PREDICTED: cathepsin O [Taeniopygia guttata];H0ZW96;gi|449512065|ref|XP_002196301.2| PREDICTED: cathepsin O-like, partial [Taeniopygia guttata]	H0Z4U0;gi|224049669|ref|XP_002196637.1| PREDICTED: cathepsin O [Taeniopygia guttata];H0ZW96;gi|449512065|ref|XP_002196301.2| PREDICTED: cathepsin O-like, partial [Taeniopygia guttata]	4;4;2;2	4;4;2;2	4;4;2;2	>tr|H0Z4U0|H0Z4U0_TAEGU Uncharacterized protein (Fragment) OS=Taeniopygia guttata GN=CTSO PE=3 SV=1;>gi|224049669|ref|XP_002196637.1| PREDICTED: cathepsin O [Taeniopygia guttata];>tr|H0ZW96|H0ZW96_TAEGU Uncharacterized protein (Fragment) OS=Taeniopygia gut	4	4	4	4	13.9	13.9	13.9	31.706	287	287;299;193;193	0	45.425	4962200000	496220000	0.000386152	0.0386152	39
H0Z4V8;gi|224049671|ref|XP_002198703.1| PREDICTED: platelet-derived growth factor C [Taeniopygia guttata]	H0Z4V8;gi|224049671|ref|XP_002198703.1| PREDICTED: platelet-derived growth factor C [Taeniopygia guttata]	8;8	8;8	8;8	>tr|H0Z4V8|H0Z4V8_TAEGU Uncharacterized protein OS=Taeniopygia guttata GN=PDGFC PE=3 SV=1;>gi|224049671|ref|XP_002198703.1| PREDICTED: platelet-derived growth factor C [Taeniopygia guttata]	2	8	8	8	17.7	17.7	17.7	39.104	345	345;345	0	199.03	11234000000	561690000	0.0004371	0.04371	145
H0Z6L8;gi|224049717|ref|XP_002186665.1| PREDICTED: annexin A10 [Taeniopygia guttata]	H0Z6L8;gi|224049717|ref|XP_002186665.1| PREDICTED: annexin A10 [Taeniopygia guttata]	2;2	2;2	2;2	>tr|H0Z6L8|H0Z6L8_TAEGU Uncharacterized protein (Fragment) OS=Taeniopygia guttata GN=ANXA10 PE=4 SV=1;>gi|224049717|ref|XP_002186665.1| PREDICTED: annexin A10 [Taeniopygia guttata]	2	2	2	2	6.3	6.3	6.3	36.553	317	317;324	0	18.706	177800000	9877900	7.68686e-06	0.000768686	9		295;296			149;276
H0Z7S4;gi|224049762|ref|XP_002189592.1| PREDICTED: vascular endothelial growth factor C [Taeniopygia guttata]	H0Z7S4;gi|224049762|ref|XP_002189592.1| PREDICTED: vascular endothelial growth factor C [Taeniopygia guttata]	2;2	2;2	2;2	>tr|H0Z7S4|H0Z7S4_TAEGU Uncharacterized protein (Fragment) OS=Taeniopygia guttata GN=VEGFC PE=3 SV=1;>gi|224049762|ref|XP_002189592.1| PREDICTED: vascular endothelial growth factor C [Taeniopygia guttata]	2	2	2	2	4.6	4.6	4.6	46.397	413	413;418	0	16.45	1036700000	38397000	2.98801e-05	0.00298801	9
H0Z9P7;gi|224049828|ref|XP_002193245.1| PREDICTED: acid ceramidase [Taeniopygia guttata];H0ZWH4	H0Z9P7;gi|224049828|ref|XP_002193245.1| PREDICTED: acid ceramidase [Taeniopygia guttata]	11;11;4	11;11;4	11;11;4	>tr|H0Z9P7|H0Z9P7_TAEGU Uncharacterized protein OS=Taeniopygia guttata GN=ASAH1 PE=4 SV=1;>gi|224049828|ref|XP_002193245.1| PREDICTED: acid ceramidase [Taeniopygia guttata]	3	11	11	11	35.2	35.2	35.2	44.295	392	392;392;124	0	142.26	21491000000	976870000	0.000760188	0.0760188	130		297;298;299;300;301			32;207;220;244;246
H0ZG96;gi|224050039|ref|XP_002191443.1| PREDICTED: sodium-dependent phosphate transport protein 2B [Taeniopygia guttata];gi|449511715|ref|XP_004175698.1| PREDICTED: sodium-dependent phosphate transport protein 2B-like, partial [Taeniopygia guttata];H0ZWP1;gi|224160152|ref|XP_002191802.1| PREDICTED: sodium-dependent phosphate transport protein 2B-like, partial [Taeniopygia guttata]	H0ZG96;gi|224050039|ref|XP_002191443.1| PREDICTED: sodium-dependent phosphate transport protein 2B [Taeniopygia guttata];gi|449511715|ref|XP_004175698.1| PREDICTED: sodium-dependent phosphate transport protein 2B-like, partial [Taeniopygia guttata]	3;3;2;1;1	3;3;2;1;1	3;3;2;1;1	>tr|H0ZG96|H0ZG96_TAEGU Uncharacterized protein OS=Taeniopygia guttata GN=SLC34A2 PE=4 SV=1;>gi|224050039|ref|XP_002191443.1| PREDICTED: sodium-dependent phosphate transport protein 2B [Taeniopygia guttata];>gi|449511715|ref|XP_004175698.1| PREDICTED: sodi	5	3	3	3	5.6	5.6	5.6	73.866	675	675;675;88;368;368	0	61.527	2309700000	88834000	6.91295e-05	0.00691295	44		303;304;305			640;647;649
H0ZGM0;gi|224050051|ref|XP_002192051.1| PREDICTED: extracellular superoxide dismutase [Cu-Zn] [Taeniopygia guttata]	H0ZGM0;gi|224050051|ref|XP_002192051.1| PREDICTED: extracellular superoxide dismutase [Cu-Zn] [Taeniopygia guttata]	3;3	3;3	3;3	>tr|H0ZGM0|H0ZGM0_TAEGU Superoxide dismutase [Cu-Zn] (Fragment) OS=Taeniopygia guttata GN=SOD3 PE=3 SV=1;>gi|224050051|ref|XP_002192051.1| PREDICTED: extracellular superoxide dismutase [Cu-Zn] [Taeniopygia guttata]	2	3	3	3	22.7	22.7	22.7	19.295	172	172;241	0	43.252	266890000	24262000	1.88804e-05	0.00188804	12		306			128
H0ZHW3;gi|224050102|ref|XP_002195381.1| PREDICTED: heparan sulfate glucosamine 3-O-sulfotransferase 1 [Taeniopygia guttata]	H0ZHW3;gi|224050102|ref|XP_002195381.1| PREDICTED: heparan sulfate glucosamine 3-O-sulfotransferase 1 [Taeniopygia guttata]	5;5	5;5	5;5	>tr|H0ZHW3|H0ZHW3_TAEGU Uncharacterized protein OS=Taeniopygia guttata GN=HS3ST1 PE=4 SV=1;>gi|224050102|ref|XP_002195381.1| PREDICTED: heparan sulfate glucosamine 3-O-sulfotransferase 1 [Taeniopygia guttata]	2	5	5	5	15.6	15.6	15.6	37.098	315	315;320	0	37.2	1749300000	102900000	8.00755e-05	0.00800755	18
H0ZHX7;H0ZHY1;gi|224050106|ref|XP_002193299.1| PREDICTED: WD repeat-containing protein 1 [Taeniopygia guttata]	H0ZHX7;H0ZHY1;gi|224050106|ref|XP_002193299.1| PREDICTED: WD repeat-containing protein 1 [Taeniopygia guttata]	5;5;5	5;5;5	5;5;5	>tr|H0ZHX7|H0ZHX7_TAEGU Uncharacterized protein (Fragment) OS=Taeniopygia guttata GN=WDR1 PE=4 SV=1;>tr|H0ZHY1|H0ZHY1_TAEGU Uncharacterized protein (Fragment) OS=Taeniopygia guttata GN=WDR1 PE=4 SV=1;>gi|224050106|ref|XP_002193299.1| PREDICTED: WD repeat-c	3	5	5	5	9.9	9.9	9.9	65.133	598	598;603;627	0	33.063	962370000	33185000	2.58242e-05	0.00258242	16
H0Z4V6;gi|224050482|ref|XP_002194623.1| PREDICTED: anoctamin-1 [Taeniopygia guttata]	H0Z4V6;gi|224050482|ref|XP_002194623.1| PREDICTED: anoctamin-1 [Taeniopygia guttata]	1;1	1;1	1;1	>tr|H0Z4V6|H0Z4V6_TAEGU Anoctamin OS=Taeniopygia guttata GN=ANO1 PE=3 SV=1;>gi|224050482|ref|XP_002194623.1| PREDICTED: anoctamin-1 [Taeniopygia guttata]	2	1	1	1	1.7	1.7	1.7	110.26	952	952;982	0.0049875	7.1613	9514200000	221260000	0.000172182	0.0172182	12
H0Z5R1;gi|224050502|ref|XP_002189160.1| PREDICTED: catalase [Taeniopygia guttata]	H0Z5R1;gi|224050502|ref|XP_002189160.1| PREDICTED: catalase [Taeniopygia guttata]	1;1	1;1	1;1	>tr|H0Z5R1|H0Z5R1_TAEGU Catalase OS=Taeniopygia guttata GN=CAT PE=3 SV=1;>gi|224050502|ref|XP_002189160.1| PREDICTED: catalase [Taeniopygia guttata]	2	1	1	1	2.8	2.8	2.8	59.989	528	528;528	0.002635	7.9139	149000000	4806500	3.74036e-06	0.000374036	3
H0ZDU9;gi|224050809|ref|XP_002198249.1| PREDICTED: calcitonin gene-related peptide-like isoform 1 [Taeniopygia guttata];gi|449501984|ref|XP_004174478.1| PREDICTED: calcitonin gene-related peptide-like isoform 2 [Taeniopygia guttata]	H0ZDU9;gi|224050809|ref|XP_002198249.1| PREDICTED: calcitonin gene-related peptide-like isoform 1 [Taeniopygia guttata]	7;7;3	7;7;3	6;6;3	>tr|H0ZDU9|H0ZDU9_TAEGU Uncharacterized protein OS=Taeniopygia guttata GN=CALCB PE=4 SV=1;>gi|224050809|ref|XP_002198249.1| PREDICTED: calcitonin gene-related peptide-like isoform 1 [Taeniopygia guttata]	3	7	7	6	42.8	42.8	35.5	15.282	138	138;138;126	0	107.49	43324000000	4332400000	0.00337142	0.337142	187
gi|224050848|ref|XP_002198647.1| PREDICTED: L-lactate dehydrogenase A chain [Taeniopygia guttata];H0ZF34	gi|224050848|ref|XP_002198647.1| PREDICTED: L-lactate dehydrogenase A chain [Taeniopygia guttata];H0ZF34	10;9	10;9	10;9	>gi|224050848|ref|XP_002198647.1| PREDICTED: L-lactate dehydrogenase A chain [Taeniopygia guttata];>tr|H0ZF34|H0ZF34_TAEGU L-lactate dehydrogenase (Fragment) OS=Taeniopygia guttata GN=LDHA PE=3 SV=1	2	10	10	10	31.1	31.1	31.1	36.354	331	331;332	0	166.75	8259600000	485860000	0.00037809	0.037809	95		307;308			61;305
gi|224050850|ref|XP_002198664.1| PREDICTED: tumor susceptibility gene 101 protein [Taeniopygia guttata];H0ZF42	gi|224050850|ref|XP_002198664.1| PREDICTED: tumor susceptibility gene 101 protein [Taeniopygia guttata];H0ZF42	2;2	2;2	2;2	>gi|224050850|ref|XP_002198664.1| PREDICTED: tumor susceptibility gene 101 protein [Taeniopygia guttata];>tr|H0ZF42|H0ZF42_TAEGU Uncharacterized protein OS=Taeniopygia guttata GN=TSG101 PE=4 SV=1	2	2	2	2	5.1	5.1	5.1	44.294	392	392;394	0	13.435	192900000	10153000	7.90094e-06	0.000790094	2
H0ZGM2;gi|224050910|ref|XP_002199093.1| PREDICTED: cathepsin D [Taeniopygia guttata]	H0ZGM2;gi|224050910|ref|XP_002199093.1| PREDICTED: cathepsin D [Taeniopygia guttata]	17;17	17;17	17;17	>tr|H0ZGM2|H0ZGM2_TAEGU Uncharacterized protein OS=Taeniopygia guttata GN=CTSD PE=3 SV=1;>gi|224050910|ref|XP_002199093.1| PREDICTED: cathepsin D [Taeniopygia guttata]	2	17	17	17	46	46	46	42.876	396	396;396	0	323.31	97096000000	5711500000	0.00444462	0.444462	471		309;310;311;312;313;314;315			44;161;205;214;231;312;326
gi|224051022|ref|XP_002199808.1| PREDICTED: exostosin-2 [Taeniopygia guttata];H0ZJ15	gi|224051022|ref|XP_002199808.1| PREDICTED: exostosin-2 [Taeniopygia guttata];H0ZJ15	1;1	1;1	1;1	>gi|224051022|ref|XP_002199808.1| PREDICTED: exostosin-2 [Taeniopygia guttata];>tr|H0ZJ15|H0ZJ15_TAEGU Uncharacterized protein (Fragment) OS=Taeniopygia guttata GN=EXT2 PE=4 SV=1	2	1	1	1	1.4	1.4	1.4	82.25	718	718;719	0	11.963	155290000	4436800	3.45266e-06	0.000345266	2
H0ZJ29;gi|224051026|ref|XP_002199814.1| PREDICTED: CD82 antigen [Taeniopygia guttata]	H0ZJ29;gi|224051026|ref|XP_002199814.1| PREDICTED: CD82 antigen [Taeniopygia guttata]	2;2	2;2	2;2	>tr|H0ZJ29|H0ZJ29_TAEGU Uncharacterized protein OS=Taeniopygia guttata GN=CD82 PE=4 SV=1;>gi|224051026|ref|XP_002199814.1| PREDICTED: CD82 antigen [Taeniopygia guttata]	2	2	2	2	6.4	6.4	6.4	29.228	265	265;265	0	13.598	519460000	47223000	3.67484e-05	0.00367484	6
gi|224051038|ref|XP_002199888.1| PREDICTED: alpha-(1,6)-fucosyltransferase-like [Taeniopygia guttata];H0ZJ93	gi|224051038|ref|XP_002199888.1| PREDICTED: alpha-(1,6)-fucosyltransferase-like [Taeniopygia guttata];H0ZJ93	3;3	3;3	3;3	>gi|224051038|ref|XP_002199888.1| PREDICTED: alpha-(1,6)-fucosyltransferase-like [Taeniopygia guttata];>tr|H0ZJ93|H0ZJ93_TAEGU Alpha-(1,6)-fucosyltransferase OS=Taeniopygia guttata GN=FUT8 PE=3 SV=1	2	3	3	3	5	5	5	66.248	575	575;576	0	20.215	573300000	16862000	1.31218e-05	0.00131218	8
H0ZJZ8;gi|224051089|ref|XP_002198813.1| PREDICTED: prothrombin [Taeniopygia guttata];CON__P00735	H0ZJZ8;gi|224051089|ref|XP_002198813.1| PREDICTED: prothrombin [Taeniopygia guttata]	10;10;1	10;10;1	10;10;1	>tr|H0ZJZ8|H0ZJZ8_TAEGU Uncharacterized protein OS=Taeniopygia guttata GN=F2 PE=3 SV=1;>gi|224051089|ref|XP_002198813.1| PREDICTED: prothrombin [Taeniopygia guttata]	3	10	10	10	17.6	17.6	17.6	68.906	608	608;608;625	0	80.769	5214000000	186210000	0.000144906	0.0144906	52		316;317			453;480
H0ZKB2;gi|224051108|ref|XP_002200170.1| PREDICTED: glycosyltransferase-like protein LARGE2 [Taeniopygia guttata];H1A171	H0ZKB2;gi|224051108|ref|XP_002200170.1| PREDICTED: glycosyltransferase-like protein LARGE2 [Taeniopygia guttata];H1A171	2;2;1	2;2;1	2;2;1	>tr|H0ZKB2|H0ZKB2_TAEGU Uncharacterized protein OS=Taeniopygia guttata GN=GYLTL1B PE=4 SV=1;>gi|224051108|ref|XP_002200170.1| PREDICTED: glycosyltransferase-like protein LARGE2 [Taeniopygia guttata];>tr|H1A171|H1A171_TAEGU Uncharacterized protein (Fragment	3	2	2	2	3	3	3	85.779	739	739;739;187	0	15.354	380140000	9050900	7.0433e-06	0.00070433	5
H0ZKM9;gi|224051141|ref|XP_002198984.1| PREDICTED: calcineurin B homologous protein 1 [Taeniopygia guttata]	H0ZKM9;gi|224051141|ref|XP_002198984.1| PREDICTED: calcineurin B homologous protein 1 [Taeniopygia guttata]	5;5	5;5	5;5	>tr|H0ZKM9|H0ZKM9_TAEGU Uncharacterized protein OS=Taeniopygia guttata GN=CHP1 PE=4 SV=1;>gi|224051141|ref|XP_002198984.1| PREDICTED: calcineurin B homologous protein 1 [Taeniopygia guttata]	2	5	5	5	34.5	34.5	34.5	22.363	194	194;202	0	50.637	1517700000	168630000	0.000131226	0.0131226	36		318;319			140;141
H0ZMV4;gi|224051315|ref|XP_002200523.1| PREDICTED: MAGUK p55 subfamily member 5 [Taeniopygia guttata]	H0ZMV4;gi|224051315|ref|XP_002200523.1| PREDICTED: MAGUK p55 subfamily member 5 [Taeniopygia guttata]	1;1	1;1	1;1	>tr|H0ZMV4|H0ZMV4_TAEGU Uncharacterized protein OS=Taeniopygia guttata GN=MPP5 PE=4 SV=1;>gi|224051315|ref|XP_002200523.1| PREDICTED: MAGUK p55 subfamily member 5 [Taeniopygia guttata]	2	1	1	1	2.2	2.2	2.2	77.073	675	675;675	0	14.305	7786900	199660	1.55373e-07	1.55373e-05	4		320;321			232;237
H0ZNH2;gi|224051372|ref|XP_002200536.1| PREDICTED: actin, alpha cardiac muscle 1 [Taeniopygia guttata];H0ZBD5;gi|224070339|ref|XP_002190360.1| PREDICTED: actin, gamma-enteric smooth muscle-like [Taeniopygia guttata];H0ZIF5;gi|449497223|ref|XP_002191009.2| PREDICTED: actin, alpha skeletal muscle [Taeniopygia guttata]	H0ZNH2;gi|224051372|ref|XP_002200536.1| PREDICTED: actin, alpha cardiac muscle 1 [Taeniopygia guttata]	14;14;5;5;5;5	3;3;2;2;2;2	2;2;2;2;2;2	>tr|H0ZNH2|H0ZNH2_TAEGU Uncharacterized protein OS=Taeniopygia guttata GN=ACTC1 PE=3 SV=1;>gi|224051372|ref|XP_002200536.1| PREDICTED: actin, alpha cardiac muscle 1 [Taeniopygia guttata]	6	14	3	2	43.8	17.8	13.5	42.019	377	377;377;169;195;259;278	0	89.206	7271000000	363550000	0.00028291	0.028291	45		322;323;324;325;326;327;328;329			46;49;84;192;229;271;285;327
H0ZQS5;gi|224051643|ref|XP_002200594.1| PREDICTED: legumain [Taeniopygia guttata];H0ZZB4;gi|449511621|ref|XP_002190895.2| PREDICTED: legumain-like, partial [Taeniopygia guttata]	H0ZQS5;gi|224051643|ref|XP_002200594.1| PREDICTED: legumain [Taeniopygia guttata]	7;7;3;3	7;7;3;3	7;7;3;3	>tr|H0ZQS5|H0ZQS5_TAEGU Uncharacterized protein OS=Taeniopygia guttata GN=LGMN PE=4 SV=1;>gi|224051643|ref|XP_002200594.1| PREDICTED: legumain [Taeniopygia guttata]	4	7	7	7	16.7	16.7	16.7	48.997	430	430;431;134;134	0	150.69	3390300000	154110000	0.000119927	0.0119927	47		331;332;333			319;348;424
H0ZQY2;gi|224051673|ref|XP_002200214.1| PREDICTED: alpha-1-antiproteinase 2-like [Taeniopygia guttata]	H0ZQY2;gi|224051673|ref|XP_002200214.1| PREDICTED: alpha-1-antiproteinase 2-like [Taeniopygia guttata]	8;8	8;8	8;8	>tr|H0ZQY2|H0ZQY2_TAEGU Uncharacterized protein OS=Taeniopygia guttata GN=SERPINA12-1 PE=3 SV=1;>gi|224051673|ref|XP_002200214.1| PREDICTED: alpha-1-antiproteinase 2-like [Taeniopygia guttata]	2	8	8	8	24.1	24.1	24.1	42.486	374	374;420	0	146.53	3564600000	178230000	0.000138696	0.0138696	53		334;335;336;337			156;162;240;264
H1A503;gi|224051675|ref|XP_002200216.1| PREDICTED: alpha-1-antitrypsin-like [Taeniopygia guttata]	H1A503;gi|224051675|ref|XP_002200216.1| PREDICTED: alpha-1-antitrypsin-like [Taeniopygia guttata]	11;11	11;11	11;11	>tr|H1A503|H1A503_TAEGU Uncharacterized protein (Fragment) OS=Taeniopygia guttata PE=3 SV=1;>gi|224051675|ref|XP_002200216.1| PREDICTED: alpha-1-antitrypsin-like [Taeniopygia guttata]	2	11	11	11	34.5	34.5	34.5	43.997	386	386;418	0	190.71	8046200000	423490000	0.000329555	0.0329555	71		338;339;340;341;342;343			77;92;104;149;296;311
H0ZRE5;gi|224051739|ref|XP_002200608.1| PREDICTED: heat shock protein HSP 90-alpha [Taeniopygia guttata];H1A1D2	H0ZRE5;gi|224051739|ref|XP_002200608.1| PREDICTED: heat shock protein HSP 90-alpha [Taeniopygia guttata]	22;22;6	22;22;6	17;17;4	>tr|H0ZRE5|H0ZRE5_TAEGU Uncharacterized protein OS=Taeniopygia guttata GN=HSP90AA1 PE=3 SV=1;>gi|224051739|ref|XP_002200608.1| PREDICTED: heat shock protein HSP 90-alpha [Taeniopygia guttata]	3	22	22	17	33.8	33.8	26.7	83.991	727	727;727;220	0	323.31	25506000000	772920000	0.000601477	0.0601477	303		344;345;346			469;620;623
H0ZSA4;gi|224051968|ref|XP_002200453.1| PREDICTED: ERO1-like protein alpha [Taeniopygia guttata]	H0ZSA4;gi|224051968|ref|XP_002200453.1| PREDICTED: ERO1-like protein alpha [Taeniopygia guttata]	3;3	2;2	2;2	>tr|H0ZSA4|H0ZSA4_TAEGU Uncharacterized protein (Fragment) OS=Taeniopygia guttata GN=ERO1L PE=4 SV=1;>gi|224051968|ref|XP_002200453.1| PREDICTED: ERO1-like protein alpha [Taeniopygia guttata]	2	3	2	2	7.7	5.2	5.2	50.98	440	440;449	0	23.105	208250000	9465800	7.36617e-06	0.000736617	5
gi|224052234|ref|XP_002187811.1| PREDICTED: multiple inositol polyphosphate phosphatase 1 [Taeniopygia guttata];H0Z3R0	gi|224052234|ref|XP_002187811.1| PREDICTED: multiple inositol polyphosphate phosphatase 1 [Taeniopygia guttata];H0Z3R0	19;17	19;17	19;17	>gi|224052234|ref|XP_002187811.1| PREDICTED: multiple inositol polyphosphate phosphatase 1 [Taeniopygia guttata];>tr|H0Z3R0|H0Z3R0_TAEGU Uncharacterized protein (Fragment) OS=Taeniopygia guttata GN=MINPP1 PE=4 SV=1	2	19	19	19	40.8	40.8	40.8	39.274	343	343;353	0	323.31	86389000000	5081700000	0.00395452	0.395452	439		347;348;349;350			19;81;93;101
gi|224052361|ref|XP_002194966.1| PREDICTED: annexin A11 [Taeniopygia guttata];H0Z7J3;H1A393;gi|449513329|ref|XP_002199459.2| PREDICTED: annexin A8-like, partial [Taeniopygia guttata];H0ZCD8;gi|224052498|ref|XP_002198330.1| PREDICTED: annexin A8-like [Taeniopygia guttata]	gi|224052361|ref|XP_002194966.1| PREDICTED: annexin A11 [Taeniopygia guttata];H0Z7J3	11;11;1;1;1;1	11;11;1;1;1;1	10;10;0;0;0;0	>gi|224052361|ref|XP_002194966.1| PREDICTED: annexin A11 [Taeniopygia guttata];>tr|H0Z7J3|H0Z7J3_TAEGU Annexin (Fragment) OS=Taeniopygia guttata GN=ANXA11 PE=3 SV=1	6	11	11	10	25.1	25.1	23.3	53.549	498	498;502;156;157;326;326	0	113.24	3922300000	178290000	0.000138743	0.0138743	80		351;352			268;347
gi|224052404|ref|XP_002196782.1| PREDICTED: vinculin isoform 1 [Taeniopygia guttata];H0Z8K6;H0ZX09;gi|449512574|ref|XP_002187482.2| PREDICTED: vinculin-like, partial [Taeniopygia guttata]	gi|224052404|ref|XP_002196782.1| PREDICTED: vinculin isoform 1 [Taeniopygia guttata];H0Z8K6	3;3;1;1	3;3;1;1	3;3;1;1	>gi|224052404|ref|XP_002196782.1| PREDICTED: vinculin isoform 1 [Taeniopygia guttata];>tr|H0Z8K6|H0Z8K6_TAEGU Uncharacterized protein (Fragment) OS=Taeniopygia guttata GN=VCL PE=4 SV=1	4	3	3	3	3	3	3	116.87	1066	1066;1111;291;291	0	19.509	202420000	2735400	2.12865e-06	0.000212865	6		353;354			533;534
H0ZEM3;gi|224052591|ref|XP_002190277.1| PREDICTED: retinol-binding protein 4 [Taeniopygia guttata]	H0ZEM3;gi|224052591|ref|XP_002190277.1| PREDICTED: retinol-binding protein 4 [Taeniopygia guttata]	1;1	1;1	1;1	>tr|H0ZEM3|H0ZEM3_TAEGU Uncharacterized protein OS=Taeniopygia guttata GN=RBP4 PE=3 SV=1;>gi|224052591|ref|XP_002190277.1| PREDICTED: retinol-binding protein 4 [Taeniopygia guttata]	2	1	1	1	5.1	5.1	5.1	22.36	196	196;199	0.002849	10.537	73315000	8146100	6.3392e-06	0.00063392	3		355			51
gi|224052606|ref|XP_002191096.1| PREDICTED: insulin-degrading enzyme [Taeniopygia guttata];H0ZF83	gi|224052606|ref|XP_002191096.1| PREDICTED: insulin-degrading enzyme [Taeniopygia guttata];H0ZF83	5;5	5;5	5;5	>gi|224052606|ref|XP_002191096.1| PREDICTED: insulin-degrading enzyme [Taeniopygia guttata];>tr|H0ZF83|H0ZF83_TAEGU Uncharacterized protein (Fragment) OS=Taeniopygia guttata GN=IDE PE=3 SV=1	2	5	5	5	4.4	4.4	4.4	113.24	978	978;981	0	33.009	503800000	10076000	7.84102e-06	0.000784102	9		356			608
gi|224053164|ref|XP_002193449.1| PREDICTED: ubiquitin thioesterase ZRANB1 [Taeniopygia guttata];H0ZMI9	gi|224053164|ref|XP_002193449.1| PREDICTED: ubiquitin thioesterase ZRANB1 [Taeniopygia guttata];H0ZMI9	1;1	1;1	1;1	>gi|224053164|ref|XP_002193449.1| PREDICTED: ubiquitin thioesterase ZRANB1 [Taeniopygia guttata];>tr|H0ZMI9|H0ZMI9_TAEGU Uncharacterized protein (Fragment) OS=Taeniopygia guttata GN=ZRANB1 PE=4 SV=1	2	1	1	1	1.1	1.1	1.1	80.96	708	708;711	0.0094675	6.7543	648990000	16641000	1.29498e-05	0.00129498	3
H0YXN8;gi|224053915|ref|XP_002189195.1| PREDICTED: bifunctional purine biosynthesis protein PURH [Taeniopygia guttata]	H0YXN8;gi|224053915|ref|XP_002189195.1| PREDICTED: bifunctional purine biosynthesis protein PURH [Taeniopygia guttata]	7;7	7;7	7;7	>tr|H0YXN8|H0YXN8_TAEGU Uncharacterized protein (Fragment) OS=Taeniopygia guttata GN=ATIC PE=4 SV=1;>gi|224053915|ref|XP_002189195.1| PREDICTED: bifunctional purine biosynthesis protein PURH [Taeniopygia guttata]	2	7	7	7	15.6	15.6	15.6	64.262	590	590;593	0	58.137	2439500000	73925000	5.75275e-05	0.00575275	33
gi|224054878|ref|XP_002193204.1| PREDICTED: lymphocyte antigen 75 [Taeniopygia guttata];H0Z7W0;H0ZZG6	gi|224054878|ref|XP_002193204.1| PREDICTED: lymphocyte antigen 75 [Taeniopygia guttata];H0Z7W0;H0ZZG6	2;2;1	2;2;1	2;2;1	>gi|224054878|ref|XP_002193204.1| PREDICTED: lymphocyte antigen 75 [Taeniopygia guttata];>tr|H0Z7W0|H0Z7W0_TAEGU Uncharacterized protein (Fragment) OS=Taeniopygia guttata GN=CD302 PE=4 SV=1;>tr|H0ZZG6|H0ZZG6_TAEGU Uncharacterized protein (Fragment) OS=Taen	3	2	2	2	1.2	1.2	1.2	198.37	1714	1714;1716;276	0	14.144	213560000	2512500	1.9552e-06	0.00019552	5		357			942
H0ZAB5;gi|224054950|ref|XP_002197786.1| PREDICTED: polypeptide N-acetylgalactosaminyltransferase 3 [Taeniopygia guttata]	H0ZAB5;gi|224054950|ref|XP_002197786.1| PREDICTED: polypeptide N-acetylgalactosaminyltransferase 3 [Taeniopygia guttata]	4;4	4;4	4;4	>tr|H0ZAB5|H0ZAB5_TAEGU Uncharacterized protein OS=Taeniopygia guttata GN=GALNT3 PE=3 SV=1;>gi|224054950|ref|XP_002197786.1| PREDICTED: polypeptide N-acetylgalactosaminyltransferase 3 [Taeniopygia guttata]	2	4	4	4	7.1	7.1	7.1	72.263	631	631;631	0	57.373	1680900000	56030000	4.36019e-05	0.00436019	14		358			207
H0ZVL7;gi|224170273|ref|XP_002188748.1| PREDICTED: 60 kDa heat shock protein, mitochondrial-like, partial [Taeniopygia guttata];H0ZJV4;gi|224055485|ref|XP_002192336.1| PREDICTED: 60 kDa heat shock protein, mitochondrial [Taeniopygia guttata]	H0ZVL7;gi|224170273|ref|XP_002188748.1| PREDICTED: 60 kDa heat shock protein, mitochondrial-like, partial [Taeniopygia guttata];H0ZJV4;gi|224055485|ref|XP_002192336.1| PREDICTED: 60 kDa heat shock protein, mitochondrial [Taeniopygia guttata]	1;1;1;1	1;1;1;1	1;1;1;1	>tr|H0ZVL7|H0ZVL7_TAEGU Uncharacterized protein (Fragment) OS=Taeniopygia guttata PE=3 SV=1;>gi|224170273|ref|XP_002188748.1| PREDICTED: 60 kDa heat shock protein, mitochondrial-like, partial [Taeniopygia guttata];>tr|H0ZJV4|H0ZJV4_TAEGU Uncharacterized pr	4	1	1	1	6.2	6.2	6.2	43.573	406	406;410;573;573	0	12.468	0	0	0	0	1
H0ZKH4;gi|224055879|ref|XP_002194105.1| PREDICTED: unconventional myosin-Ib [Taeniopygia guttata]	H0ZKH4;gi|224055879|ref|XP_002194105.1| PREDICTED: unconventional myosin-Ib [Taeniopygia guttata]	3;3	3;3	2;2	>tr|H0ZKH4|H0ZKH4_TAEGU Uncharacterized protein (Fragment) OS=Taeniopygia guttata GN=MYO1B PE=4 SV=1;>gi|224055879|ref|XP_002194105.1| PREDICTED: unconventional myosin-Ib [Taeniopygia guttata]	2	3	3	2	2.6	2.6	1.8	127.54	1100	1100;1136	0	19.834	309610000	5075600	3.94977e-06	0.000394977	12
gi|224055990|ref|XP_002196754.1| PREDICTED: secreted frizzled-related protein 3 [Taeniopygia guttata];H0ZM41	gi|224055990|ref|XP_002196754.1| PREDICTED: secreted frizzled-related protein 3 [Taeniopygia guttata];H0ZM41	6;5	6;5	6;5	>gi|224055990|ref|XP_002196754.1| PREDICTED: secreted frizzled-related protein 3 [Taeniopygia guttata];>tr|H0ZM41|H0ZM41_TAEGU Uncharacterized protein OS=Taeniopygia guttata GN=FRZB PE=4 SV=1	2	6	6	6	21.2	21.2	21.2	34.396	312	312;279	0	100.28	13779000000	1252700000	0.000974836	0.0974836	121
gi|224056071|ref|XP_002197900.1| PREDICTED: alpha-1,6-mannosylglycoprotein 6-beta-N-acetylglucosaminyltransferase A [Taeniopygia guttata];H0ZN82;H0ZW09	gi|224056071|ref|XP_002197900.1| PREDICTED: alpha-1,6-mannosylglycoprotein 6-beta-N-acetylglucosaminyltransferase A [Taeniopygia guttata];H0ZN82	10;10;2	10;10;2	10;10;2	>gi|224056071|ref|XP_002197900.1| PREDICTED: alpha-1,6-mannosylglycoprotein 6-beta-N-acetylglucosaminyltransferase A [Taeniopygia guttata];>tr|H0ZN82|H0ZN82_TAEGU Uncharacterized protein (Fragment) OS=Taeniopygia guttata GN=MGAT5 PE=4 SV=1	3	10	10	10	12.1	12.1	12.1	84.482	741	741;742;57	0	195.09	3589100000	115780000	9.00986e-05	0.00900986	75		359			245
H0Z2Y3;H0Z348;gi|224057270|ref|XP_002186645.1| PREDICTED: pancreatic alpha-amylase-like [Taeniopygia guttata];gi|224057260|ref|XP_002186598.1| PREDICTED: pancreatic alpha-amylase-like [Taeniopygia guttata];CON__Q3MHH8	H0Z2Y3;H0Z348;gi|224057270|ref|XP_002186645.1| PREDICTED: pancreatic alpha-amylase-like [Taeniopygia guttata];gi|224057260|ref|XP_002186598.1| PREDICTED: pancreatic alpha-amylase-like [Taeniopygia guttata];CON__Q3MHH8	5;5;5;5;4	5;5;5;5;4	2;2;2;2;2	>tr|H0Z2Y3|H0Z2Y3_TAEGU Uncharacterized protein (Fragment) OS=Taeniopygia guttata GN=AMY1A PE=3 SV=1;>tr|H0Z348|H0Z348_TAEGU Uncharacterized protein (Fragment) OS=Taeniopygia guttata GN=AMY2B PE=3 SV=1;>gi|224057270|ref|XP_002186645.1| PREDICTED: pancreati	5	5	5	2	13.6	13.6	4	50.737	448	448;502;513;513;511	0	88.777	2549400000	115880000	9.01764e-05	0.00901764	41		360;361;362			215;336;341
gi|224057264|ref|XP_002186627.1| PREDICTED: pancreatic alpha-amylase-like [Taeniopygia guttata]	gi|224057264|ref|XP_002186627.1| PREDICTED: pancreatic alpha-amylase-like [Taeniopygia guttata]	5	2	2	>gi|224057264|ref|XP_002186627.1| PREDICTED: pancreatic alpha-amylase-like [Taeniopygia guttata]	1	5	2	2	14.1	5.7	5.7	57.733	512	512	0	18.436	940430000	52246000	4.06572e-05	0.00406572	4		361;362			338;343
H0Z3S3;gi|224057306|ref|XP_002187661.1| PREDICTED: exostosin-like 2 [Taeniopygia guttata]	H0Z3S3;gi|224057306|ref|XP_002187661.1| PREDICTED: exostosin-like 2 [Taeniopygia guttata]	8;8	8;8	8;8	>tr|H0Z3S3|H0Z3S3_TAEGU Uncharacterized protein (Fragment) OS=Taeniopygia guttata GN=EXTL2 PE=4 SV=1;>gi|224057306|ref|XP_002187661.1| PREDICTED: exostosin-like 2 [Taeniopygia guttata]	2	8	8	8	26.4	26.4	26.4	37.546	330	330;331	0	90.569	7844400000	713130000	0.000554949	0.0554949	74		363;364			109;306
H0Z4S6;gi|224057345|ref|XP_002188374.1| PREDICTED: ferric-chelate reductase 1 [Taeniopygia guttata]	H0Z4S6;gi|224057345|ref|XP_002188374.1| PREDICTED: ferric-chelate reductase 1 [Taeniopygia guttata]	1;1	1;1	1;1	>tr|H0Z4S6|H0Z4S6_TAEGU Uncharacterized protein OS=Taeniopygia guttata GN=FRRS1 PE=4 SV=1;>gi|224057345|ref|XP_002188374.1| PREDICTED: ferric-chelate reductase 1 [Taeniopygia guttata]	2	1	1	1	2.5	2.5	2.5	65.845	591	591;608	0.003866	7.5088	2964000000	141140000	0.000109833	0.0109833	14
H0Z635;gi|224057404|ref|XP_002192310.1| PREDICTED: glutamate--cysteine ligase regulatory subunit [Taeniopygia guttata]	H0Z635;gi|224057404|ref|XP_002192310.1| PREDICTED: glutamate--cysteine ligase regulatory subunit [Taeniopygia guttata]	1;1	1;1	1;1	>tr|H0Z635|H0Z635_TAEGU Uncharacterized protein OS=Taeniopygia guttata GN=GCLM PE=4 SV=1;>gi|224057404|ref|XP_002192310.1| PREDICTED: glutamate--cysteine ligase regulatory subunit [Taeniopygia guttata]	2	1	1	1	4.4	4.4	4.4	30.128	271	271;271	0.0028944	11.247	41300000	2950000	2.29565e-06	0.000229565	3
gi|224057423|ref|XP_002193033.1| PREDICTED: metal-response element-binding transcription factor 2 [Taeniopygia guttata];H0Z6F0	gi|224057423|ref|XP_002193033.1| PREDICTED: metal-response element-binding transcription factor 2 [Taeniopygia guttata];H0Z6F0	1;1	1;1	1;1	>gi|224057423|ref|XP_002193033.1| PREDICTED: metal-response element-binding transcription factor 2 [Taeniopygia guttata];>tr|H0Z6F0|H0Z6F0_TAEGU Uncharacterized protein (Fragment) OS=Taeniopygia guttata PE=4 SV=1	2	1	1	1	1.8	1.8	1.8	67.312	595	595;596	0.0038363	7.4005	713270000	23009000	1.79053e-05	0.00179053	2
gi|224057610|ref|XP_002186993.1| PREDICTED: LOW QUALITY PROTEIN: vitellogenin-2 [Taeniopygia guttata];H0Z847;Q90X00;gi|15626078|gb|AAL01531.1| vitellogenin, partial [Taeniopygia guttata]	gi|224057610|ref|XP_002186993.1| PREDICTED: LOW QUALITY PROTEIN: vitellogenin-2 [Taeniopygia guttata];H0Z847	104;103;5;5	104;103;5;5	104;103;5;5	>gi|224057610|ref|XP_002186993.1| PREDICTED: LOW QUALITY PROTEIN: vitellogenin-2 [Taeniopygia guttata];>tr|H0Z847|H0Z847_TAEGU Uncharacterized protein OS=Taeniopygia guttata GN=VIT2 PE=4 SV=1	4	104	104	104	59.9	59.9	59.9	203.95	1846	1846;1856;47;47	0	323.31	1486900000000	14297000000	0.0111258	1.11258	4590		365;366;367;368;369;370;371;372;373;374;375;376;377;378;379;380;381;382;383;384;385;386;387;388;389;390;391;392	11;12		98;139;198;209;279;296;430;487;520;552;553;576;591;651;657;667;692;777;789;857;880;1076;1495;1538;1550;1642;1707;1728	1064;1553
gi|224057612|ref|XP_002187307.1| PREDICTED: vitellogenin-2-like [Taeniopygia guttata]	gi|224057612|ref|XP_002187307.1| PREDICTED: vitellogenin-2-like [Taeniopygia guttata]	55	55	53	>gi|224057612|ref|XP_002187307.1| PREDICTED: vitellogenin-2-like [Taeniopygia guttata]	1	55	55	53	33.2	33.2	32	202.68	1840	1840	0	323.31	116250000000	1151000000	0.000895694	0.0895694	941		393;394;395;396;397;398;399;400;401;402;403;404;405;406;407;408;409	13;14		32;42;132;289;329;435;470;477;644;650;782;832;1219;1266;1370;1528;1814	1059;1220
gi|224057626|ref|XP_002187306.1| PREDICTED: deoxyribonuclease-2-beta [Taeniopygia guttata];H0Z889	gi|224057626|ref|XP_002187306.1| PREDICTED: deoxyribonuclease-2-beta [Taeniopygia guttata];H0Z889	6;5	6;5	6;5	>gi|224057626|ref|XP_002187306.1| PREDICTED: deoxyribonuclease-2-beta [Taeniopygia guttata];>tr|H0Z889|H0Z889_TAEGU Uncharacterized protein OS=Taeniopygia guttata GN=DNASE2B PE=4 SV=1	2	6	6	6	21.9	21.9	21.9	40.997	361	361;357	0	102.56	4684800000	334630000	0.000260405	0.0260405	60
H0Z8E2;gi|224057636|ref|XP_002187574.1| PREDICTED: cAMP-dependent protein kinase catalytic subunit beta [Taeniopygia guttata];gi|224178805|ref|XP_002197499.1| PREDICTED: cAMP-dependent protein kinase catalytic subunit beta-like, partial [Taeniopygia guttata];H1A075	H0Z8E2;gi|224057636|ref|XP_002187574.1| PREDICTED: cAMP-dependent protein kinase catalytic subunit beta [Taeniopygia guttata];gi|224178805|ref|XP_002197499.1| PREDICTED: cAMP-dependent protein kinase catalytic subunit beta-like, partial [Taeniopygia guttata];H1A075	2;2;1;1	2;2;1;1	2;2;1;1	>tr|H0Z8E2|H0Z8E2_TAEGU Uncharacterized protein OS=Taeniopygia guttata GN=PRKACB PE=4 SV=1;>gi|224057636|ref|XP_002187574.1| PREDICTED: cAMP-dependent protein kinase catalytic subunit beta [Taeniopygia guttata];>gi|224178805|ref|XP_002197499.1| PREDICTED:	4	2	2	2	4.5	4.5	4.5	45.966	398	398;398;121;124	0.0028571	10.695	517620000	25881000	2.01403e-05	0.00201403	3
H0Z8U7;gi|224057648|ref|XP_002188035.1| PREDICTED: vitellogenin-1-like [Taeniopygia guttata]	H0Z8U7;gi|224057648|ref|XP_002188035.1| PREDICTED: vitellogenin-1-like [Taeniopygia guttata]	98;98	98;98	98;98	>tr|H0Z8U7|H0Z8U7_TAEGU Uncharacterized protein OS=Taeniopygia guttata GN=TPRXL PE=4 SV=1;>gi|224057648|ref|XP_002188035.1| PREDICTED: vitellogenin-1-like [Taeniopygia guttata]	2	98	98	98	54.7	54.7	54.7	206.69	1887	1887;1890	0	323.31	1276000000000	12510000000	0.00973513	0.973513	3486		410;411;412;413;414;415;416;417;418;419;420;421;422;423;424;425;426;427;428;429;430;431	15		120;137;520;532;552;569;581;641;661;663;733;845;849;853;857;888;928;941;1027;1525;1748;1769	1254
H0ZCF8;gi|224058054|ref|XP_002194532.1| PREDICTED: alcohol dehydrogenase [NADP(+)] [Taeniopygia guttata]	H0ZCF8;gi|224058054|ref|XP_002194532.1| PREDICTED: alcohol dehydrogenase [NADP(+)] [Taeniopygia guttata]	1;1	1;1	1;1	>tr|H0ZCF8|H0ZCF8_TAEGU Uncharacterized protein OS=Taeniopygia guttata GN=AKR1A1 PE=4 SV=1;>gi|224058054|ref|XP_002194532.1| PREDICTED: alcohol dehydrogenase [NADP(+)] [Taeniopygia guttata]	2	1	1	1	2.4	2.4	2.4	37.273	327	327;327	0	27.075	582980000	30683000	2.38771e-05	0.00238771	5
H0ZCK8;gi|224058069|ref|XP_002191542.1| PREDICTED: riboflavin-binding protein-like [Taeniopygia guttata]	H0ZCK8;gi|224058069|ref|XP_002191542.1| PREDICTED: riboflavin-binding protein-like [Taeniopygia guttata]	9;9	9;9	9;9	>tr|H0ZCK8|H0ZCK8_TAEGU Uncharacterized protein OS=Taeniopygia guttata PE=4 SV=1;>gi|224058069|ref|XP_002191542.1| PREDICTED: riboflavin-binding protein-like [Taeniopygia guttata]	2	9	9	9	38.6	38.6	38.6	27.595	241	241;241	0	321.11	19859000000	1323900000	0.00103024	0.103024	138		432;433			38;189
H0ZD13;gi|224058079|ref|XP_002191740.1| PREDICTED: protein O-linked-mannose beta-1,2-N-acetylglucosaminyltransferase 1 [Taeniopygia guttata]	H0ZD13;gi|224058079|ref|XP_002191740.1| PREDICTED: protein O-linked-mannose beta-1,2-N-acetylglucosaminyltransferase 1 [Taeniopygia guttata]	6;6	6;6	6;6	>tr|H0ZD13|H0ZD13_TAEGU Uncharacterized protein OS=Taeniopygia guttata GN=POMGNT1 PE=4 SV=1;>gi|224058079|ref|XP_002191740.1| PREDICTED: protein O-linked-mannose beta-1,2-N-acetylglucosaminyltransferase 1 [Taeniopygia guttata]	2	6	6	6	10.7	10.7	10.7	75.081	652	652;652	0	48.292	1275100000	39846000	3.10077e-05	0.00310077	18		434;435			438;569
gi|224058351|ref|XP_002198721.1| PREDICTED: angiopoietin-related protein 3 [Taeniopygia guttata];H0ZHW1;H0ZUD5	gi|224058351|ref|XP_002198721.1| PREDICTED: angiopoietin-related protein 3 [Taeniopygia guttata];H0ZHW1	16;15;4	16;15;4	16;15;4	>gi|224058351|ref|XP_002198721.1| PREDICTED: angiopoietin-related protein 3 [Taeniopygia guttata];>tr|H0ZHW1|H0ZHW1_TAEGU Uncharacterized protein OS=Taeniopygia guttata GN=ANGPTL3 PE=4 SV=1	3	16	16	16	39.4	39.4	39.4	52.331	459	459;450;144	0	323.31	108490000000	4520600000	0.00351788	0.351788	528		437;438;439;440;441			40;69;198;367;449
H0ZJJ8;gi|224058537|ref|XP_002189393.1| PREDICTED: choline transporter-like protein 5 [Taeniopygia guttata]	H0ZJJ8;gi|224058537|ref|XP_002189393.1| PREDICTED: choline transporter-like protein 5 [Taeniopygia guttata]	2;2	2;2	2;2	>tr|H0ZJJ8|H0ZJJ8_TAEGU Uncharacterized protein OS=Taeniopygia guttata GN=SLC44A5 PE=4 SV=1;>gi|224058537|ref|XP_002189393.1| PREDICTED: choline transporter-like protein 5 [Taeniopygia guttata]	2	2	2	2	2.9	2.9	2.9	81.562	713	713;715	0	22.664	260650000	8145200	6.33849e-06	0.000633849	4		442			592
gi|224166047|ref|XP_002198056.1| PREDICTED: vesicle-associated membrane protein 3-like, partial [Taeniopygia guttata];H0ZWT3;H0Z4K7;H0YWF9;gi|449486708|ref|XP_002192078.2| PREDICTED: vesicle-associated membrane protein 3 [Taeniopygia guttata];gi|224059359|ref|XP_002187662.1| PREDICTED: vesicle-associated membrane protein 1-like isoform 1 [Taeniopygia guttata]	gi|224166047|ref|XP_002198056.1| PREDICTED: vesicle-associated membrane protein 3-like, partial [Taeniopygia guttata];H0ZWT3;H0Z4K7;H0YWF9;gi|449486708|ref|XP_002192078.2| PREDICTED: vesicle-associated membrane protein 3 [Taeniopygia guttata];gi|224059359|ref|XP_002187662.1| PREDICTED: vesicle-associated membrane protein 1-like isoform 1 [Taeniopygia guttata]	1;1;1;1;1;1	1;1;1;1;1;1	1;1;1;1;1;1	>gi|224166047|ref|XP_002198056.1| PREDICTED: vesicle-associated membrane protein 3-like, partial [Taeniopygia guttata];>tr|H0ZWT3|H0ZWT3_TAEGU Uncharacterized protein (Fragment) OS=Taeniopygia guttata PE=4 SV=1;>tr|H0Z4K7|H0Z4K7_TAEGU Uncharacterized prote	6	1	1	1	21.2	21.2	21.2	9.033	80	80;81;97;103;104;152	0.0027855	8.851	389670000	97418000	7.58095e-05	0.00758095	7
H0ZPJ5;gi|449484052|ref|XP_002198190.2| PREDICTED: calcium-binding protein 39-like [Taeniopygia guttata];H0Z4S8;gi|224059369|ref|XP_002188375.1| PREDICTED: calcium-binding protein 39 [Taeniopygia guttata]	H0ZPJ5;gi|449484052|ref|XP_002198190.2| PREDICTED: calcium-binding protein 39-like [Taeniopygia guttata];H0Z4S8;gi|224059369|ref|XP_002188375.1| PREDICTED: calcium-binding protein 39 [Taeniopygia guttata]	2;2;2;2	2;2;2;2	2;2;2;2	>tr|H0ZPJ5|H0ZPJ5_TAEGU Uncharacterized protein OS=Taeniopygia guttata GN=CAB39L PE=4 SV=1;>gi|449484052|ref|XP_002198190.2| PREDICTED: calcium-binding protein 39-like [Taeniopygia guttata];>tr|H0Z4S8|H0Z4S8_TAEGU Uncharacterized protein OS=Taeniopygia gut	4	2	2	2	5.1	5.1	5.1	38.677	332	332;334;341;341	0	16.303	143250000	7539300	5.86699e-06	0.000586699	4		443;444			255;256
gi|449498537|ref|XP_002190755.2| PREDICTED: serine/threonine-protein kinase MST4-like [Taeniopygia guttata];H0YXX3;H0YXW2;gi|449498875|ref|XP_002190721.2| PREDICTED: serine/threonine-protein kinase MST4-like [Taeniopygia guttata];gi|224059785|ref|XP_002193965.1| PREDICTED: serine/threonine-protein kinase 25 [Taeniopygia guttata];H0Z6U3	gi|449498537|ref|XP_002190755.2| PREDICTED: serine/threonine-protein kinase MST4-like [Taeniopygia guttata];H0YXX3;H0YXW2;gi|449498875|ref|XP_002190721.2| PREDICTED: serine/threonine-protein kinase MST4-like [Taeniopygia guttata];gi|224059785|ref|XP_002193965.1| PREDICTED: serine/threonine-protein kinase 25 [Taeniopygia guttata];H0Z6U3	1;1;1;1;1;1	1;1;1;1;1;1	1;1;1;1;1;1	>gi|449498537|ref|XP_002190755.2| PREDICTED: serine/threonine-protein kinase MST4-like [Taeniopygia guttata];>tr|H0YXX3|H0YXX3_TAEGU Uncharacterized protein (Fragment) OS=Taeniopygia guttata PE=4 SV=1;>tr|H0YXW2|H0YXW2_TAEGU Uncharacterized protein (Fragme	6	1	1	1	4.1	4.1	4.1	35.677	318	318;320;402;419;426;428	0.0026247	7.8661	433830000	21692000	1.68804e-05	0.00168804	9
H0Z8U0;gi|224059838|ref|XP_002192977.1| PREDICTED: dnaJ homolog subfamily B member 11 [Taeniopygia guttata]	H0Z8U0;gi|224059838|ref|XP_002192977.1| PREDICTED: dnaJ homolog subfamily B member 11 [Taeniopygia guttata]	1;1	1;1	1;1	>tr|H0Z8U0|H0Z8U0_TAEGU Uncharacterized protein (Fragment) OS=Taeniopygia guttata GN=DNAJB11 PE=4 SV=1;>gi|224059838|ref|XP_002192977.1| PREDICTED: dnaJ homolog subfamily B member 11 [Taeniopygia guttata]	2	1	1	1	3.3	3.3	3.3	38.505	338	338;361	0.0094563	6.7306	1067600000	71172000	5.53852e-05	0.00553852	2
gi|224060004|ref|XP_002198088.1| PREDICTED: glia-derived nexin isoform 1 [Taeniopygia guttata];H0ZCA5	gi|224060004|ref|XP_002198088.1| PREDICTED: glia-derived nexin isoform 1 [Taeniopygia guttata];H0ZCA5	17;17	17;17	17;17	>gi|224060004|ref|XP_002198088.1| PREDICTED: glia-derived nexin isoform 1 [Taeniopygia guttata];>tr|H0ZCA5|H0ZCA5_TAEGU Uncharacterized protein OS=Taeniopygia guttata GN=SERPINE2 PE=3 SV=1	2	17	17	17	39.5	39.5	39.5	43.656	392	392;395	0	323.31	47638000000	2381900000	0.00185357	0.185357	282		445;446;447;448;449;450			121;163;218;280;283;386
H0ZFA1;gi|224060506|ref|XP_002188231.1| PREDICTED: apolipoprotein D [Taeniopygia guttata]	H0ZFA1;gi|224060506|ref|XP_002188231.1| PREDICTED: apolipoprotein D [Taeniopygia guttata]	5;5	5;5	5;5	>tr|H0ZFA1|H0ZFA1_TAEGU Uncharacterized protein OS=Taeniopygia guttata GN=APOD PE=4 SV=1;>gi|224060506|ref|XP_002188231.1| PREDICTED: apolipoprotein D [Taeniopygia guttata]	2	5	5	5	30.7	30.7	30.7	21.688	189	189;189	0	56.031	6217900000	621790000	0.000483869	0.0483869	113		451;452;453;454;455;456			95;97;155;177;178;189
H0ZFX5;gi|224060538|ref|XP_002189681.1| PREDICTED: probable cation-transporting ATPase 13A4 [Taeniopygia guttata]	H0ZFX5;gi|224060538|ref|XP_002189681.1| PREDICTED: probable cation-transporting ATPase 13A4 [Taeniopygia guttata]	1;1	1;1	1;1	>tr|H0ZFX5|H0ZFX5_TAEGU Uncharacterized protein OS=Taeniopygia guttata GN=ATP13A4 PE=3 SV=1;>gi|224060538|ref|XP_002189681.1| PREDICTED: probable cation-transporting ATPase 13A4 [Taeniopygia guttata]	2	1	1	1	1.4	1.4	1.4	134.3	1202	1202;1202	0.0027211	8.4014	76790000	1422000	1.10658e-06	0.000110658	2		457			605
H0ZGP1;gi|224060593|ref|XP_002191688.1| PREDICTED: mannan-binding lectin serine protease 1 [Taeniopygia guttata];H0ZUQ5	H0ZGP1;gi|224060593|ref|XP_002191688.1| PREDICTED: mannan-binding lectin serine protease 1 [Taeniopygia guttata]	14;14;4	14;14;4	14;14;4	>tr|H0ZGP1|H0ZGP1_TAEGU Uncharacterized protein (Fragment) OS=Taeniopygia guttata GN=MASP1 PE=3 SV=1;>gi|224060593|ref|XP_002191688.1| PREDICTED: mannan-binding lectin serine protease 1 [Taeniopygia guttata]	3	14	14	14	24	24	24	82.304	729	729;730;211	0	323.31	20402000000	600060000	0.000466959	0.0466959	115		458			111
H0ZJM5;gi|224060745|ref|XP_002196090.1| PREDICTED: eukaryotic initiation factor 4A-II [Taeniopygia guttata]	H0ZJM5;gi|224060745|ref|XP_002196090.1| PREDICTED: eukaryotic initiation factor 4A-II [Taeniopygia guttata]	9;9	9;9	9;9	>tr|H0ZJM5|H0ZJM5_TAEGU Uncharacterized protein OS=Taeniopygia guttata GN=EIF4A2 PE=4 SV=1;>gi|224060745|ref|XP_002196090.1| PREDICTED: eukaryotic initiation factor 4A-II [Taeniopygia guttata]	2	9	9	9	25.1	25.1	25.1	46.343	407	407;407	0	119.06	4374900000	190210000	0.000148019	0.0148019	62		459;460;461;462			166;179;188;307
H0ZKZ7;gi|224060861|ref|XP_002198011.1| PREDICTED: eukaryotic translation initiation factor 5A-2 [Taeniopygia guttata]	H0ZKZ7;gi|224060861|ref|XP_002198011.1| PREDICTED: eukaryotic translation initiation factor 5A-2 [Taeniopygia guttata]	1;1	1;1	1;1	>tr|H0ZKZ7|H0ZKZ7_TAEGU Uncharacterized protein OS=Taeniopygia guttata GN=EIF5A2 PE=4 SV=1;>gi|224060861|ref|XP_002198011.1| PREDICTED: eukaryotic translation initiation factor 5A-2 [Taeniopygia guttata]	2	1	1	1	7.8	7.8	7.8	16.707	153	153;153	0	19.986	64213000	8026600	6.2462e-06	0.00062462	3
gi|224060935|ref|XP_002194691.1| PREDICTED: protein phosphatase 1L [Taeniopygia guttata];H0ZLM2	gi|224060935|ref|XP_002194691.1| PREDICTED: protein phosphatase 1L [Taeniopygia guttata];H0ZLM2	7;5	7;5	7;5	>gi|224060935|ref|XP_002194691.1| PREDICTED: protein phosphatase 1L [Taeniopygia guttata];>tr|H0ZLM2|H0ZLM2_TAEGU Uncharacterized protein (Fragment) OS=Taeniopygia guttata GN=PPM1L PE=4 SV=1	2	7	7	7	19.7	19.7	19.7	41.123	361	361;228	0	89.453	2388600000	119430000	9.2939e-05	0.0092939	49		463			263
H0ZMH0;gi|224061188|ref|XP_002188320.1| PREDICTED: ceruloplasmin [Taeniopygia guttata]	H0ZMH0;gi|224061188|ref|XP_002188320.1| PREDICTED: ceruloplasmin [Taeniopygia guttata]	6;6	6;6	6;6	>tr|H0ZMH0|H0ZMH0_TAEGU Uncharacterized protein OS=Taeniopygia guttata GN=CP PE=4 SV=1;>gi|224061188|ref|XP_002188320.1| PREDICTED: ceruloplasmin [Taeniopygia guttata]	2	6	6	6	7.8	7.8	7.8	119.76	1055	1055;1057	0	94.783	1231400000	30784000	2.39557e-05	0.00239557	24		465			324
H0Z0Q3;gi|224061779|ref|XP_002195916.1| PREDICTED: actin, cytoplasmic type 5-like [Taeniopygia guttata]	H0Z0Q3;gi|224061779|ref|XP_002195916.1| PREDICTED: actin, cytoplasmic type 5-like [Taeniopygia guttata]	18;18	18;18	3;3	>tr|H0Z0Q3|H0Z0Q3_TAEGU Uncharacterized protein OS=Taeniopygia guttata PE=3 SV=1;>gi|224061779|ref|XP_002195916.1| PREDICTED: actin, cytoplasmic type 5-like [Taeniopygia guttata]	2	18	18	3	56.9	56.9	9.3	41.851	376	376;376	0	323.31	244900000000	12245000000	0.00952891	0.952891	890		324;325;326;327;466;467;468			45;48;154;191;228;306;326
H0Z155;gi|224061795|ref|XP_002190793.1| PREDICTED: neogenin, partial [Taeniopygia guttata]	H0Z155;gi|224061795|ref|XP_002190793.1| PREDICTED: neogenin, partial [Taeniopygia guttata]	3;3	3;3	3;3	>tr|H0Z155|H0Z155_TAEGU Uncharacterized protein (Fragment) OS=Taeniopygia guttata GN=NEO1 PE=4 SV=1;>gi|224061795|ref|XP_002190793.1| PREDICTED: neogenin, partial [Taeniopygia guttata]	2	3	3	3	3.3	3.3	3.3	139.85	1277	1277;1348	0	48.417	302630000	5217800	4.06043e-06	0.000406043	10
H0Z802;gi|449471031|ref|XP_004176940.1| PREDICTED: ras-related protein Rab-27A isoform 2 [Taeniopygia guttata];gi|224062432|ref|XP_002197779.1| PREDICTED: ras-related protein Rab-27A isoform 1 [Taeniopygia guttata]	H0Z802;gi|449471031|ref|XP_004176940.1| PREDICTED: ras-related protein Rab-27A isoform 2 [Taeniopygia guttata];gi|224062432|ref|XP_002197779.1| PREDICTED: ras-related protein Rab-27A isoform 1 [Taeniopygia guttata]	1;1;1	1;1;1	1;1;1	>tr|H0Z802|H0Z802_TAEGU Uncharacterized protein OS=Taeniopygia guttata GN=RAB27A PE=3 SV=1;>gi|449471031|ref|XP_004176940.1| PREDICTED: ras-related protein Rab-27A isoform 2 [Taeniopygia guttata];>gi|224062432|ref|XP_002197779.1| PREDICTED: ras-related pro	3	1	1	1	5	5	5	25.121	221	221;221;221	0.0094451	6.7306	190190000	13585000	1.05717e-05	0.00105717	7
H0Z8M5;H0YP58;gi|224062456|ref|XP_002198032.1| PREDICTED: unconventional myosin-Vc [Taeniopygia guttata];gi|449513753|ref|XP_004174750.1| PREDICTED: LOW QUALITY PROTEIN: unconventional myosin-Vb [Taeniopygia guttata];H0Z8L0;gi|449471525|ref|XP_002196246.2| PREDICTED: unconventional myosin-Va [Taeniopygia guttata]	H0Z8M5;H0YP58;gi|224062456|ref|XP_002198032.1| PREDICTED: unconventional myosin-Vc [Taeniopygia guttata];gi|449513753|ref|XP_004174750.1| PREDICTED: LOW QUALITY PROTEIN: unconventional myosin-Vb [Taeniopygia guttata];H0Z8L0;gi|449471525|ref|XP_002196246.2| PREDICTED: unconventional myosin-Va [Taeniopygia guttata]	1;1;1;1;1;1	1;1;1;1;1;1	1;1;1;1;1;1	>tr|H0Z8M5|H0Z8M5_TAEGU Uncharacterized protein (Fragment) OS=Taeniopygia guttata GN=MYO5C PE=4 SV=1;>tr|H0YP58|H0YP58_TAEGU Uncharacterized protein (Fragment) OS=Taeniopygia guttata GN=MYO5B PE=4 SV=1;>gi|224062456|ref|XP_002198032.1| PREDICTED: unconvent	6	1	1	1	1.7	1.7	1.7	97.594	845	845;1736;1740;1845;1852;1856	0.004884	6.9815	0	0	0	0	1
gi|224062997|ref|XP_002187784.1| PREDICTED: protein CASC4 isoform 2 [Taeniopygia guttata];H0ZI19	gi|224062997|ref|XP_002187784.1| PREDICTED: protein CASC4 isoform 2 [Taeniopygia guttata];H0ZI19	2;2	2;2	2;2	>gi|224062997|ref|XP_002187784.1| PREDICTED: protein CASC4 isoform 2 [Taeniopygia guttata];>tr|H0ZI19|H0ZI19_TAEGU Uncharacterized protein OS=Taeniopygia guttata GN=CASC4 PE=4 SV=1	2	2	2	2	6.1	6.1	6.1	42.109	374	374;438	0	51.054	354940000	18681000	1.45373e-05	0.00145373	5
gi|224063020|ref|XP_002187670.1| PREDICTED: furin [Taeniopygia guttata];H0ZIR1	gi|224063020|ref|XP_002187670.1| PREDICTED: furin [Taeniopygia guttata];H0ZIR1	5;5	5;5	5;5	>gi|224063020|ref|XP_002187670.1| PREDICTED: furin [Taeniopygia guttata];>tr|H0ZIR1|H0ZIR1_TAEGU Uncharacterized protein OS=Taeniopygia guttata GN=FURIN PE=4 SV=1	2	5	5	5	6.6	6.6	6.6	79.129	726	726;790	0	46.443	2318400000	85866000	6.68199e-05	0.00668199	48		469			445
gi|224063731|ref|XP_002196727.1| PREDICTED: cadherin-13 [Taeniopygia guttata]	gi|224063731|ref|XP_002196727.1| PREDICTED: cadherin-13 [Taeniopygia guttata]	3	3	3	>gi|224063731|ref|XP_002196727.1| PREDICTED: cadherin-13 [Taeniopygia guttata]	1	3	3	3	3.9	3.9	3.9	78.382	712	712	0	21.695	367610000	10503000	8.17331e-06	0.000817331	8		471			193
H0ZAJ9;gi|224064295|ref|XP_002192705.1| PREDICTED: 72 kDa type IV collagenase [Taeniopygia guttata]	H0ZAJ9;gi|224064295|ref|XP_002192705.1| PREDICTED: 72 kDa type IV collagenase [Taeniopygia guttata]	18;18	18;18	18;18	>tr|H0ZAJ9|H0ZAJ9_TAEGU Uncharacterized protein OS=Taeniopygia guttata GN=MMP2 PE=4 SV=1;>gi|224064295|ref|XP_002192705.1| PREDICTED: 72 kDa type IV collagenase [Taeniopygia guttata]	2	18	18	18	30.7	30.7	30.7	74.527	661	661;661	0	323.31	21767000000	640200000	0.000498196	0.0498196	224		472;473;474			94;167;641
H0ZDQ4;gi|449472863|ref|XP_004176275.1| PREDICTED: carbohydrate sulfotransferase 5 isoform 2 [Taeniopygia guttata];gi|224064665|ref|XP_002193894.1| PREDICTED: carbohydrate sulfotransferase 5 isoform 1 [Taeniopygia guttata]	H0ZDQ4;gi|449472863|ref|XP_004176275.1| PREDICTED: carbohydrate sulfotransferase 5 isoform 2 [Taeniopygia guttata];gi|224064665|ref|XP_002193894.1| PREDICTED: carbohydrate sulfotransferase 5 isoform 1 [Taeniopygia guttata]	2;2;2	1;1;1	1;1;1	>tr|H0ZDQ4|H0ZDQ4_TAEGU Uncharacterized protein OS=Taeniopygia guttata GN=CHST5 PE=4 SV=1;>gi|449472863|ref|XP_004176275.1| PREDICTED: carbohydrate sulfotransferase 5 isoform 2 [Taeniopygia guttata];>gi|224064665|ref|XP_002193894.1| PREDICTED: carbohydrate	3	2	1	1	5.9	2.3	2.3	45.298	393	393;393;393	0.002886	11.153	79907000	3805100	2.96108e-06	0.000296108	5
H0ZEP6;gi|224064697|ref|XP_002194477.1| PREDICTED: T-cell immunomodulatory protein [Taeniopygia guttata]	H0ZEP6;gi|224064697|ref|XP_002194477.1| PREDICTED: T-cell immunomodulatory protein [Taeniopygia guttata]	5;5	5;5	5;5	>tr|H0ZEP6|H0ZEP6_TAEGU Uncharacterized protein (Fragment) OS=Taeniopygia guttata GN=ITFG1 PE=4 SV=1;>gi|224064697|ref|XP_002194477.1| PREDICTED: T-cell immunomodulatory protein [Taeniopygia guttata]	2	5	5	5	9.2	9.2	9.2	66.499	598	598;604	0	33.323	618430000	23786000	1.851e-05	0.001851	21
gi|224064940|ref|XP_002189312.1| PREDICTED: glucose-6-phosphate isomerase [Taeniopygia guttata];H0ZH17	gi|224064940|ref|XP_002189312.1| PREDICTED: glucose-6-phosphate isomerase [Taeniopygia guttata];H0ZH17	11;10	11;10	9;8	>gi|224064940|ref|XP_002189312.1| PREDICTED: glucose-6-phosphate isomerase [Taeniopygia guttata];>tr|H0ZH17|H0ZH17_TAEGU Glucose-6-phosphate isomerase (Fragment) OS=Taeniopygia guttata GN=GPI PE=3 SV=1	2	11	11	9	23	23	17.7	62.203	553	553;559	0	323.31	7606200000	281710000	0.000219223	0.0219223	112		475;476;477;478			64;436;477;492
H0ZHA8;gi|224064949|ref|XP_002189747.1| PREDICTED: fatty acyl-CoA hydrolase precursor, medium chain-like [Taeniopygia guttata];gi|224064951|ref|XP_002189963.1| PREDICTED: fatty acyl-CoA hydrolase precursor, medium chain-like [Taeniopygia guttata];gi|449511556|ref|XP_002197187.2| PREDICTED: fatty acyl-CoA hydrolase precursor, medium chain-like, partial [Taeniopygia guttata];H0ZYU4	H0ZHA8;gi|224064949|ref|XP_002189747.1| PREDICTED: fatty acyl-CoA hydrolase precursor, medium chain-like [Taeniopygia guttata];gi|224064951|ref|XP_002189963.1| PREDICTED: fatty acyl-CoA hydrolase precursor, medium chain-like [Taeniopygia guttata];gi|449511556|ref|XP_002197187.2| PREDICTED: fatty acyl-CoA hydrolase precursor, medium chain-like, partial [Taeniopygia guttata]	5;5;4;3;1	5;5;4;3;1	5;5;4;3;1	>tr|H0ZHA8|H0ZHA8_TAEGU Uncharacterized protein (Fragment) OS=Taeniopygia guttata GN=CES1 PE=4 SV=1;>gi|224064949|ref|XP_002189747.1| PREDICTED: fatty acyl-CoA hydrolase precursor, medium chain-like [Taeniopygia guttata];>gi|224064951|ref|XP_002189963.1| P	5	5	5	5	11	11	11	58.538	528	528;557;556;417;229	0	206.14	1401400000	48325000	3.76059e-05	0.00376059	32		479			368
H0Z5T4;gi|224065927|ref|XP_002191526.1| PREDICTED: glycosyltransferase 8 domain-containing protein 1 [Taeniopygia guttata]	H0Z5T4;gi|224065927|ref|XP_002191526.1| PREDICTED: glycosyltransferase 8 domain-containing protein 1 [Taeniopygia guttata]	2;2	2;2	2;2	>tr|H0Z5T4|H0Z5T4_TAEGU Uncharacterized protein OS=Taeniopygia guttata GN=GLT8D1 PE=4 SV=1;>gi|224065927|ref|XP_002191526.1| PREDICTED: glycosyltransferase 8 domain-containing protein 1 [Taeniopygia guttata]	2	2	2	2	7.5	7.5	7.5	42.331	372	372;372	0	21.049	507660000	24174000	1.88119e-05	0.00188119	9
gi|224066001|ref|XP_002192263.1| PREDICTED: semaphorin-3F-like [Taeniopygia guttata]	gi|224066001|ref|XP_002192263.1| PREDICTED: semaphorin-3F-like [Taeniopygia guttata]	26	26	3	>gi|224066001|ref|XP_002192263.1| PREDICTED: semaphorin-3F-like [Taeniopygia guttata]	1	26	26	3	48.8	48.8	4.6	68.766	607	607	0	323.31	81827000000	2479600000	0.00192959	0.192959	488		480;481;482;483;484;485;486;487;488;489			345;350;367;373;390;404;410;470;476;492
H0ZBX9;gi|224066111|ref|XP_002198172.1| PREDICTED: ras-related protein Rab-7a [Taeniopygia guttata]	H0ZBX9;gi|224066111|ref|XP_002198172.1| PREDICTED: ras-related protein Rab-7a [Taeniopygia guttata]	1;1	1;1	1;1	>tr|H0ZBX9|H0ZBX9_TAEGU Uncharacterized protein OS=Taeniopygia guttata GN=RAB7A PE=3 SV=1;>gi|224066111|ref|XP_002198172.1| PREDICTED: ras-related protein Rab-7a [Taeniopygia guttata]	2	1	1	1	5.3	5.3	5.3	23.507	207	207;207	0.009434	6.7306	281820000	20130000	1.56649e-05	0.00156649	1
gi|224066169|ref|XP_002194635.1| PREDICTED: urocanate hydratase [Taeniopygia guttata];H0ZD39	gi|224066169|ref|XP_002194635.1| PREDICTED: urocanate hydratase [Taeniopygia guttata];H0ZD39	1;1	1;1	1;1	>gi|224066169|ref|XP_002194635.1| PREDICTED: urocanate hydratase [Taeniopygia guttata];>tr|H0ZD39|H0ZD39_TAEGU Uncharacterized protein (Fragment) OS=Taeniopygia guttata GN=UROC1 PE=3 SV=1	2	1	1	1	2.5	2.5	2.5	74.656	676	676;746	0.005102	7.3739	251250000	8375000	6.51732e-06	0.000651732	1			16;62			513;514
gi|224066390|ref|XP_002188690.1| PREDICTED: cAMP-dependent protein kinase type II-alpha regulatory subunit [Taeniopygia guttata];H0ZFR7	gi|224066390|ref|XP_002188690.1| PREDICTED: cAMP-dependent protein kinase type II-alpha regulatory subunit [Taeniopygia guttata];H0ZFR7	3;3	3;3	3;3	>gi|224066390|ref|XP_002188690.1| PREDICTED: cAMP-dependent protein kinase type II-alpha regulatory subunit [Taeniopygia guttata];>tr|H0ZFR7|H0ZFR7_TAEGU Uncharacterized protein OS=Taeniopygia guttata GN=PRKAR2A PE=4 SV=1	2	3	3	3	7.3	7.3	7.3	45.242	399	399;417	0	20.583	946150000	41137000	3.20123e-05	0.00320123	12
H0ZGX5;gi|224066440|ref|XP_002188330.1| PREDICTED: A disintegrin and metalloproteinase with thrombospondin motifs 9 [Taeniopygia guttata]	H0ZGX5;gi|224066440|ref|XP_002188330.1| PREDICTED: A disintegrin and metalloproteinase with thrombospondin motifs 9 [Taeniopygia guttata]	5;5	5;5	5;5	>tr|H0ZGX5|H0ZGX5_TAEGU Uncharacterized protein (Fragment) OS=Taeniopygia guttata GN=ADAMTS9 PE=3 SV=1;>gi|224066440|ref|XP_002188330.1| PREDICTED: A disintegrin and metalloproteinase with thrombospondin motifs 9 [Taeniopygia guttata]	2	5	5	5	3.1	3.1	3.1	213.24	1908	1908;1919	0	37.713	1242800000	12305000	9.5756e-06	0.00095756	15
gi|224067355|ref|XP_002193589.1| PREDICTED: heat shock 70 kDa protein 4 [Taeniopygia guttata];H0YPI8	gi|224067355|ref|XP_002193589.1| PREDICTED: heat shock 70 kDa protein 4 [Taeniopygia guttata];H0YPI8	1;1	1;1	1;1	>gi|224067355|ref|XP_002193589.1| PREDICTED: heat shock 70 kDa protein 4 [Taeniopygia guttata];>tr|H0YPI8|H0YPI8_TAEGU Uncharacterized protein (Fragment) OS=Taeniopygia guttata GN=HSPA4 PE=3 SV=1	2	1	1	1	1.6	1.6	1.6	94.109	836	836;839	0.0026281	7.8673	215980000	4153500	3.2322e-06	0.00032322	5
H0YPM7;gi|224067397|ref|XP_002192686.1| PREDICTED: sulfate transporter-like [Taeniopygia guttata]	H0YPM7;gi|224067397|ref|XP_002192686.1| PREDICTED: sulfate transporter-like [Taeniopygia guttata]	2;2	2;2	2;2	>tr|H0YPM7|H0YPM7_TAEGU Uncharacterized protein (Fragment) OS=Taeniopygia guttata PE=4 SV=1;>gi|224067397|ref|XP_002192686.1| PREDICTED: sulfate transporter-like [Taeniopygia guttata]	2	2	2	2	2.9	2.9	2.9	68.486	627	627;730	0	12.125	405080000	23828000	1.85427e-05	0.00185427	4
H0YQL9;gi|224067572|ref|XP_002194479.1| PREDICTED: ovomucoid-like [Taeniopygia guttata]	H0YQL9;gi|224067572|ref|XP_002194479.1| PREDICTED: ovomucoid-like [Taeniopygia guttata]	11;11	11;11	6;6	>tr|H0YQL9|H0YQL9_TAEGU Uncharacterized protein OS=Taeniopygia guttata GN=OVM PE=4 SV=1;>gi|224067572|ref|XP_002194479.1| PREDICTED: ovomucoid-like [Taeniopygia guttata]	2	11	11	6	50.7	50.7	21.7	22.15	207	207;207	0	323.31	337550000000	37506000000	0.0291867	2.91867	381		490;491			172;193
H0YQM2;gi|224067576|ref|XP_002197715.1| PREDICTED: serine protease inhibitor Kazal-type 6-like [Taeniopygia guttata]	H0YQM2;gi|224067576|ref|XP_002197715.1| PREDICTED: serine protease inhibitor Kazal-type 6-like [Taeniopygia guttata]	2;2	2;2	2;2	>tr|H0YQM2|H0YQM2_TAEGU Uncharacterized protein OS=Taeniopygia guttata PE=4 SV=1;>gi|224067576|ref|XP_002197715.1| PREDICTED: serine protease inhibitor Kazal-type 6-like [Taeniopygia guttata]	2	2	2	2	20.7	20.7	20.7	8.8973	82	82;82	0	15.174	435510000	217760000	0.000169458	0.0169458	13
gi|224067663|ref|XP_002198574.1| PREDICTED: SPARC [Taeniopygia guttata];H0YR83;H0YR82	gi|224067663|ref|XP_002198574.1| PREDICTED: SPARC [Taeniopygia guttata];H0YR83;H0YR82	7;6;5	7;6;5	7;6;5	>gi|224067663|ref|XP_002198574.1| PREDICTED: SPARC [Taeniopygia guttata];>tr|H0YR83|H0YR83_TAEGU Uncharacterized protein OS=Taeniopygia guttata GN=SPARC PE=4 SV=1;>tr|H0YR82|H0YR82_TAEGU Uncharacterized protein OS=Taeniopygia guttata GN=SPARC PE=4 SV=1	3	7	7	7	23.8	23.8	23.8	33.974	298	298;298;273	0	199.05	4783200000	341660000	0.000265876	0.0265876	52		492			257
H0YRC2;gi|224067677|ref|XP_002198632.1| PREDICTED: annexin A6 [Taeniopygia guttata]	H0YRC2;gi|224067677|ref|XP_002198632.1| PREDICTED: annexin A6 [Taeniopygia guttata]	10;10	10;10	10;10	>tr|H0YRC2|H0YRC2_TAEGU Annexin (Fragment) OS=Taeniopygia guttata GN=ANXA6 PE=3 SV=1;>gi|224067677|ref|XP_002198632.1| PREDICTED: annexin A6 [Taeniopygia guttata]	2	10	10	10	17.8	17.8	17.8	74.23	659	659;670	0	166.52	1824500000	40545000	3.15516e-05	0.00315516	52		493;494;495			149;234;278
H0YSK2;gi|224068038|ref|XP_002187315.1| PREDICTED: transforming growth factor-beta-induced protein ig-h3 [Taeniopygia guttata];gi|449512138|ref|XP_004175856.1| PREDICTED: transforming growth factor-beta-induced protein ig-h3-like, partial [Taeniopygia guttata];H0ZZ39	H0YSK2;gi|224068038|ref|XP_002187315.1| PREDICTED: transforming growth factor-beta-induced protein ig-h3 [Taeniopygia guttata]	13;13;4;4	13;13;4;4	13;13;4;4	>tr|H0YSK2|H0YSK2_TAEGU Uncharacterized protein OS=Taeniopygia guttata GN=TGFBI PE=4 SV=1;>gi|224068038|ref|XP_002187315.1| PREDICTED: transforming growth factor-beta-induced protein ig-h3 [Taeniopygia guttata]	4	13	13	13	20.5	20.5	20.5	74.367	679	679;679;189;197	0	233.59	22702000000	732310000	0.000569875	0.0569875	180		496;497			488;497
H1A5L0;H1A3P4;gi|224157821|ref|XP_002191481.1| PREDICTED: c-X-C motif chemokine 14-like [Taeniopygia guttata];gi|224068052|ref|XP_002187341.1| PREDICTED: c-X-C motif chemokine 14-like [Taeniopygia guttata]	H1A5L0;H1A3P4;gi|224157821|ref|XP_002191481.1| PREDICTED: c-X-C motif chemokine 14-like [Taeniopygia guttata];gi|224068052|ref|XP_002187341.1| PREDICTED: c-X-C motif chemokine 14-like [Taeniopygia guttata]	1;1;1;1	1;1;1;1	1;1;1;1	>tr|H1A5L0|H1A5L0_TAEGU Uncharacterized protein OS=Taeniopygia guttata PE=4 SV=1;>tr|H1A3P4|H1A3P4_TAEGU Uncharacterized protein OS=Taeniopygia guttata GN=CXCL14 PE=4 SV=1;>gi|224157821|ref|XP_002191481.1| PREDICTED: c-X-C motif chemokine 14-like [Taeniopy	4	1	1	1	12.8	12.8	12.8	11.103	94	94;98;98;98	0.0050251	7.2155	49868000	16623000	1.29358e-05	0.00129358	1
gi|224068202|ref|XP_002190033.1| PREDICTED: slit homolog 3 protein [Taeniopygia guttata];H0YTF7;gi|311350284|gb|ADP92342.1| slit-like protein 3, partial [Taeniopygia guttata];E5FYH5	gi|224068202|ref|XP_002190033.1| PREDICTED: slit homolog 3 protein [Taeniopygia guttata];H0YTF7	19;15;4;4	16;13;2;2	16;13;2;2	>gi|224068202|ref|XP_002190033.1| PREDICTED: slit homolog 3 protein [Taeniopygia guttata];>tr|H0YTF7|H0YTF7_TAEGU Uncharacterized protein (Fragment) OS=Taeniopygia guttata GN=SLIT3 PE=3 SV=1	4	19	16	16	12.9	11.9	11.9	168.12	1520	1520;1337;259;259	0	180.59	3696500000	56008000	4.35847e-05	0.00435847	66		498	39;40		200	70;73
gi|224068254|ref|XP_002196146.1| PREDICTED: cysteine-rich and transmembrane domain-containing protein 1 [Taeniopygia guttata]	gi|224068254|ref|XP_002196146.1| PREDICTED: cysteine-rich and transmembrane domain-containing protein 1 [Taeniopygia guttata]	1	1	1	>gi|224068254|ref|XP_002196146.1| PREDICTED: cysteine-rich and transmembrane domain-containing protein 1 [Taeniopygia guttata]	1	1	1	1	8.3	8.3	8.3	11.763	109	109	0.0027933	9.2312	2283500000	1141700000	0.000888457	0.0888457	10
gi|449475302|ref|XP_004175475.1| PREDICTED: protocadherin beta-4-like, partial [Taeniopygia guttata];gi|449475304|ref|XP_004175476.1| PREDICTED: LOW QUALITY PROTEIN: protocadherin beta-14-like [Taeniopygia guttata];gi|224068302|ref|XP_002191697.1| PREDICTED: protocadherin beta-4-like [Taeniopygia guttata];gi|449475306|ref|XP_002191783.2| PREDICTED: protocadherin beta-4-like [Taeniopygia guttata]	gi|449475302|ref|XP_004175475.1| PREDICTED: protocadherin beta-4-like, partial [Taeniopygia guttata];gi|449475304|ref|XP_004175476.1| PREDICTED: LOW QUALITY PROTEIN: protocadherin beta-14-like [Taeniopygia guttata];gi|224068302|ref|XP_002191697.1| PREDICTED: protocadherin beta-4-like [Taeniopygia guttata];gi|449475306|ref|XP_002191783.2| PREDICTED: protocadherin beta-4-like [Taeniopygia guttata]	2;2;2;2	2;2;2;2	2;2;2;2	>gi|449475302|ref|XP_004175475.1| PREDICTED: protocadherin beta-4-like, partial [Taeniopygia guttata];>gi|449475304|ref|XP_004175476.1| PREDICTED: LOW QUALITY PROTEIN: protocadherin beta-14-like [Taeniopygia guttata];>gi|224068302|ref|XP_002191697.1| PREDI	4	2	2	2	4.5	4.5	4.5	71.548	660	660;737;813;944	0	26.824	203870000	10194000	7.93285e-06	0.000793285	4
H0ZB85;gi|224070329|ref|XP_002192960.1| PREDICTED: actin-related protein 2/3 complex subunit 1A isoform 1 [Taeniopygia guttata]	H0ZB85;gi|224070329|ref|XP_002192960.1| PREDICTED: actin-related protein 2/3 complex subunit 1A isoform 1 [Taeniopygia guttata]	1;1	1;1	1;1	>tr|H0ZB85|H0ZB85_TAEGU Uncharacterized protein OS=Taeniopygia guttata GN=ARPC1A PE=4 SV=1;>gi|224070329|ref|XP_002192960.1| PREDICTED: actin-related protein 2/3 complex subunit 1A isoform 1 [Taeniopygia guttata]	2	1	1	1	2.7	2.7	2.7	41.675	370	370;370	0.0095012	6.7601	153180000	7294500	5.67649e-06	0.000567649	6
gi|224070374|ref|XP_002195353.1| PREDICTED: beta-1,3-N-acetylglucosaminyltransferase lunatic fringe-like [Taeniopygia guttata];H0ZCR4	gi|224070374|ref|XP_002195353.1| PREDICTED: beta-1,3-N-acetylglucosaminyltransferase lunatic fringe-like [Taeniopygia guttata];H0ZCR4	5;4	5;4	5;4	>gi|224070374|ref|XP_002195353.1| PREDICTED: beta-1,3-N-acetylglucosaminyltransferase lunatic fringe-like [Taeniopygia guttata];>tr|H0ZCR4|H0ZCR4_TAEGU Uncharacterized protein (Fragment) OS=Taeniopygia guttata GN=LFNG PE=4 SV=1	2	5	5	5	27.5	27.5	27.5	27.021	236	236;238	0	46.517	3259800000	250760000	0.000195138	0.0195138	38		499;500			38;193
H0ZCS3;gi|224070382|ref|XP_002195502.1| PREDICTED: carbohydrate sulfotransferase 12 [Taeniopygia guttata]	H0ZCS3;gi|224070382|ref|XP_002195502.1| PREDICTED: carbohydrate sulfotransferase 12 [Taeniopygia guttata]	14;14	14;14	14;14	>tr|H0ZCS3|H0ZCS3_TAEGU Uncharacterized protein OS=Taeniopygia guttata GN=CHST12 PE=4 SV=1;>gi|224070382|ref|XP_002195502.1| PREDICTED: carbohydrate sulfotransferase 12 [Taeniopygia guttata]	2	14	14	14	34.6	34.6	34.6	49.106	416	416;416	0	323.31	24829000000	1079500000	0.000840054	0.0840054	248		501;502			184;317
H0ZEA2;gi|224070470|ref|XP_002196864.1| PREDICTED: brain-specific angiogenesis inhibitor 1-associated protein 2-like protein 1 [Taeniopygia guttata]	H0ZEA2;gi|224070470|ref|XP_002196864.1| PREDICTED: brain-specific angiogenesis inhibitor 1-associated protein 2-like protein 1 [Taeniopygia guttata]	2;2	2;2	2;2	>tr|H0ZEA2|H0ZEA2_TAEGU Uncharacterized protein OS=Taeniopygia guttata GN=BAIAP2L1 PE=4 SV=1;>gi|224070470|ref|XP_002196864.1| PREDICTED: brain-specific angiogenesis inhibitor 1-associated protein 2-like protein 1 [Taeniopygia guttata]	2	2	2	2	4.1	4.1	4.1	56.918	508	508;508	0	12.352	84019000	2333800	1.81613e-06	0.000181613	4		503;504			44;46
H0ZEX5;gi|224070509|ref|XP_002192323.1| PREDICTED: ras-related C3 botulinum toxin substrate 1 [Taeniopygia guttata]	H0ZEX5;gi|224070509|ref|XP_002192323.1| PREDICTED: ras-related C3 botulinum toxin substrate 1 [Taeniopygia guttata]	5;5	5;5	2;2	>tr|H0ZEX5|H0ZEX5_TAEGU Uncharacterized protein (Fragment) OS=Taeniopygia guttata GN=RAC1 PE=3 SV=1;>gi|224070509|ref|XP_002192323.1| PREDICTED: ras-related C3 botulinum toxin substrate 1 [Taeniopygia guttata]	2	5	5	2	24.9	24.9	8.3	20.335	181	181;271	0	55.18	3044300000	434900000	0.000338434	0.0338434	33		505			134
H0ZWB4;H0Z2T8;gi|224070931|ref|XP_002187704.1| PREDICTED: syntaxin-2 [Taeniopygia guttata]	H0ZWB4;H0Z2T8;gi|224070931|ref|XP_002187704.1| PREDICTED: syntaxin-2 [Taeniopygia guttata]	1;1;1	1;1;1	1;1;1	>tr|H0ZWB4|H0ZWB4_TAEGU Uncharacterized protein (Fragment) OS=Taeniopygia guttata GN=STX2 PE=4 SV=1;>tr|H0Z2T8|H0Z2T8_TAEGU Uncharacterized protein (Fragment) OS=Taeniopygia guttata PE=3 SV=1;>gi|224070931|ref|XP_002187704.1| PREDICTED: syntaxin-2 [Taeniop	3	1	1	1	16.3	16.3	16.3	10.035	86	86;279;286	0.0060901	6.942	15692000	3923000	5.67649e-06	0.000567649	3
H0ZAP4;gi|224071710|ref|XP_002197338.1| PREDICTED: glycolipid transfer protein [Taeniopygia guttata]	H0ZAP4;gi|224071710|ref|XP_002197338.1| PREDICTED: glycolipid transfer protein [Taeniopygia guttata]	1;1	1;1	1;1	>tr|H0ZAP4|H0ZAP4_TAEGU Uncharacterized protein OS=Taeniopygia guttata GN=GLTP PE=4 SV=1;>gi|224071710|ref|XP_002197338.1| PREDICTED: glycolipid transfer protein [Taeniopygia guttata]	2	1	1	1	7.1	7.1	7.1	23.942	210	210;210	0.0027027	8.3092	438900000	29260000	2.27698e-05	0.00227698	2
H0YVQ5;gi|224072899|ref|XP_002190034.1| PREDICTED: dipeptidyl peptidase 2 [Taeniopygia guttata]	H0YVQ5;gi|224072899|ref|XP_002190034.1| PREDICTED: dipeptidyl peptidase 2 [Taeniopygia guttata]	7;7	7;7	7;7	>tr|H0YVQ5|H0YVQ5_TAEGU Uncharacterized protein (Fragment) OS=Taeniopygia guttata GN=DPP7 PE=4 SV=1;>gi|224072899|ref|XP_002190034.1| PREDICTED: dipeptidyl peptidase 2 [Taeniopygia guttata]	2	7	7	7	19.8	19.8	19.8	47.654	435	435;468	0	52.089	3185700000	187390000	0.000145825	0.0145825	35		506;507;508;509;510			211;212;214;215;224
gi|224072995|ref|XP_002191260.1| PREDICTED: delta-aminolevulinic acid dehydratase [Taeniopygia guttata];H0YWL2	gi|224072995|ref|XP_002191260.1| PREDICTED: delta-aminolevulinic acid dehydratase [Taeniopygia guttata];H0YWL2	2;1	2;1	2;1	>gi|224072995|ref|XP_002191260.1| PREDICTED: delta-aminolevulinic acid dehydratase [Taeniopygia guttata];>tr|H0YWL2|H0YWL2_TAEGU Uncharacterized protein (Fragment) OS=Taeniopygia guttata GN=ALAD PE=3 SV=1	2	2	2	2	12.4	12.4	12.4	28.923	267	267;240	0	28.345	867250000	66711000	5.19137e-05	0.00519137	9		511			1
H0YWN8;gi|224073011|ref|XP_002194656.1| PREDICTED: high affinity copper uptake protein 1 [Taeniopygia guttata]	H0YWN8;gi|224073011|ref|XP_002194656.1| PREDICTED: high affinity copper uptake protein 1 [Taeniopygia guttata]	1;1	1;1	1;1	>tr|H0YWN8|H0YWN8_TAEGU Uncharacterized protein (Fragment) OS=Taeniopygia guttata GN=SLC31A1 PE=4 SV=1;>gi|224073011|ref|XP_002194656.1| PREDICTED: high affinity copper uptake protein 1 [Taeniopygia guttata]	2	1	1	1	11.1	11.1	11.1	19.009	171	171;182	0	12.368	111660000	55828000	4.34447e-05	0.00434447	1		512;513			87;98
gi|449477925|ref|XP_004174389.1| PREDICTED: spectrin alpha chain, non-erythrocytic 1 [Taeniopygia guttata];H0Z0R3;gi|449477921|ref|XP_004174388.1| PREDICTED: spectrin alpha chain, non-erythrocytic 1 [Taeniopygia guttata];gi|224073434|ref|XP_002197819.1| PREDICTED: spectrin alpha chain, non-erythrocytic 1 isoform 2 [Taeniopygia guttata];gi|449477914|ref|XP_002197813.2| PREDICTED: spectrin alpha ch…	gi|449477925|ref|XP_004174389.1| PREDICTED: spectrin alpha chain, non-erythrocytic 1 [Taeniopygia guttata];H0Z0R3;gi|449477921|ref|XP_004174388.1| PREDICTED: spectrin alpha chain, non-erythrocytic 1 [Taeniopygia guttata];gi|224073434|ref|XP_002197819.1| PREDICTED: spectrin alpha chain, non-erythrocytic 1 isoform 2 [Taeniopygia guttata];gi|449477914|ref|XP_002197813.2| PREDICTED: spectrin alpha ch…	2;2;2;2;2;2;1;1	2;2;2;2;2;2;1;1	2;2;2;2;2;2;1;1	>gi|449477925|ref|XP_004174389.1| PREDICTED: spectrin alpha chain, non-erythrocytic 1 [Taeniopygia guttata];>tr|H0Z0R3|H0Z0R3_TAEGU Uncharacterized protein OS=Taeniopygia guttata GN=SPTAN1 PE=4 SV=1;>gi|449477921|ref|XP_004174388.1| PREDICTED: spectrin alp	8	2	2	2	0.9	0.9	0.9	282.37	2451	2451;2453;2456;2471;2476;2477;356;356	0	14.364	80136000	564340	4.39162e-07	4.39162e-05	2
H0Z1Z0;gi|224073506|ref|XP_002195220.1| PREDICTED: torsin-1B [Taeniopygia guttata]	H0Z1Z0;gi|224073506|ref|XP_002195220.1| PREDICTED: torsin-1B [Taeniopygia guttata]	7;7	7;7	7;7	>tr|H0Z1Z0|H0Z1Z0_TAEGU Uncharacterized protein (Fragment) OS=Taeniopygia guttata GN=TOR1B PE=4 SV=1;>gi|224073506|ref|XP_002195220.1| PREDICTED: torsin-1B [Taeniopygia guttata]	2	7	7	7	27.8	27.8	27.8	35.646	317	317;347	0	125.9	2806900000	140340000	0.000109211	0.0109211	37		514			289
gi|224073965|ref|XP_002192655.1| PREDICTED: 78 kDa glucose-regulated protein [Taeniopygia guttata];H0ZAB3	gi|224073965|ref|XP_002192655.1| PREDICTED: 78 kDa glucose-regulated protein [Taeniopygia guttata];H0ZAB3	26;26	24;24	24;24	>gi|224073965|ref|XP_002192655.1| PREDICTED: 78 kDa glucose-regulated protein [Taeniopygia guttata];>tr|H0ZAB3|H0ZAB3_TAEGU Uncharacterized protein (Fragment) OS=Taeniopygia guttata GN=HSPA5 PE=3 SV=1	2	26	24	24	44.2	42.5	42.5	71.892	651	651;653	0	323.31	27233000000	907770000	0.000706415	0.0706415	356		515;516;517;518;519			146;151;194;261;330
H0YXU4;gi|224074369|ref|XP_002195796.1| PREDICTED: charged multivesicular body protein 6 [Taeniopygia guttata]	H0YXU4;gi|224074369|ref|XP_002195796.1| PREDICTED: charged multivesicular body protein 6 [Taeniopygia guttata]	1;1	1;1	1;1	>tr|H0YXU4|H0YXU4_TAEGU Uncharacterized protein OS=Taeniopygia guttata GN=CHMP6 PE=4 SV=1;>gi|224074369|ref|XP_002195796.1| PREDICTED: charged multivesicular body protein 6 [Taeniopygia guttata]	2	1	1	1	6.6	6.6	6.6	22.944	197	197;200	0.002805	9.42	172490000	17249000	1.3423e-05	0.0013423	2
H0YY18;gi|224074383|ref|XP_002192546.1| PREDICTED: N-sulphoglucosamine sulphohydrolase, partial [Taeniopygia guttata]	H0YY18;gi|224074383|ref|XP_002192546.1| PREDICTED: N-sulphoglucosamine sulphohydrolase, partial [Taeniopygia guttata]	9;9	9;9	9;9	>tr|H0YY18|H0YY18_TAEGU Uncharacterized protein (Fragment) OS=Taeniopygia guttata GN=SGSH PE=4 SV=1;>gi|224074383|ref|XP_002192546.1| PREDICTED: N-sulphoglucosamine sulphohydrolase, partial [Taeniopygia guttata]	2	9	9	9	21.4	21.4	21.4	53.477	473	473;474	0	104.96	3157300000	137270000	0.000106822	0.0106822	45		520			217
H0YZ76;gi|224074434|ref|XP_002196856.1| PREDICTED: rho GDP-dissociation inhibitor 1 [Taeniopygia guttata]	H0YZ76;gi|224074434|ref|XP_002196856.1| PREDICTED: rho GDP-dissociation inhibitor 1 [Taeniopygia guttata]	2;2	2;2	2;2	>tr|H0YZ76|H0YZ76_TAEGU Uncharacterized protein (Fragment) OS=Taeniopygia guttata GN=ARHGDIA PE=4 SV=1;>gi|224074434|ref|XP_002196856.1| PREDICTED: rho GDP-dissociation inhibitor 1 [Taeniopygia guttata]	2	2	2	2	10.1	10.1	10.1	20.338	178	178;204	0	12.955	181890000	22737000	1.76937e-05	0.00176937	3		521			119
gi|224074517|ref|XP_002197857.1| PREDICTED: beta-2-glycoprotein 1 [Taeniopygia guttata];H0Z1D4;H0ZZP3	gi|224074517|ref|XP_002197857.1| PREDICTED: beta-2-glycoprotein 1 [Taeniopygia guttata];H0Z1D4	4;3;1	4;3;1	4;3;1	>gi|224074517|ref|XP_002197857.1| PREDICTED: beta-2-glycoprotein 1 [Taeniopygia guttata];>tr|H0Z1D4|H0Z1D4_TAEGU Uncharacterized protein (Fragment) OS=Taeniopygia guttata GN=APOH PE=4 SV=1	3	4	4	4	11.4	11.4	11.4	38.539	350	350;305;179	0	29.056	2885400000	169730000	0.000132082	0.0132082	19
H0ZB43;gi|224074837|ref|XP_002187439.1| PREDICTED: meteorin-like protein [Taeniopygia guttata]	H0ZB43;gi|224074837|ref|XP_002187439.1| PREDICTED: meteorin-like protein [Taeniopygia guttata]	6;6	6;6	6;6	>tr|H0ZB43|H0ZB43_TAEGU Uncharacterized protein (Fragment) OS=Taeniopygia guttata GN=METRNL PE=4 SV=1;>gi|224074837|ref|XP_002187439.1| PREDICTED: meteorin-like protein [Taeniopygia guttata]	2	6	6	6	25.5	25.5	25.5	28.739	259	259;283	0	69.49	2787100000	174190000	0.000135553	0.0135553	25		522			122
gi|224075483|ref|XP_002186941.1| PREDICTED: metalloproteinase inhibitor 2 [Taeniopygia guttata];H0ZZS7	gi|224075483|ref|XP_002186941.1| PREDICTED: metalloproteinase inhibitor 2 [Taeniopygia guttata];H0ZZS7	2;2	2;2	2;2	>gi|224075483|ref|XP_002186941.1| PREDICTED: metalloproteinase inhibitor 2 [Taeniopygia guttata];>tr|H0ZZS7|H0ZZS7_TAEGU Uncharacterized protein (Fragment) OS=Taeniopygia guttata GN=TIMP2 PE=4 SV=1	2	2	2	2	15	15	15	11.499	100	100;106	0	62.062	1792900000	358580000	0.000279043	0.0279043	7		524			87
H0Z2A1;gi|224076179|ref|XP_002194703.1| PREDICTED: heat shock protein beta-1 [Taeniopygia guttata]	H0Z2A1;gi|224076179|ref|XP_002194703.1| PREDICTED: heat shock protein beta-1 [Taeniopygia guttata]	1;1	1;1	1;1	>tr|H0Z2A1|H0Z2A1_TAEGU Uncharacterized protein OS=Taeniopygia guttata GN=HSPB1 PE=3 SV=1;>gi|224076179|ref|XP_002194703.1| PREDICTED: heat shock protein beta-1 [Taeniopygia guttata]	2	1	1	1	5.2	5.2	5.2	21.563	191	191;191	0.0026667	8.0334	230430000	16460000	1.2809e-05	0.0012809	1
gi|449480105|ref|XP_002193770.2| PREDICTED: argininosuccinate lyase-like [Taeniopygia guttata];gi|449479705|ref|XP_004177046.1| PREDICTED: argininosuccinate lyase-like isoform 2 [Taeniopygia guttata];H1A534;H0Z4K4;gi|224076289|ref|XP_002196571.1| PREDICTED: argininosuccinate lyase-like [Taeniopygia guttata];gi|224076287|ref|XP_002196489.1| PREDICTED: argininosuccinate lyase-like isoform 1 [Taenio…	gi|449480105|ref|XP_002193770.2| PREDICTED: argininosuccinate lyase-like [Taeniopygia guttata];gi|449479705|ref|XP_004177046.1| PREDICTED: argininosuccinate lyase-like isoform 2 [Taeniopygia guttata];H1A534;H0Z4K4;gi|224076289|ref|XP_002196571.1| PREDICTED: argininosuccinate lyase-like [Taeniopygia guttata];gi|224076287|ref|XP_002196489.1| PREDICTED: argininosuccinate lyase-like isoform 1 [Taenio…	1;1;1;1;1;1	1;1;1;1;1;1	1;1;1;1;1;1	>gi|449480105|ref|XP_002193770.2| PREDICTED: argininosuccinate lyase-like [Taeniopygia guttata];>gi|449479705|ref|XP_004177046.1| PREDICTED: argininosuccinate lyase-like isoform 2 [Taeniopygia guttata];>tr|H1A534|H1A534_TAEGU Uncharacterized protein (Fragm	6	1	1	1	2.7	2.7	2.7	45.584	415	415;459;463;464;466;466	0.003856	7.4756	89417000	4064400	3.16287e-06	0.000316287	3
gi|224076322|ref|XP_002197134.1| PREDICTED: unconventional myosin-Ic [Taeniopygia guttata];H0Z519;H0ZTY1	gi|224076322|ref|XP_002197134.1| PREDICTED: unconventional myosin-Ic [Taeniopygia guttata];H0Z519	12;12;4	12;12;4	11;11;4	>gi|224076322|ref|XP_002197134.1| PREDICTED: unconventional myosin-Ic [Taeniopygia guttata];>tr|H0Z519|H0Z519_TAEGU Uncharacterized protein (Fragment) OS=Taeniopygia guttata GN=MYO1C PE=4 SV=1	3	12	12	11	13.3	13.3	12.6	118.88	1028	1028;1036;350	0	158.79	2446200000	47043000	3.66083e-05	0.00366083	55		525;526			167;617
H0Z6B5;gi|224076380|ref|XP_002197740.1| PREDICTED: vitronectin [Taeniopygia guttata]	H0Z6B5;gi|224076380|ref|XP_002197740.1| PREDICTED: vitronectin [Taeniopygia guttata]	10;10	10;10	10;10	>tr|H0Z6B5|H0Z6B5_TAEGU Uncharacterized protein OS=Taeniopygia guttata GN=VTN PE=4 SV=1;>gi|224076380|ref|XP_002197740.1| PREDICTED: vitronectin [Taeniopygia guttata]	2	10	10	10	23.5	23.5	23.5	49.492	434	434;452	0	231.23	4048100000	213060000	0.000165801	0.0165801	39		527;528			304;328
gi|224076385|ref|XP_002194728.1| PREDICTED: solute carrier family 13 member 2 [Taeniopygia guttata];H0Z6G0	gi|224076385|ref|XP_002194728.1| PREDICTED: solute carrier family 13 member 2 [Taeniopygia guttata];H0Z6G0	1;1	1;1	1;1	>gi|224076385|ref|XP_002194728.1| PREDICTED: solute carrier family 13 member 2 [Taeniopygia guttata];>tr|H0Z6G0|H0Z6G0_TAEGU Uncharacterized protein OS=Taeniopygia guttata GN=SLC13A2 PE=4 SV=1	2	1	1	1	2.9	2.9	2.9	64.648	586	586;591	0.0084034	6.832	19873000	1242100	9.66587e-07	9.66587e-05	1
gi|449504062|ref|XP_002196928.2| PREDICTED: aldehyde dehydrogenase family 3 member B1-like [Taeniopygia guttata];H0ZA11;H0ZAS9;H0Z9Z6;gi|449504060|ref|XP_002196917.2| PREDICTED: aldehyde dehydrogenase family 3 member B1-like [Taeniopygia guttata];gi|224076548|ref|XP_002196134.1| PREDICTED: fatty aldehyde dehydrogenase-like [Taeniopygia guttata]	gi|449504062|ref|XP_002196928.2| PREDICTED: aldehyde dehydrogenase family 3 member B1-like [Taeniopygia guttata];H0ZA11;H0ZAS9;H0Z9Z6;gi|449504060|ref|XP_002196917.2| PREDICTED: aldehyde dehydrogenase family 3 member B1-like [Taeniopygia guttata];gi|224076548|ref|XP_002196134.1| PREDICTED: fatty aldehyde dehydrogenase-like [Taeniopygia guttata]	1;1;1;1;1;1	1;1;1;1;1;1	1;1;1;1;1;1	>gi|449504062|ref|XP_002196928.2| PREDICTED: aldehyde dehydrogenase family 3 member B1-like [Taeniopygia guttata];>tr|H0ZA11|H0ZA11_TAEGU Aldehyde dehydrogenase OS=Taeniopygia guttata PE=3 SV=1;>tr|H0ZAS9|H0ZAS9_TAEGU Aldehyde dehydrogenase (Fragment) OS=T	6	1	1	1	4	4	4	33.576	302	302;453;468;507;509;526	0.0027435	8.4768	46234000	2719700	2.11644e-06	0.000211644	2
H0ZB68;gi|224076607|ref|XP_002196479.1| PREDICTED: clathrin heavy chain 1 [Taeniopygia guttata];gi|224071898|ref|XP_002199207.1| PREDICTED: clathrin heavy chain 1-like [Taeniopygia guttata];H0ZEW3;H0ZZ02;gi|449512488|ref|XP_002199494.2| PREDICTED: clathrin heavy chain 1-like, partial [Taeniopygia guttata];H0ZWF8;H0ZWF2	H0ZB68;gi|224076607|ref|XP_002196479.1| PREDICTED: clathrin heavy chain 1 [Taeniopygia guttata];gi|224071898|ref|XP_002199207.1| PREDICTED: clathrin heavy chain 1-like [Taeniopygia guttata];H0ZEW3	5;5;4;4;2;2;2;2	5;5;4;4;2;2;2;2	5;5;4;4;2;2;2;2	>tr|H0ZB68|H0ZB68_TAEGU Clathrin heavy chain (Fragment) OS=Taeniopygia guttata GN=CLTC PE=3 SV=1;>gi|224076607|ref|XP_002196479.1| PREDICTED: clathrin heavy chain 1 [Taeniopygia guttata];>gi|224071898|ref|XP_002199207.1| PREDICTED: clathrin heavy chain 1-l	8	5	5	5	3.4	3.4	3.4	190.03	1662	1662;1670;1672;1678;680;698;796;797	0	40.273	576370000	6476100	5.03962e-06	0.000503962	16		529;530			82;168
H0ZEQ2;gi|224076767|ref|XP_002199807.1| PREDICTED: lissencephaly-1 homolog [Taeniopygia guttata]	H0ZEQ2;gi|224076767|ref|XP_002199807.1| PREDICTED: lissencephaly-1 homolog [Taeniopygia guttata]	1;1	1;1	1;1	>tr|H0ZEQ2|H0ZEQ2_TAEGU Lissencephaly-1 homolog OS=Taeniopygia guttata GN=PAFAH1B1 PE=3 SV=1;>gi|224076767|ref|XP_002199807.1| PREDICTED: lissencephaly-1 homolog [Taeniopygia guttata]	2	1	1	1	3.7	3.7	3.7	46.686	410	410;410	0.003881	7.5533	79256000	3445900	2.68156e-06	0.000268156	1
H0YYQ1;gi|224077274|ref|XP_002193774.1| PREDICTED: phosphatidylinositol glycan anchor biosynthesis class U protein [Taeniopygia guttata]	H0YYQ1;gi|224077274|ref|XP_002193774.1| PREDICTED: phosphatidylinositol glycan anchor biosynthesis class U protein [Taeniopygia guttata]	2;2	2;2	2;2	>tr|H0YYQ1|H0YYQ1_TAEGU Uncharacterized protein OS=Taeniopygia guttata GN=PIGU PE=4 SV=1;>gi|224077274|ref|XP_002193774.1| PREDICTED: phosphatidylinositol glycan anchor biosynthesis class U protein [Taeniopygia guttata]	2	2	2	2	4.1	4.1	4.1	49.902	435	435;435	0.0028736	11.054	1412200000	128380000	9.99037e-05	0.00999037	5
gi|224077438|ref|XP_002187273.1| PREDICTED: adenosylhomocysteinase B-like [Taeniopygia guttata];H0YZQ0	gi|224077438|ref|XP_002187273.1| PREDICTED: adenosylhomocysteinase B-like [Taeniopygia guttata];H0YZQ0	2;2	2;2	2;2	>gi|224077438|ref|XP_002187273.1| PREDICTED: adenosylhomocysteinase B-like [Taeniopygia guttata];>tr|H0YZQ0|H0YZQ0_TAEGU Adenosylhomocysteinase (Fragment) OS=Taeniopygia guttata GN=AHCY PE=3 SV=1	2	2	2	2	5.5	5.5	5.5	47.731	433	433;437	0	13.917	204830000	10241000	7.96942e-06	0.000796942	5
gi|224078167|ref|XP_002192664.1| PREDICTED: BPI fold-containing family B member 4-like [Taeniopygia guttata];H0Z7K8	gi|224078167|ref|XP_002192664.1| PREDICTED: BPI fold-containing family B member 4-like [Taeniopygia guttata];H0Z7K8	12;11	12;11	12;11	>gi|224078167|ref|XP_002192664.1| PREDICTED: BPI fold-containing family B member 4-like [Taeniopygia guttata];>tr|H0Z7K8|H0Z7K8_TAEGU Uncharacterized protein OS=Taeniopygia guttata PE=4 SV=1	2	12	12	12	31.2	31.2	31.2	48.692	459	459;450	0	323.31	306240000000	18014000000	0.0140183	1.40183	1033		532;533			260;268
gi|224078299|ref|XP_002193853.1| PREDICTED: tumor necrosis factor receptor superfamily member 6B [Taeniopygia guttata];H0Z9P3	gi|224078299|ref|XP_002193853.1| PREDICTED: tumor necrosis factor receptor superfamily member 6B [Taeniopygia guttata]	6;2	6;2	6;2	>gi|224078299|ref|XP_002193853.1| PREDICTED: tumor necrosis factor receptor superfamily member 6B [Taeniopygia guttata]	2	6	6	6	18.9	18.9	18.9	30.865	270	270;123	0	146.31	71055000000	4441000000	0.00345593	0.345593	145
H1A1L3;gi|224078756|ref|XP_002187506.1| PREDICTED: cathepsin Z-like, partial [Taeniopygia guttata]	H1A1L3;gi|224078756|ref|XP_002187506.1| PREDICTED: cathepsin Z-like, partial [Taeniopygia guttata]	3;3	1;1	1;1	>tr|H1A1L3|H1A1L3_TAEGU Uncharacterized protein (Fragment) OS=Taeniopygia guttata PE=4 SV=1;>gi|224078756|ref|XP_002187506.1| PREDICTED: cathepsin Z-like, partial [Taeniopygia guttata]	2	3	1	1	28.4	14.2	14.2	15.697	141	141;141	0.0049628	7.1116	14752000	2458600	1.91325e-06	0.000191325	1		534;535;536			40;41;55
H0YW24;gi|224079514|ref|XP_002194070.1| PREDICTED: procollagen-lysine,2-oxoglutarate 5-dioxygenase 1 [Taeniopygia guttata];H0ZY34;gi|449512121|ref|XP_002188714.2| PREDICTED: procollagen-lysine,2-oxoglutarate 5-dioxygenase 1-like, partial [Taeniopygia guttata]	H0YW24;gi|224079514|ref|XP_002194070.1| PREDICTED: procollagen-lysine,2-oxoglutarate 5-dioxygenase 1 [Taeniopygia guttata]	11;11;5;5	11;11;5;5	11;11;5;5	>tr|H0YW24|H0YW24_TAEGU Uncharacterized protein OS=Taeniopygia guttata GN=PLOD1 PE=4 SV=1;>gi|224079514|ref|XP_002194070.1| PREDICTED: procollagen-lysine,2-oxoglutarate 5-dioxygenase 1 [Taeniopygia guttata]	4	11	11	11	18.1	18.1	18.1	84.291	730	730;730;462;466	0	235.63	8396000000	233220000	0.000181489	0.0181489	128
H0YWN1;gi|224079629|ref|XP_002192465.1| PREDICTED: 60S ribosomal protein L22 [Taeniopygia guttata]	H0YWN1;gi|224079629|ref|XP_002192465.1| PREDICTED: 60S ribosomal protein L22 [Taeniopygia guttata]	1;1	1;1	1;1	>tr|H0YWN1|H0YWN1_TAEGU Uncharacterized protein (Fragment) OS=Taeniopygia guttata GN=RPL22 PE=4 SV=1;>gi|224079629|ref|XP_002192465.1| PREDICTED: 60S ribosomal protein L22 [Taeniopygia guttata]	2	1	1	1	14.6	14.6	14.6	10.533	89	89;101	0.0095125	6.7718	0	0	0	0	1
H0Z0D8;gi|224079993|ref|XP_002188889.1| PREDICTED: alpha-enolase isoform 1 [Taeniopygia guttata];gi|449487019|ref|XP_004175246.1| PREDICTED: alpha-enolase isoform 2 [Taeniopygia guttata];gi|224079995|ref|XP_002187469.1| PREDICTED: alpha-enolase-like [Taeniopygia guttata];H0Z098	H0Z0D8;gi|224079993|ref|XP_002188889.1| PREDICTED: alpha-enolase isoform 1 [Taeniopygia guttata];gi|449487019|ref|XP_004175246.1| PREDICTED: alpha-enolase isoform 2 [Taeniopygia guttata];gi|224079995|ref|XP_002187469.1| PREDICTED: alpha-enolase-like [Taeniopygia guttata]	17;17;14;10;5	17;17;14;10;5	14;14;11;8;4	>tr|H0Z0D8|H0Z0D8_TAEGU Uncharacterized protein OS=Taeniopygia guttata GN=ENO1 PE=3 SV=1;>gi|224079993|ref|XP_002188889.1| PREDICTED: alpha-enolase isoform 1 [Taeniopygia guttata];>gi|449487019|ref|XP_004175246.1| PREDICTED: alpha-enolase isoform 2 [Taenio	5	17	17	14	48.6	48.6	38.5	47.352	434	434;434;434;328;191	0	323.31	38041000000	1729100000	0.00134556	0.134556	375		214;215;537;538;539			94;97;165;169;244
H0Z0U7;gi|224080053|ref|XP_002190266.1| PREDICTED: 45 kDa calcium-binding protein [Taeniopygia guttata]	H0Z0U7;gi|224080053|ref|XP_002190266.1| PREDICTED: 45 kDa calcium-binding protein [Taeniopygia guttata]	18;18	18;18	18;18	>tr|H0Z0U7|H0Z0U7_TAEGU Uncharacterized protein (Fragment) OS=Taeniopygia guttata GN=SDF4 PE=4 SV=1;>gi|224080053|ref|XP_002190266.1| PREDICTED: 45 kDa calcium-binding protein [Taeniopygia guttata]	2	18	18	18	59.6	59.6	59.6	37.19	312	312;348	0	323.31	45354000000	3023600000	0.00235293	0.235293	375		540;541;542;543;544;545			183;187;250;257;260;272
H0Z0U9;gi|224080055|ref|XP_002190308.1| PREDICTED: beta-1,3-galactosyltransferase 6 [Taeniopygia guttata]	H0Z0U9;gi|224080055|ref|XP_002190308.1| PREDICTED: beta-1,3-galactosyltransferase 6 [Taeniopygia guttata]	1;1	1;1	1;1	>tr|H0Z0U9|H0Z0U9_TAEGU Uncharacterized protein OS=Taeniopygia guttata GN=B3GALT6 PE=4 SV=1;>gi|224080055|ref|XP_002190308.1| PREDICTED: beta-1,3-galactosyltransferase 6 [Taeniopygia guttata]	2	1	1	1	4.3	4.3	4.3	36.818	326	326;326	0.0060606	6.9214	47097000	2770400	2.15589e-06	0.000215589	0
gi|449487178|ref|XP_004176588.1| PREDICTED: cell division control protein 42 homolog isoform 2 [Taeniopygia guttata];gi|224080496|ref|XP_002194369.1| PREDICTED: cell division control protein 42 homolog isoform 1 [Taeniopygia guttata];H1A3R7	gi|449487178|ref|XP_004176588.1| PREDICTED: cell division control protein 42 homolog isoform 2 [Taeniopygia guttata];gi|224080496|ref|XP_002194369.1| PREDICTED: cell division control protein 42 homolog isoform 1 [Taeniopygia guttata];H1A3R7	4;4;2	4;4;2	3;3;1	>gi|449487178|ref|XP_004176588.1| PREDICTED: cell division control protein 42 homolog isoform 2 [Taeniopygia guttata];>gi|224080496|ref|XP_002194369.1| PREDICTED: cell division control protein 42 homolog isoform 1 [Taeniopygia guttata];>tr|H1A3R7|H1A3R7_TA	3	4	4	3	25.7	25.7	19.9	21.272	191	191;191;171	0	95.572	793330000	88148000	6.85957e-05	0.00685957	13
H0YSH0;gi|224081746|ref|XP_002196557.1| PREDICTED: tissue alpha-L-fucosidase [Taeniopygia guttata]	H0YSH0;gi|224081746|ref|XP_002196557.1| PREDICTED: tissue alpha-L-fucosidase [Taeniopygia guttata]	9;9	9;9	9;9	>tr|H0YSH0|H0YSH0_TAEGU Uncharacterized protein (Fragment) OS=Taeniopygia guttata GN=FUCA1 PE=4 SV=1;>gi|224081746|ref|XP_002196557.1| PREDICTED: tissue alpha-L-fucosidase [Taeniopygia guttata]	2	9	9	9	18.5	18.5	18.5	50.012	432	432;435	0	86.322	12697000000	634860000	0.00049404	0.049404	110		546			178
H0YSI9;gi|224081761|ref|XP_002196696.1| PREDICTED: 60S ribosomal protein L11 [Taeniopygia guttata]	H0YSI9;gi|224081761|ref|XP_002196696.1| PREDICTED: 60S ribosomal protein L11 [Taeniopygia guttata]	1;1	1;1	1;1	>tr|H0YSI9|H0YSI9_TAEGU Uncharacterized protein (Fragment) OS=Taeniopygia guttata GN=RPL11 PE=3 SV=1;>gi|224081761|ref|XP_002196696.1| PREDICTED: 60S ribosomal protein L11 [Taeniopygia guttata]	2	1	1	1	8	8	8	20.031	176	176;178	0.0094899	6.7586	105680000	11742000	9.13748e-06	0.000913748	1
H0YQ63;gi|224083284|ref|XP_002190912.1| PREDICTED: out at first protein homolog [Taeniopygia guttata]	H0YQ63;gi|224083284|ref|XP_002190912.1| PREDICTED: out at first protein homolog [Taeniopygia guttata]	4;4	4;4	4;4	>tr|H0YQ63|H0YQ63_TAEGU Uncharacterized protein (Fragment) OS=Taeniopygia guttata GN=OAF PE=4 SV=1;>gi|224083284|ref|XP_002190912.1| PREDICTED: out at first protein homolog [Taeniopygia guttata]	2	4	4	4	26.7	26.7	26.7	19.649	176	176;202	0	126.54	11430000000	1428700000	0.0011118	0.100062	90		547			92
gi|224083318|ref|XP_002195736.1| PREDICTED: heat shock cognate 71 kDa protein [Taeniopygia guttata];H0YQE7;gi|449502957|ref|XP_004174544.1| PREDICTED: heat shock 70 kDa protein-like isoform 2 [Taeniopygia guttata];H0ZRS0;gi|224051826|ref|XP_002200628.1| PREDICTED: heat shock 70 kDa protein-like isoform 1 [Taeniopygia guttata];gi|121483780|gb|ABM54454.1| heat shock protein 70, partial [Taeniopygia…	gi|224083318|ref|XP_002195736.1| PREDICTED: heat shock cognate 71 kDa protein [Taeniopygia guttata];H0YQE7	28;28;10;10;10;7;7	28;28;10;10;10;7;7	26;26;8;8;8;6;6	>gi|224083318|ref|XP_002195736.1| PREDICTED: heat shock cognate 71 kDa protein [Taeniopygia guttata];>tr|H0YQE7|H0YQE7_TAEGU Uncharacterized protein (Fragment) OS=Taeniopygia guttata GN=HSPA8 PE=3 SV=1	7	28	28	26	48	48	46.3	70.856	646	646;647;610;634;634;461;461	0	323.31	84783000000	2569200000	0.00199932	0.199932	592		548;549;550;551;552;553			61;87;122;127;237;549
H0YQH2;gi|224083520|ref|XP_002192147.1| PREDICTED: suppressor of tumorigenicity 14 protein homolog [Taeniopygia guttata]	H0YQH2;gi|224083520|ref|XP_002192147.1| PREDICTED: suppressor of tumorigenicity 14 protein homolog [Taeniopygia guttata]	2;2	2;2	2;2	>tr|H0YQH2|H0YQH2_TAEGU Uncharacterized protein (Fragment) OS=Taeniopygia guttata GN=ST14 PE=4 SV=1;>gi|224083520|ref|XP_002192147.1| PREDICTED: suppressor of tumorigenicity 14 protein homolog [Taeniopygia guttata]	2	2	2	2	2.4	2.4	2.4	92.414	829	829;845	0	15.851	304040000	7795800	6.0666e-06	0.00060666	4
H0YQL6;gi|449489503|ref|XP_004174617.1| PREDICTED: nuclear factor related to kappaB binding protein isoform 3 [Taeniopygia guttata];gi|224083532|ref|XP_002196408.1| PREDICTED: nuclear factor related to kappaB binding protein isoform 1 [Taeniopygia guttata];gi|449489496|ref|XP_004174616.1| PREDICTED: nuclear factor related to kappaB binding protein isoform 2 [Taeniopygia guttata]	H0YQL6;gi|449489503|ref|XP_004174617.1| PREDICTED: nuclear factor related to kappaB binding protein isoform 3 [Taeniopygia guttata];gi|224083532|ref|XP_002196408.1| PREDICTED: nuclear factor related to kappaB binding protein isoform 1 [Taeniopygia guttata];gi|449489496|ref|XP_004174616.1| PREDICTED: nuclear factor related to kappaB binding protein isoform 2 [Taeniopygia guttata]	8;8;8;8	8;8;8;8	7;7;7;7	>tr|H0YQL6|H0YQL6_TAEGU Uncharacterized protein (Fragment) OS=Taeniopygia guttata GN=APLP2 PE=4 SV=1;>gi|449489503|ref|XP_004174617.1| PREDICTED: nuclear factor related to kappaB binding protein isoform 3 [Taeniopygia guttata];>gi|224083532|ref|XP_00219640	4	8	8	7	15.7	15.7	14.4	70.134	613	613;683;739;751	0	112.57	3649700000	130350000	0.000101437	0.0101437	74		554;555;556;557			45;412;438;505
gi|224083600|ref|XP_002197269.1| PREDICTED: protein CEPU-1-like isoform 1 [Taeniopygia guttata];H0YR05;gi|449489540|ref|XP_004174620.1| PREDICTED: protein CEPU-1-like isoform 2 [Taeniopygia guttata]	gi|224083600|ref|XP_002197269.1| PREDICTED: protein CEPU-1-like isoform 1 [Taeniopygia guttata];H0YR05;gi|449489540|ref|XP_004174620.1| PREDICTED: protein CEPU-1-like isoform 2 [Taeniopygia guttata]	2;2;2	2;2;2	2;2;2	>gi|224083600|ref|XP_002197269.1| PREDICTED: protein CEPU-1-like isoform 1 [Taeniopygia guttata];>tr|H0YR05|H0YR05_TAEGU Uncharacterized protein OS=Taeniopygia guttata GN=NTM PE=4 SV=1;>gi|449489540|ref|XP_004174620.1| PREDICTED: protein CEPU-1-like isofor	3	2	2	2	5.2	5.2	5.2	37.719	344	344;355;355	0	16.03	466120000	25896000	2.01519e-05	0.00201519	13
gi|224083791|ref|XP_002186707.1| PREDICTED: sortilin-related receptor-like, partial [Taeniopygia guttata]	gi|224083791|ref|XP_002186707.1| PREDICTED: sortilin-related receptor-like, partial [Taeniopygia guttata]	1	1	1	>gi|224083791|ref|XP_002186707.1| PREDICTED: sortilin-related receptor-like, partial [Taeniopygia guttata]	1	1	1	1	2.8	2.8	2.8	44.874	400	400	0	12.095	104100000	3855600	3.00038e-06	0.000300038	3
gi|449489729|ref|XP_004174816.1| PREDICTED: tropomyosin alpha-3 chain [Taeniopygia guttata];gi|224084038|ref|XP_002189189.1| PREDICTED: tropomyosin alpha-3 chain isoform 5 [Taeniopygia guttata];gi|224084026|ref|XP_002188915.1| PREDICTED: tropomyosin alpha-3 chain isoform 1 [Taeniopygia guttata];H0Z037;gi|449489719|ref|XP_002189354.2| PREDICTED: tropomyosin alpha-3 chain isoform 8 [Taeniopygia gut…	gi|449489729|ref|XP_004174816.1| PREDICTED: tropomyosin alpha-3 chain [Taeniopygia guttata];gi|224084038|ref|XP_002189189.1| PREDICTED: tropomyosin alpha-3 chain isoform 5 [Taeniopygia guttata];gi|224084026|ref|XP_002188915.1| PREDICTED: tropomyosin alpha-3 chain isoform 1 [Taeniopygia guttata];H0Z037;gi|449489719|ref|XP_002189354.2| PREDICTED: tropomyosin alpha-3 chain isoform 8 [Taeniopygia gut…	4;4;4;2;2;2;1;1;1;1;1;1;1;1;1;1;1;1	4;4;4;2;2;2;1;1;1;1;1;1;1;1;1;1;1;1	4;4;4;2;2;2;1;1;1;1;1;1;1;1;1;1;1;1	>gi|449489729|ref|XP_004174816.1| PREDICTED: tropomyosin alpha-3 chain [Taeniopygia guttata];>gi|224084038|ref|XP_002189189.1| PREDICTED: tropomyosin alpha-3 chain isoform 5 [Taeniopygia guttata];>gi|224084026|ref|XP_002188915.1| PREDICTED: tropomyosin alp	18	4	4	4	17.3	17.3	17.3	29.049	248	248;248;248;284;284;284;248;248;248;248;248;284;284;284;284;284;284;284	0	36.564	1128800000	75255000	5.85625e-05	0.00585625	15
gi|224084099|ref|XP_002191237.1| PREDICTED: T-complex protein 1 subunit gamma isoform 1 [Taeniopygia guttata];H0Z1E5	gi|224084099|ref|XP_002191237.1| PREDICTED: T-complex protein 1 subunit gamma isoform 1 [Taeniopygia guttata];H0Z1E5	1;1	1;1	1;1	>gi|224084099|ref|XP_002191237.1| PREDICTED: T-complex protein 1 subunit gamma isoform 1 [Taeniopygia guttata];>tr|H0Z1E5|H0Z1E5_TAEGU Uncharacterized protein (Fragment) OS=Taeniopygia guttata GN=CCT3 PE=3 SV=1	2	1	1	1	2	2	2	60.707	545	545;546	0	19.127	113970000	3676400	2.86093e-06	0.000286093	5
H0Z1G5;gi|224084141|ref|XP_002188701.1| PREDICTED: uncharacterized protein LOC100220151 [Taeniopygia guttata]	H0Z1G5;gi|224084141|ref|XP_002188701.1| PREDICTED: uncharacterized protein LOC100220151 [Taeniopygia guttata]	1;1	1;1	1;1	>tr|H0Z1G5|H0Z1G5_TAEGU Uncharacterized protein OS=Taeniopygia guttata GN=S100A4 PE=4 SV=1;>gi|224084141|ref|XP_002188701.1| PREDICTED: uncharacterized protein LOC100220151 [Taeniopygia guttata]	2	1	1	1	17.5	17.5	17.5	10.947	97	97;278	0	12.597	20475000	5118700	3.98331e-06	0.000398331	1
H0Z2X1;gi|224084314|ref|XP_002194147.1| PREDICTED: protein prune homolog [Taeniopygia guttata]	H0Z2X1;gi|224084314|ref|XP_002194147.1| PREDICTED: protein prune homolog [Taeniopygia guttata]	1;1	1;1	1;1	>tr|H0Z2X1|H0Z2X1_TAEGU Uncharacterized protein (Fragment) OS=Taeniopygia guttata GN=PRUNE PE=4 SV=1;>gi|224084314|ref|XP_002194147.1| PREDICTED: protein prune homolog [Taeniopygia guttata]	2	1	1	1	3.2	3.2	3.2	37.515	349	349;422	0.0027894	9.0675	35831000	2559400	1.99169e-06	0.000199169	1
H0YSX0;gi|224084988|ref|XP_002195782.1| PREDICTED: plakophilin-1 [Taeniopygia guttata]	H0YSX0;gi|224084988|ref|XP_002195782.1| PREDICTED: plakophilin-1 [Taeniopygia guttata]	2;2	2;2	2;2	>tr|H0YSX0|H0YSX0_TAEGU Uncharacterized protein OS=Taeniopygia guttata GN=PKP1 PE=4 SV=1;>gi|224084988|ref|XP_002195782.1| PREDICTED: plakophilin-1 [Taeniopygia guttata]	2	2	2	2	2.9	2.9	2.9	81.19	733	733;733	0	17.114	196360000	4566500	3.55359e-06	0.000355359	3		558;559;560			46;47;609
gi|224085833|ref|XP_002191210.1| PREDICTED: F-actin-capping protein subunit alpha-1 [Taeniopygia guttata];H1A4K1;H1A063;H0Z3Y3;gi|224093585|ref|XP_002193291.1| PREDICTED: F-actin-capping protein subunit alpha-2 [Taeniopygia guttata]	gi|224085833|ref|XP_002191210.1| PREDICTED: F-actin-capping protein subunit alpha-1 [Taeniopygia guttata];H1A4K1;H1A063;H0Z3Y3;gi|224093585|ref|XP_002193291.1| PREDICTED: F-actin-capping protein subunit alpha-2 [Taeniopygia guttata]	2;2;1;1;1	2;2;1;1;1	2;2;1;1;1	>gi|224085833|ref|XP_002191210.1| PREDICTED: F-actin-capping protein subunit alpha-1 [Taeniopygia guttata];>tr|H1A4K1|H1A4K1_TAEGU Uncharacterized protein OS=Taeniopygia guttata GN=CAPZA1 PE=4 SV=1;>tr|H1A063|H1A063_TAEGU Uncharacterized protein (Fragment)	5	2	2	2	8.7	8.7	8.7	32.911	286	286;287;76;286;286	0	34.236	937370000	72106000	5.6112e-05	0.0056112	22
gi|224086308|ref|XP_002195549.1| PREDICTED: unconventional myosin-Id [Taeniopygia guttata];H0YV82	gi|224086308|ref|XP_002195549.1| PREDICTED: unconventional myosin-Id [Taeniopygia guttata];H0YV82	2;2	2;2	2;2	>gi|224086308|ref|XP_002195549.1| PREDICTED: unconventional myosin-Id [Taeniopygia guttata];>tr|H0YV82|H0YV82_TAEGU Uncharacterized protein OS=Taeniopygia guttata GN=MYO1D PE=4 SV=1	2	2	2	2	1.9	1.9	1.9	116.11	1006	1006;1009	0.0029028	11.459	741570000	12360000	9.6184e-06	0.00096184	4
gi|224086482|ref|XP_002197015.1| PREDICTED: keratin, type I cytoskeletal 19-like [Taeniopygia guttata]	gi|224086482|ref|XP_002197015.1| PREDICTED: keratin, type I cytoskeletal 19-like [Taeniopygia guttata]	18	8	6	>gi|224086482|ref|XP_002197015.1| PREDICTED: keratin, type I cytoskeletal 19-like [Taeniopygia guttata]	1	18	8	6	41.3	23.8	18.4	45.159	412	412	0	115.51	4837100000	172750000	0.000134432	0.0134432	69		87;118			184;323
H0ZG62;H0YP88;gi|224087229|ref|XP_002190133.1| PREDICTED: ras-related protein Rab-11B [Taeniopygia guttata];H0YZR0;gi|449471775|ref|XP_002198100.2| PREDICTED: ras-related protein Rab-11A [Taeniopygia guttata];gi|449489778|ref|XP_002187627.2| PREDICTED: ras-related protein Rab-11A-like [Taeniopygia guttata]	H0ZG62;H0YP88;gi|224087229|ref|XP_002190133.1| PREDICTED: ras-related protein Rab-11B [Taeniopygia guttata];H0YZR0;gi|449471775|ref|XP_002198100.2| PREDICTED: ras-related protein Rab-11A [Taeniopygia guttata]	3;3;3;2;2;1	3;3;3;2;2;1	3;3;3;2;2;1	>tr|H0ZG62|H0ZG62_TAEGU Uncharacterized protein OS=Taeniopygia guttata GN=RAB11A PE=3 SV=1;>tr|H0YP88|H0YP88_TAEGU Uncharacterized protein OS=Taeniopygia guttata GN=RAB11B PE=3 SV=1;>gi|224087229|ref|XP_002190133.1| PREDICTED: ras-related protein Rab-11B [	6	3	3	3	13.9	13.9	13.9	24.425	216	216;218;218;203;258;232	0	21.447	940280000	67163000	5.22654e-05	0.00522654	14
H0YQ45;gi|224087533|ref|XP_002192272.1| PREDICTED: gamma-interferon-inducible lysosomal thiol reductase [Taeniopygia guttata]	H0YQ45;gi|224087533|ref|XP_002192272.1| PREDICTED: gamma-interferon-inducible lysosomal thiol reductase [Taeniopygia guttata]	1;1	1;1	1;1	>tr|H0YQ45|H0YQ45_TAEGU Uncharacterized protein (Fragment) OS=Taeniopygia guttata GN=IFI30 PE=4 SV=1;>gi|224087533|ref|XP_002192272.1| PREDICTED: gamma-interferon-inducible lysosomal thiol reductase [Taeniopygia guttata]	2	1	1	1	9.6	9.6	9.6	19.75	178	178;231	0.002809	9.424	28734000	5746700	4.47201e-06	0.000447201	2
H0YQR7;gi|224087627|ref|XP_002193414.1| PREDICTED: muscle M-line assembly protein unc-89-like [Taeniopygia guttata]	H0YQR7;gi|224087627|ref|XP_002193414.1| PREDICTED: muscle M-line assembly protein unc-89-like [Taeniopygia guttata]	1;1	1;1	1;1	>tr|H0YQR7|H0YQR7_TAEGU Uncharacterized protein (Fragment) OS=Taeniopygia guttata GN=BSG PE=4 SV=1;>gi|224087627|ref|XP_002193414.1| PREDICTED: muscle M-line assembly protein unc-89-like [Taeniopygia guttata]	2	1	1	1	5.3	5.3	5.3	40.045	361	361;731	0	83.867	776740000	48546000	3.77779e-05	0.00377779	16
gi|449491717|ref|XP_004174631.1| PREDICTED: ras-related protein Rab-8A isoform 2 [Taeniopygia guttata];H0YR27;gi|224087698|ref|XP_002197665.1| PREDICTED: ras-related protein Rab-8A isoform 1 [Taeniopygia guttata];H1A442;gi|449513485|ref|XP_002199423.2| PREDICTED: ras-related protein Rab-3B-like, partial [Taeniopygia guttata];H0YVS9;gi|206725460|ref|NP_001128655.1| RAB1A, member RAS oncogene famil…	gi|449491717|ref|XP_004174631.1| PREDICTED: ras-related protein Rab-8A isoform 2 [Taeniopygia guttata];H0YR27;gi|224087698|ref|XP_002197665.1| PREDICTED: ras-related protein Rab-8A isoform 1 [Taeniopygia guttata];H1A442;gi|449513485|ref|XP_002199423.2| PREDICTED: ras-related protein Rab-3B-like, partial [Taeniopygia guttata];H0YVS9;gi|206725460|ref|NP_001128655.1| RAB1A, member RAS oncogene famil…	2;2;2;1;1;1;1;1;1;1;1;1;1;1	1;1;1;1;0;1;1;1;1;1;1;1;1;1	1;1;1;1;0;1;1;1;1;1;1;1;1;1	>gi|449491717|ref|XP_004174631.1| PREDICTED: ras-related protein Rab-8A isoform 2 [Taeniopygia guttata];>tr|H0YR27|H0YR27_TAEGU Uncharacterized protein OS=Taeniopygia guttata GN=RAB8A PE=3 SV=1;>gi|224087698|ref|XP_002197665.1| PREDICTED: ras-related prote	14	2	1	1	10.5	6.1	6.1	20.63	181	181;207;207;63;89;205;205;205;205;205;205;205;217;217	0.00271	8.3533	911610000	70124000	5.45696e-05	0.00545696	16
H0YPL5;gi|224088482|ref|XP_002188791.1| PREDICTED: alpha-L-iduronidase-like [Taeniopygia guttata];gi|224170643|ref|XP_002197239.1| PREDICTED: alpha-L-iduronidase-like, partial [Taeniopygia guttata]	H0YPL5;gi|224088482|ref|XP_002188791.1| PREDICTED: alpha-L-iduronidase-like [Taeniopygia guttata]	16;16;3	16;16;3	16;16;3	>tr|H0YPL5|H0YPL5_TAEGU Uncharacterized protein OS=Taeniopygia guttata GN=IDUA PE=4 SV=1;>gi|224088482|ref|XP_002188791.1| PREDICTED: alpha-L-iduronidase-like [Taeniopygia guttata]	3	16	16	16	31.3	31.3	31.3	71.615	629	629;629;134	0	323.31	14396000000	399880000	0.000311182	0.0311182	198		563;564;565			104;307;376
H0YUD8;gi|224090240|ref|XP_002192162.1| PREDICTED: avidin-like [Taeniopygia guttata]	H0YUD8;gi|224090240|ref|XP_002192162.1| PREDICTED: avidin-like [Taeniopygia guttata]	2;2	2;2	2;2	>tr|H0YUD8|H0YUD8_TAEGU Uncharacterized protein OS=Taeniopygia guttata PE=4 SV=1;>gi|224090240|ref|XP_002192162.1| PREDICTED: avidin-like [Taeniopygia guttata]	2	2	2	2	12	12	12	16.577	150	150;150	0	31.717	10266000000	3422000000	0.00266296	0.266296	57
H0YWH5;gi|224090576|ref|XP_002187201.1| PREDICTED: interleukin-6 receptor subunit beta [Taeniopygia guttata]	H0YWH5;gi|224090576|ref|XP_002187201.1| PREDICTED: interleukin-6 receptor subunit beta [Taeniopygia guttata]	4;4	4;4	4;4	>tr|H0YWH5|H0YWH5_TAEGU Uncharacterized protein (Fragment) OS=Taeniopygia guttata GN=IL6ST PE=4 SV=1;>gi|224090576|ref|XP_002187201.1| PREDICTED: interleukin-6 receptor subunit beta [Taeniopygia guttata]	2	4	4	4	6.5	6.5	6.5	99.352	895	895;918	0	67.049	1161600000	28332000	2.20476e-05	0.00220476	19		567			250
H0YXU7;gi|224090725|ref|XP_002190415.1| PREDICTED: Golgi membrane protein 1 [Taeniopygia guttata]	H0YXU7;gi|224090725|ref|XP_002190415.1| PREDICTED: Golgi membrane protein 1 [Taeniopygia guttata]	4;4	4;4	4;4	>tr|H0YXU7|H0YXU7_TAEGU Uncharacterized protein (Fragment) OS=Taeniopygia guttata GN=GOLM1 PE=4 SV=1;>gi|224090725|ref|XP_002190415.1| PREDICTED: Golgi membrane protein 1 [Taeniopygia guttata]	2	4	4	4	16.9	16.9	16.9	37.585	326	326;396	0	323.31	4048100000	176010000	0.000136969	0.0136969	86		568			82
H0YYZ8;gi|224090855|ref|XP_002187101.1| PREDICTED: guanine nucleotide-binding protein G(q) subunit alpha isoform 1 [Taeniopygia guttata]	H0YYZ8;gi|224090855|ref|XP_002187101.1| PREDICTED: guanine nucleotide-binding protein G(q) subunit alpha isoform 1 [Taeniopygia guttata]	2;2	1;1	1;1	>tr|H0YYZ8|H0YYZ8_TAEGU Uncharacterized protein OS=Taeniopygia guttata GN=GNAQ PE=4 SV=1;>gi|224090855|ref|XP_002187101.1| PREDICTED: guanine nucleotide-binding protein G(q) subunit alpha isoform 1 [Taeniopygia guttata]	2	2	1	1	6.1	3.1	3.1	42.122	359	359;359	0.0049444	7.0904	764280000	40225000	3.13026e-05	0.00313026	18		569			312
H0Z6E7;gi|224091413|ref|XP_002187338.1| PREDICTED: beta-hexosaminidase subunit beta [Taeniopygia guttata]	H0Z6E7;gi|224091413|ref|XP_002187338.1| PREDICTED: beta-hexosaminidase subunit beta [Taeniopygia guttata]	18;18	18;18	18;18	>tr|H0Z6E7|H0Z6E7_TAEGU Beta-hexosaminidase (Fragment) OS=Taeniopygia guttata GN=HEXB PE=3 SV=1;>gi|224091413|ref|XP_002187338.1| PREDICTED: beta-hexosaminidase subunit beta [Taeniopygia guttata]	2	18	18	18	39.1	39.1	39.1	57.604	507	507;560	0	323.31	45427000000	1817100000	0.00141404	0.141404	373		570;571;572;573			51;176;353;375
H0YW81;gi|224092966|ref|XP_002186657.1| PREDICTED: semaphorin-3A isoform 1 [Taeniopygia guttata]	H0YW81;gi|224092966|ref|XP_002186657.1| PREDICTED: semaphorin-3A isoform 1 [Taeniopygia guttata]	1;1	1;1	1;1	>tr|H0YW81|H0YW81_TAEGU Uncharacterized protein OS=Taeniopygia guttata GN=SEMA3A PE=4 SV=1;>gi|224092966|ref|XP_002186657.1| PREDICTED: semaphorin-3A isoform 1 [Taeniopygia guttata]	2	1	1	1	1	1	1	88.711	772	772;808	0.0025974	7.6551	5793900000	144850000	0.00011272	0.011272	32
H0YWL5;gi|224092982|ref|XP_002187763.1| PREDICTED: semaphorin-3C [Taeniopygia guttata]	H0YWL5;gi|224092982|ref|XP_002187763.1| PREDICTED: semaphorin-3C [Taeniopygia guttata]	6;6	6;6	6;6	>tr|H0YWL5|H0YWL5_TAEGU Uncharacterized protein OS=Taeniopygia guttata GN=SEMA3C PE=4 SV=1;>gi|224092982|ref|XP_002187763.1| PREDICTED: semaphorin-3C [Taeniopygia guttata]	2	6	6	6	8.8	8.8	8.8	85.185	751	751;751	0	100.17	2600400000	68432000	5.32529e-05	0.00532529	41		574;575			59;670
H0ZGF0;H0ZG86;H0ZG71;H0YZU7;gi|449481700|ref|XP_004175928.1| PREDICTED: histone H2B 1/2/3/4/6-like [Taeniopygia guttata];gi|224165477|ref|XP_002194969.1| PREDICTED: histone H2B 1/2/3/4/6-like [Taeniopygia guttata];gi|224164722|ref|XP_002188921.1| PREDICTED: histone H2B 1/2/3/4/6-like [Taeniopygia guttata];gi|224094632|ref|XP_002195299.1| PREDICTED: histone H2B 5-like [Taeniopygia guttata];gi|2240…	H0ZGF0;H0ZG86;H0ZG71;H0YZU7;gi|449481700|ref|XP_004175928.1| PREDICTED: histone H2B 1/2/3/4/6-like [Taeniopygia guttata];gi|224165477|ref|XP_002194969.1| PREDICTED: histone H2B 1/2/3/4/6-like [Taeniopygia guttata];gi|224164722|ref|XP_002188921.1| PREDICTED: histone H2B 1/2/3/4/6-like [Taeniopygia guttata];gi|224094632|ref|XP_002195299.1| PREDICTED: histone H2B 5-like [Taeniopygia guttata];gi|2240…	5;5;5;5;5;5;5;5;5;5;5;5;5;5;5;4;4	5;5;5;5;5;5;5;5;5;5;5;5;5;5;5;4;4	5;5;5;5;5;5;5;5;5;5;5;5;5;5;5;4;4	>tr|H0ZGF0|H0ZGF0_TAEGU Histone H2B OS=Taeniopygia guttata PE=3 SV=1;>tr|H0ZG86|H0ZG86_TAEGU Histone H2B OS=Taeniopygia guttata PE=3 SV=1;>tr|H0ZG71|H0ZG71_TAEGU Histone H2B OS=Taeniopygia guttata PE=3 SV=1;>tr|H0YZU7|H0YZU7_TAEGU Histone H2B OS=Taeniopygi	17	5	5	5	41.3	41.3	41.3	13.95	126	126;126;126;126;126;126;126;126;126;126;126;126;126;126;126;126;126	0	109.55	3342500000	477490000	0.000371577	0.0371577	21		576;577			60;63
H0Z6C5;gi|224093674|ref|XP_002194224.1| PREDICTED: twinfilin-1 [Taeniopygia guttata]	H0Z6C5;gi|224093674|ref|XP_002194224.1| PREDICTED: twinfilin-1 [Taeniopygia guttata]	1;1	1;1	1;1	>tr|H0Z6C5|H0Z6C5_TAEGU Uncharacterized protein OS=Taeniopygia guttata GN=TWF1 PE=4 SV=1;>gi|224093674|ref|XP_002194224.1| PREDICTED: twinfilin-1 [Taeniopygia guttata]	2	1	1	1	3.7	3.7	3.7	39.898	350	350;350	0.0026774	8.1155	157310000	7150600	5.56451e-06	0.000556451	2
H0Z920;gi|224094017|ref|XP_002189287.1| PREDICTED: carboxypeptidase M [Taeniopygia guttata]	H0Z920;gi|224094017|ref|XP_002189287.1| PREDICTED: carboxypeptidase M [Taeniopygia guttata]	14;14	14;14	14;14	>tr|H0Z920|H0Z920_TAEGU Uncharacterized protein (Fragment) OS=Taeniopygia guttata GN=CPM PE=4 SV=1;>gi|224094017|ref|XP_002189287.1| PREDICTED: carboxypeptidase M [Taeniopygia guttata]	2	14	14	14	36.1	36.1	36.1	49.766	441	441;449	0	323.31	31520000000	1260800000	0.000981139	0.0981139	242		578;579;580;581;582			81;121;124;174;235
H0ZDS4;gi|224094402|ref|XP_002189547.1| PREDICTED: netrin-4 [Taeniopygia guttata]	H0ZDS4;gi|224094402|ref|XP_002189547.1| PREDICTED: netrin-4 [Taeniopygia guttata]	2;2	2;2	2;2	>tr|H0ZDS4|H0ZDS4_TAEGU Uncharacterized protein OS=Taeniopygia guttata GN=NTN4 PE=4 SV=1;>gi|224094402|ref|XP_002189547.1| PREDICTED: netrin-4 [Taeniopygia guttata]	2	2	2	2	5.1	5.1	5.1	68.582	629	629;629	0	18.381	18650000	690740	5.37525e-07	5.37525e-05	3
gi|224094416|ref|XP_002189606.1| PREDICTED: histidine ammonia-lyase-like [Taeniopygia guttata];H0ZE59;gi|224094410|ref|XP_002188998.1| PREDICTED: histidine ammonia-lyase-like [Taeniopygia guttata];H0ZDX8	gi|224094416|ref|XP_002189606.1| PREDICTED: histidine ammonia-lyase-like [Taeniopygia guttata];H0ZE59;gi|224094410|ref|XP_002188998.1| PREDICTED: histidine ammonia-lyase-like [Taeniopygia guttata];H0ZDX8	1;1;1;1	1;1;1;1	1;1;1;1	>gi|224094416|ref|XP_002189606.1| PREDICTED: histidine ammonia-lyase-like [Taeniopygia guttata];>tr|H0ZE59|H0ZE59_TAEGU Histidine ammonia-lyase OS=Taeniopygia guttata PE=3 SV=1;>gi|224094410|ref|XP_002188998.1| PREDICTED: histidine ammonia-lyase-like [Taen	4	1	1	1	1.7	1.7	1.7	70.259	633	633;660;660;662	0	35.652	177500000	6339400	4.93324e-06	0.000493324	0		583			569
gi|224094562|ref|XP_002193849.1| PREDICTED: histone H2A.J-like [Taeniopygia guttata];H0ZG82;H0ZGA9;H0ZG44;gi|449511925|ref|XP_004176226.1| PREDICTED: histone H2A-IV-like [Taeniopygia guttata];gi|449481706|ref|XP_004175930.1| PREDICTED: histone H2A-IV-like [Taeniopygia guttata];gi|350537955|ref|NP_001232840.1| uncharacterized protein LOC100226305 [Taeniopygia guttata];gi|224165479|ref|XP_002194987…	gi|224094562|ref|XP_002193849.1| PREDICTED: histone H2A.J-like [Taeniopygia guttata];H0ZG82;H0ZGA9;H0ZG44;gi|449511925|ref|XP_004176226.1| PREDICTED: histone H2A-IV-like [Taeniopygia guttata];gi|449481706|ref|XP_004175930.1| PREDICTED: histone H2A-IV-like [Taeniopygia guttata];gi|350537955|ref|NP_001232840.1| uncharacterized protein LOC100226305 [Taeniopygia guttata];gi|224165479|ref|XP_002194987…	4;4;3;3;3;3;3;3;3;3;3;3;3;3;3;3;2;2;2;2;2;2;2;2;2;2;2;2;2;2;2;2;2;2;2;2;1;1	4;4;3;3;3;3;3;3;3;3;3;3;3;3;3;3;2;2;2;2;2;2;2;2;2;2;2;2;2;2;2;2;2;2;2;2;1;1	4;4;3;3;3;3;3;3;3;3;3;3;3;3;3;3;2;2;2;2;2;2;2;2;2;2;2;2;2;2;2;2;2;2;2;2;1;1	>gi|224094562|ref|XP_002193849.1| PREDICTED: histone H2A.J-like [Taeniopygia guttata];>tr|H0ZG82|H0ZG82_TAEGU Histone H2A (Fragment) OS=Taeniopygia guttata GN=H2AFJ PE=3 SV=1;>tr|H0ZGA9|H0ZGA9_TAEGU Histone H2A OS=Taeniopygia guttata PE=3 SV=1;>tr|H0ZG44|H	38	4	4	4	49.6	49.6	49.6	14.016	129	129;136;129;129;129;129;129;129;129;129;129;129;129;129;129;129;127;127;128;128;128;128;128;128;128;128;128;128;128;128;128;128;128;128;128;128;121;133	0	247.07	5266800000	1053400000	0.000819743	0.0819743	38		584			52
H0ZGS6;gi|224094659|ref|XP_002191928.1| PREDICTED: phospholipase B-like 1 [Taeniopygia guttata]	H0ZGS6;gi|224094659|ref|XP_002191928.1| PREDICTED: phospholipase B-like 1 [Taeniopygia guttata]	6;6	6;6	6;6	>tr|H0ZGS6|H0ZGS6_TAEGU Uncharacterized protein (Fragment) OS=Taeniopygia guttata GN=PLBD1 PE=4 SV=1;>gi|224094659|ref|XP_002191928.1| PREDICTED: phospholipase B-like 1 [Taeniopygia guttata]	2	6	6	6	17	17	17	58.319	507	507;545	0	107.64	1367800000	68389000	5.32195e-05	0.00532195	27		585;586;587			383;409;503
H0ZHF7;gi|224094705|ref|XP_002192599.1| PREDICTED: alpha-N-acetylgalactosaminidase [Taeniopygia guttata]	H0ZHF7;gi|224094705|ref|XP_002192599.1| PREDICTED: alpha-N-acetylgalactosaminidase [Taeniopygia guttata]	5;5	5;5	5;5	>tr|H0ZHF7|H0ZHF7_TAEGU Uncharacterized protein (Fragment) OS=Taeniopygia guttata GN=NAGA PE=4 SV=1;>gi|224094705|ref|XP_002192599.1| PREDICTED: alpha-N-acetylgalactosaminidase [Taeniopygia guttata]	2	5	5	5	14.8	14.8	14.8	46.421	411	411;432	0	79.16	1999200000	86921000	6.76409e-05	0.00676409	33		588			286
H0ZKQ8;gi|224095331|ref|XP_002199457.1| PREDICTED: heme oxygenase 1 [Taeniopygia guttata]	H0ZKQ8;gi|224095331|ref|XP_002199457.1| PREDICTED: heme oxygenase 1 [Taeniopygia guttata]	3;3	3;3	3;3	>tr|H0ZKQ8|H0ZKQ8_TAEGU Uncharacterized protein OS=Taeniopygia guttata GN=HMOX1 PE=4 SV=1;>gi|224095331|ref|XP_002199457.1| PREDICTED: heme oxygenase 1 [Taeniopygia guttata]	2	3	3	3	11.9	11.9	11.9	32.596	286	286;297	0	20.411	343190000	20188000	1.57101e-05	0.00157101	6		589;590			178;183
H0ZLS8;gi|224095440|ref|XP_002199813.1| PREDICTED: endoplasmin [Taeniopygia guttata];gi|224156421|ref|XP_002199506.1| PREDICTED: endoplasmin-like, partial [Taeniopygia guttata];H1A1C7	H0ZLS8;gi|224095440|ref|XP_002199813.1| PREDICTED: endoplasmin [Taeniopygia guttata]	10;10;2;2	10;10;2;2	10;10;2;2	>tr|H0ZLS8|H0ZLS8_TAEGU Uncharacterized protein OS=Taeniopygia guttata GN=HSP90B1 PE=3 SV=1;>gi|224095440|ref|XP_002199813.1| PREDICTED: endoplasmin [Taeniopygia guttata]	4	10	10	10	15.2	15.2	15.2	91.423	794	794;794;318;319	0	74.404	1776500000	44412000	3.45609e-05	0.00345609	35
H0ZMT9;gi|224095559|ref|XP_002200120.1| PREDICTED: pleiotrophin [Taeniopygia guttata];gi|449511719|ref|XP_002187018.2| PREDICTED: pleiotrophin-like, partial [Taeniopygia guttata]	H0ZMT9;gi|224095559|ref|XP_002200120.1| PREDICTED: pleiotrophin [Taeniopygia guttata];gi|449511719|ref|XP_002187018.2| PREDICTED: pleiotrophin-like, partial [Taeniopygia guttata]	3;3;2	3;3;2	3;3;2	>tr|H0ZMT9|H0ZMT9_TAEGU Uncharacterized protein OS=Taeniopygia guttata GN=PTN PE=4 SV=1;>gi|224095559|ref|XP_002200120.1| PREDICTED: pleiotrophin [Taeniopygia guttata];>gi|449511719|ref|XP_002187018.2| PREDICTED: pleiotrophin-like, partial [Taeniopygia gut	3	3	3	3	17.6	17.6	17.6	18.53	165	165;165;148	0	26.8	1094200000	182370000	0.000141918	0.0141918	10
H0ZP74;gi|449482107|ref|XP_004175366.1| PREDICTED: protein kinase C and casein kinase substrate in neurons protein 2 isoform 2 [Taeniopygia guttata];gi|224095944|ref|XP_002192716.1| PREDICTED: protein kinase C and casein kinase substrate in neurons protein 2 isoform 1 [Taeniopygia guttata]	H0ZP74;gi|449482107|ref|XP_004175366.1| PREDICTED: protein kinase C and casein kinase substrate in neurons protein 2 isoform 2 [Taeniopygia guttata];gi|224095944|ref|XP_002192716.1| PREDICTED: protein kinase C and casein kinase substrate in neurons protein 2 isoform 1 [Taeniopygia guttata]	4;4;4	4;4;4	4;4;4	>tr|H0ZP74|H0ZP74_TAEGU Uncharacterized protein OS=Taeniopygia guttata GN=PACSIN2 PE=4 SV=1;>gi|449482107|ref|XP_004175366.1| PREDICTED: protein kinase C and casein kinase substrate in neurons protein 2 isoform 2 [Taeniopygia guttata];>gi|224095944|ref|XP_	3	4	4	4	8	8	8	56.069	485	485;485;485	0	74.488	1390400000	60452000	4.7043e-05	0.0047043	21
H1A593;H1A4Q8;H0ZPG8;gi|224095998|ref|XP_002189441.1| PREDICTED: lactosylceramide 4-alpha-galactosyltransferase-like [Taeniopygia guttata];gi|224096002|ref|XP_002189476.1| PREDICTED: lactosylceramide 4-alpha-galactosyltransferase-like [Taeniopygia guttata];gi|449482164|ref|XP_002189509.2| PREDICTED: lactosylceramide 4-alpha-galactosyltransferase-like [Taeniopygia guttata]	H1A593;H1A4Q8;H0ZPG8;gi|224095998|ref|XP_002189441.1| PREDICTED: lactosylceramide 4-alpha-galactosyltransferase-like [Taeniopygia guttata];gi|224096002|ref|XP_002189476.1| PREDICTED: lactosylceramide 4-alpha-galactosyltransferase-like [Taeniopygia guttata];gi|449482164|ref|XP_002189509.2| PREDICTED: lactosylceramide 4-alpha-galactosyltransferase-like [Taeniopygia guttata]	3;3;3;3;3;3	3;3;3;3;3;3	3;3;3;3;3;3	>tr|H1A593|H1A593_TAEGU Uncharacterized protein (Fragment) OS=Taeniopygia guttata PE=4 SV=1;>tr|H1A4Q8|H1A4Q8_TAEGU Uncharacterized protein OS=Taeniopygia guttata PE=4 SV=1;>tr|H0ZPG8|H0ZPG8_TAEGU Uncharacterized protein OS=Taeniopygia guttata GN=A4GALT PE	6	3	3	3	6.5	6.5	6.5	39.618	352	352;354;354;360;373;377	0	20.997	370380000	28491000	2.21713e-05	0.00221713	6
H0ZR45;gi|224096470|ref|XP_002193850.1| PREDICTED: MANSC domain-containing protein 1 [Taeniopygia guttata]	H0ZR45;gi|224096470|ref|XP_002193850.1| PREDICTED: MANSC domain-containing protein 1 [Taeniopygia guttata]	3;3	3;3	3;3	>tr|H0ZR45|H0ZR45_TAEGU Uncharacterized protein (Fragment) OS=Taeniopygia guttata GN=MANSC1 PE=4 SV=1;>gi|224096470|ref|XP_002193850.1| PREDICTED: MANSC domain-containing protein 1 [Taeniopygia guttata]	2	3	3	3	8.8	8.8	8.8	46.691	441	441;452	0	29.623	733170000	36659000	2.85276e-05	0.00285276	16		591			175
H1A0U4;gi|224096590|ref|XP_002187035.1| PREDICTED: calumenin [Taeniopygia guttata]	H1A0U4;gi|224096590|ref|XP_002187035.1| PREDICTED: calumenin [Taeniopygia guttata]	5;5	5;5	5;5	>tr|H1A0U4|H1A0U4_TAEGU Uncharacterized protein OS=Taeniopygia guttata GN=CALU PE=4 SV=1;>gi|224096590|ref|XP_002187035.1| PREDICTED: calumenin [Taeniopygia guttata]	2	5	5	5	37.7	37.7	37.7	16.064	138	138;143	0	323.31	7336800000	815200000	0.000634379	0.0634379	78
gi|224097921|ref|XP_002194055.1| PREDICTED: plastin-3 [Taeniopygia guttata];H0YY05;H0ZE82;gi|224060088|ref|XP_002198816.1| PREDICTED: plastin-1 [Taeniopygia guttata]	gi|224097921|ref|XP_002194055.1| PREDICTED: plastin-3 [Taeniopygia guttata];H0YY05	4;4;1;1	4;4;1;1	4;4;1;1	>gi|224097921|ref|XP_002194055.1| PREDICTED: plastin-3 [Taeniopygia guttata];>tr|H0YY05|H0YY05_TAEGU Uncharacterized protein (Fragment) OS=Taeniopygia guttata GN=PLS3 PE=4 SV=1	4	4	4	4	7.2	7.2	7.2	70.727	628	628;631;630;630	0	56.021	311370000	8649100	6.73062e-06	0.000673062	7		592;593			147;167
gi|224098158|ref|XP_002198256.1| PREDICTED: iduronate 2-sulfatase [Taeniopygia guttata];H0Z2M6	gi|224098158|ref|XP_002198256.1| PREDICTED: iduronate 2-sulfatase [Taeniopygia guttata];H0Z2M6	4;3	4;3	4;3	>gi|224098158|ref|XP_002198256.1| PREDICTED: iduronate 2-sulfatase [Taeniopygia guttata];>tr|H0Z2M6|H0Z2M6_TAEGU Uncharacterized protein (Fragment) OS=Taeniopygia guttata GN=IDS PE=4 SV=1	2	4	4	4	5.7	5.7	5.7	59.394	524	524;517	0	26.725	1043800000	41752000	3.24909e-05	0.00324909	22
H0Z6P7;gi|224098392|ref|XP_002199511.1| PREDICTED: phosphoglycerate kinase-like [Taeniopygia guttata];gi|449499118|ref|XP_002199514.2| PREDICTED: phosphoglycerate kinase-like [Taeniopygia guttata]	H0Z6P7;gi|224098392|ref|XP_002199511.1| PREDICTED: phosphoglycerate kinase-like [Taeniopygia guttata]	5;5;2	5;5;2	5;5;2	>tr|H0Z6P7|H0Z6P7_TAEGU Phosphoglycerate kinase OS=Taeniopygia guttata GN=PGK1 PE=3 SV=1;>gi|224098392|ref|XP_002199511.1| PREDICTED: phosphoglycerate kinase-like [Taeniopygia guttata]	3	5	5	5	14.1	14.1	14.1	44.672	417	417;417;249	0	85.369	748110000	31171000	2.42569e-05	0.00242569	23		594;595			176;251
H0Z854;gi|224098608|ref|XP_002187248.1| PREDICTED: alpha-galactosidase A [Taeniopygia guttata]	H0Z854;gi|224098608|ref|XP_002187248.1| PREDICTED: alpha-galactosidase A [Taeniopygia guttata]	3;3	3;3	3;3	>tr|H0Z854|H0Z854_TAEGU Uncharacterized protein (Fragment) OS=Taeniopygia guttata GN=GLA PE=4 SV=1;>gi|224098608|ref|XP_002187248.1| PREDICTED: alpha-galactosidase A [Taeniopygia guttata]	2	3	3	3	7.8	7.8	7.8	44.304	395	395;415	0	27.598	825240000	31740000	2.46997e-05	0.00246997	16
gi|224134284|ref|XP_002199080.1| PREDICTED: C1GALT1-specific chaperone 1-like, partial [Taeniopygia guttata];H1A315	gi|224134284|ref|XP_002199080.1| PREDICTED: C1GALT1-specific chaperone 1-like, partial [Taeniopygia guttata];H1A315	2;2	2;2	2;2	>gi|224134284|ref|XP_002199080.1| PREDICTED: C1GALT1-specific chaperone 1-like, partial [Taeniopygia guttata];>tr|H1A315|H1A315_TAEGU Uncharacterized protein OS=Taeniopygia guttata GN=C1GALT1C1 PE=4 SV=1	2	2	2	2	7	7	7	22.678	199	199;210	0	15.484	320290000	29117000	2.26585e-05	0.00226585	6
gi|224136256|ref|XP_002200043.1| PREDICTED: biotinidase-like, partial [Taeniopygia guttata];H1A3L5	gi|224136256|ref|XP_002200043.1| PREDICTED: biotinidase-like, partial [Taeniopygia guttata];H1A3L5	9;9	2;2	2;2	>gi|224136256|ref|XP_002200043.1| PREDICTED: biotinidase-like, partial [Taeniopygia guttata];>tr|H1A3L5|H1A3L5_TAEGU Uncharacterized protein (Fragment) OS=Taeniopygia guttata PE=4 SV=1	2	9	2	2	23.9	5.2	5.2	50.433	444	444;445	0	32.376	1753000000	92263000	7.17979e-05	0.00717979	25		596			222
H0ZYD6;gi|224147926|ref|XP_002197000.1| PREDICTED: ephrin-A3-like [Taeniopygia guttata]	H0ZYD6;gi|224147926|ref|XP_002197000.1| PREDICTED: ephrin-A3-like [Taeniopygia guttata]	2;2	2;2	2;2	>tr|H0ZYD6|H0ZYD6_TAEGU Uncharacterized protein (Fragment) OS=Taeniopygia guttata GN=EFNA3 PE=3 SV=1;>gi|224147926|ref|XP_002197000.1| PREDICTED: ephrin-A3-like [Taeniopygia guttata]	2	2	2	2	13	13	13	21.255	184	184;198	0	30.265	554480000	50407000	3.92261e-05	0.00392261	8		597			151
gi|224169433|ref|XP_002196653.1| PREDICTED: ras-related protein Rab-10-like, partial [Taeniopygia guttata];H0ZW92;H1A304;gi|449498298|ref|XP_002187805.2| PREDICTED: ras-related protein Rab-10 [Taeniopygia guttata]	gi|224169433|ref|XP_002196653.1| PREDICTED: ras-related protein Rab-10-like, partial [Taeniopygia guttata];H0ZW92;H1A304;gi|449498298|ref|XP_002187805.2| PREDICTED: ras-related protein Rab-10 [Taeniopygia guttata]	2;2;2;2	2;2;2;2	2;2;2;2	>gi|224169433|ref|XP_002196653.1| PREDICTED: ras-related protein Rab-10-like, partial [Taeniopygia guttata];>tr|H0ZW92|H0ZW92_TAEGU Uncharacterized protein (Fragment) OS=Taeniopygia guttata GN=RAB10 PE=4 SV=1;>tr|H1A304|H1A304_TAEGU Uncharacterized protein	4	2	2	2	28.9	28.9	28.9	8.7808	76	76;97;98;112	0	60.674	639560000	127910000	9.9538e-05	0.0099538	26
gi|224172798|ref|XP_002190844.1| PREDICTED: laminin subunit gamma-1, partial [Taeniopygia guttata];H0ZZK5;H0Z0K7	gi|224172798|ref|XP_002190844.1| PREDICTED: laminin subunit gamma-1, partial [Taeniopygia guttata];H0ZZK5	17;17;5	17;17;5	13;13;5	>gi|224172798|ref|XP_002190844.1| PREDICTED: laminin subunit gamma-1, partial [Taeniopygia guttata];>tr|H0ZZK5|H0ZZK5_TAEGU Uncharacterized protein (Fragment) OS=Taeniopygia guttata PE=4 SV=1	3	17	17	13	15.3	15.3	11.3	143.23	1306	1306;1364;203	0	323.31	7676100000	112880000	8.78418e-05	0.00878418	136		598			1185
gi|224178762|ref|XP_002199102.1| PREDICTED: chloride intracellular channel protein 4-like, partial [Taeniopygia guttata];H0ZUQ9	gi|224178762|ref|XP_002199102.1| PREDICTED: chloride intracellular channel protein 4-like, partial [Taeniopygia guttata];H0ZUQ9	6;6	1;1	1;1	>gi|224178762|ref|XP_002199102.1| PREDICTED: chloride intracellular channel protein 4-like, partial [Taeniopygia guttata];>tr|H0ZUQ9|H0ZUQ9_TAEGU Uncharacterized protein (Fragment) OS=Taeniopygia guttata PE=4 SV=1	2	6	1	1	32.3	6.2	6.2	21.833	192	192;193	0	126.17	1899000000	189900000	0.000147778	0.0147778	30		599;600			58;123
gi|310750352|ref|NP_001185539.1| glyceraldehyde-3-phosphate dehydrogenase [Taeniopygia guttata];H0ZSY4;gi|197127262|gb|ACH43760.1| putative glyceraldehyde-3-phosphate dehydrogenase [Taeniopygia guttata];B5FXJ9;Q9I8L1;gi|8575565|gb|AAF78051.1| glyceraldehyde-3-phosphate dehydrogenase, partial [Taeniopygia guttata]	gi|310750352|ref|NP_001185539.1| glyceraldehyde-3-phosphate dehydrogenase [Taeniopygia guttata];H0ZSY4;gi|197127262|gb|ACH43760.1| putative glyceraldehyde-3-phosphate dehydrogenase [Taeniopygia guttata];B5FXJ9	12;11;7;7;4;4	12;11;7;7;4;4	12;11;7;7;4;4	>gi|310750352|ref|NP_001185539.1| glyceraldehyde-3-phosphate dehydrogenase [Taeniopygia guttata];>tr|H0ZSY4|H0ZSY4_TAEGU Uncharacterized protein (Fragment) OS=Taeniopygia guttata GN=GAPDH PE=3 SV=1;>gi|197127262|gb|ACH43760.1| putative glyceraldehyde-3-pho	6	12	12	12	42.3	42.3	42.3	35.739	333	333;325;236;236;158;158	0	160.56	19411000000	1141800000	0.000888535	0.0888535	184		601;602;603;604;605;606			128;131;173;229;326;329
H0ZBV9;gi|313760598|ref|NP_001186493.1| transaldolase 1 [Taeniopygia guttata]	H0ZBV9;gi|313760598|ref|NP_001186493.1| transaldolase 1 [Taeniopygia guttata]	1;1	1;1	1;1	>tr|H0ZBV9|H0ZBV9_TAEGU Transaldolase OS=Taeniopygia guttata GN=TALDO1 PE=3 SV=1;>gi|313760598|ref|NP_001186493.1| transaldolase 1 [Taeniopygia guttata]	2	1	1	1	2.7	2.7	2.7	37.649	337	337;337	0.0038462	7.452	56730000	2836500	2.20733e-06	0.000220733	2		607			11
gi|315113883|ref|NP_001186694.1| 15 kDa selenoprotein precursor [Taeniopygia guttata];H0Z7F2;gi|197128185|gb|ACH44683.1| putative selenoprotein [Taeniopygia guttata];B5G072	gi|315113883|ref|NP_001186694.1| 15 kDa selenoprotein precursor [Taeniopygia guttata]	3;1;1;1	3;1;1;1	3;1;1;1	>gi|315113883|ref|NP_001186694.1| 15 kDa selenoprotein precursor [Taeniopygia guttata]	4	3	3	3	23.1	23.1	23.1	17.956	160	160;59;90;90	0	148.42	2171900000	241320000	0.000187792	0.0187792	34
gi|326320056|ref|NP_001191895.1| 6-phosphogluconate dehydrogenase, decarboxylating [Taeniopygia guttata]	gi|326320056|ref|NP_001191895.1| 6-phosphogluconate dehydrogenase, decarboxylating [Taeniopygia guttata]	1	1	1	>gi|326320056|ref|NP_001191895.1| 6-phosphogluconate dehydrogenase, decarboxylating [Taeniopygia guttata]	1	1	1	1	2.1	2.1	2.1	53.329	483	483	0.0038412	7.439	236320000	9846500	7.66243e-06	0.000766243	1
gi|326693940|ref|NP_001192036.1| ubiquitin-conjugating enzyme E2 variant 1 [Taeniopygia guttata];H0ZEG6;H0ZKX4;gi|350536643|ref|NP_001232724.1| putative ubiquitin-conjugating enzyme E2 transcript variant 2A [Taeniopygia guttata];gi|197127697|gb|ACH44195.1| putative ubiquitin-conjugating enzyme E2 transcript variant 2A [Taeniopygia guttata];B5FYT4	gi|326693940|ref|NP_001192036.1| ubiquitin-conjugating enzyme E2 variant 1 [Taeniopygia guttata];H0ZEG6;H0ZKX4;gi|350536643|ref|NP_001232724.1| putative ubiquitin-conjugating enzyme E2 transcript variant 2A [Taeniopygia guttata];gi|197127697|gb|ACH44195.1| putative ubiquitin-conjugating enzyme E2 transcript variant 2A [Taeniopygia guttata];B5FYT4	3;3;2;2;2;2	3;3;2;2;2;2	3;3;2;2;2;2	>gi|326693940|ref|NP_001192036.1| ubiquitin-conjugating enzyme E2 variant 1 [Taeniopygia guttata];>tr|H0ZEG6|H0ZEG6_TAEGU Uncharacterized protein OS=Taeniopygia guttata GN=TMEM189 PE=4 SV=1;>tr|H0ZKX4|H0ZKX4_TAEGU Uncharacterized protein (Fragment) OS=Taen	6	3	3	3	17.7	17.7	17.7	16.479	147	147;221;138;144;144;144	0	20.703	317650000	31765000	2.47191e-05	0.00247191	7
gi|401461803|ref|NP_001257893.1| thioredoxin reductase 1, cytoplasmic [Taeniopygia guttata];H0ZLL6;H0ZW50;gi|224152689|ref|XP_002200158.1| PREDICTED: thioredoxin reductase 3-like, partial [Taeniopygia guttata];H0ZCX4;gi|385648265|ref|NP_001245307.1| thioredoxin reductase 3 [Taeniopygia guttata]	gi|401461803|ref|NP_001257893.1| thioredoxin reductase 1, cytoplasmic [Taeniopygia guttata];H0ZLL6	4;4;1;1;1;1	4;4;1;1;1;1	4;4;1;1;1;1	>gi|401461803|ref|NP_001257893.1| thioredoxin reductase 1, cytoplasmic [Taeniopygia guttata];>tr|H0ZLL6|H0ZLL6_TAEGU Uncharacterized protein (Fragment) OS=Taeniopygia guttata GN=TXNRD1 PE=3 SV=1	6	4	4	4	8	8	8	54.738	501	501;536;211;211;577;607	0	43.679	1458900000	63432000	4.9362e-05	0.0049362	27
gi|401664564|ref|NP_001257909.1| glutathione peroxidase 3 (plasma) precursor [Taeniopygia guttata];H0YRF2	gi|401664564|ref|NP_001257909.1| glutathione peroxidase 3 (plasma) precursor [Taeniopygia guttata];H0YRF2	10;7	10;7	10;7	>gi|401664564|ref|NP_001257909.1| glutathione peroxidase 3 (plasma) precursor [Taeniopygia guttata];>tr|H0YRF2|H0YRF2_TAEGU Glutathione peroxidase (Fragment) OS=Taeniopygia guttata GN=GPX3 PE=3 SV=1	2	10	10	10	42.1	42.1	42.1	26.238	228	228;120	0	323.31	162730000000	12518000000	0.00974135	0.974135	401		608			196
gi|449470846|ref|XP_002190546.2| PREDICTED: semaphorin-7A, partial [Taeniopygia guttata]	gi|449470846|ref|XP_002190546.2| PREDICTED: semaphorin-7A, partial [Taeniopygia guttata]	1	1	1	>gi|449470846|ref|XP_002190546.2| PREDICTED: semaphorin-7A, partial [Taeniopygia guttata]	1	1	1	1	9.4	9.4	9.4	15.696	138	138	0.002656	8.0113	208350000	26043000	2.02663e-05	0.00202663	2
H0Z0X5;gi|449470860|ref|XP_002190705.2| PREDICTED: neuroplastin [Taeniopygia guttata]	H0Z0X5;gi|449470860|ref|XP_002190705.2| PREDICTED: neuroplastin [Taeniopygia guttata]	1;1	1;1	1;1	>tr|H0Z0X5|H0Z0X5_TAEGU Uncharacterized protein (Fragment) OS=Taeniopygia guttata GN=NPTN PE=4 SV=1;>gi|449470860|ref|XP_002190705.2| PREDICTED: neuroplastin [Taeniopygia guttata]	2	1	1	1	6.8	6.8	6.8	28.023	251	251;471	0.0060827	6.9406	8113000	811300	6.31344e-07	6.31344e-05	1		609			232
gi|449470890|ref|XP_002192134.2| PREDICTED: pyruvate kinase muscle isozyme-like [Taeniopygia guttata];H0Z1U5	gi|449470890|ref|XP_002192134.2| PREDICTED: pyruvate kinase muscle isozyme-like [Taeniopygia guttata];H0Z1U5	21;21	21;21	21;21	>gi|449470890|ref|XP_002192134.2| PREDICTED: pyruvate kinase muscle isozyme-like [Taeniopygia guttata];>tr|H0Z1U5|H0Z1U5_TAEGU Pyruvate kinase (Fragment) OS=Taeniopygia guttata GN=PKM PE=3 SV=1	2	21	21	21	46	46	46	57.989	530	530;532	0	323.31	33818000000	1024800000	0.000797487	0.0797487	330		610;611;612			238;359;493
H0Z4R0;gi|449470945|ref|XP_002194183.2| PREDICTED: annexin A2 [Taeniopygia guttata];H1A2I7;gi|449511834|ref|XP_004176000.1| PREDICTED: annexin A2-like [Taeniopygia guttata];H1A1M3	H0Z4R0;gi|449470945|ref|XP_002194183.2| PREDICTED: annexin A2 [Taeniopygia guttata]	15;15;5;1;1	15;15;5;1;1	15;15;5;1;1	>tr|H0Z4R0|H0Z4R0_TAEGU Annexin OS=Taeniopygia guttata GN=ANXA2 PE=3 SV=1;>gi|449470945|ref|XP_002194183.2| PREDICTED: annexin A2 [Taeniopygia guttata]	5	15	15	15	40.1	40.1	40.1	38.599	339	339;339;79;62;83	0	323.31	15162000000	659220000	0.000512997	0.0512997	199		613;614			171;240
H0Z6T0;gi|449470999|ref|XP_004176936.1| PREDICTED: LOW QUALITY PROTEIN: disintegrin and metalloproteinase domain-containing protein 10 [Taeniopygia guttata]	H0Z6T0;gi|449470999|ref|XP_004176936.1| PREDICTED: LOW QUALITY PROTEIN: disintegrin and metalloproteinase domain-containing protein 10 [Taeniopygia guttata]	5;5	5;5	5;5	>tr|H0Z6T0|H0Z6T0_TAEGU Uncharacterized protein OS=Taeniopygia guttata GN=ADAM10 PE=4 SV=1;>gi|449470999|ref|XP_004176936.1| PREDICTED: LOW QUALITY PROTEIN: disintegrin and metalloproteinase domain-containing protein 10 [Taeniopygia guttata]	2	5	5	5	8	8	8	84.407	749	749;759	0	56.855	1275500000	31109000	2.42086e-05	0.00242086	25
H0Z998;gi|449471071|ref|XP_002196371.2| PREDICTED: secretogranin-3 [Taeniopygia guttata]	H0Z998;gi|449471071|ref|XP_002196371.2| PREDICTED: secretogranin-3 [Taeniopygia guttata]	11;11	11;11	11;11	>tr|H0Z998|H0Z998_TAEGU Uncharacterized protein (Fragment) OS=Taeniopygia guttata GN=SCG3 PE=4 SV=1;>gi|449471071|ref|XP_002196371.2| PREDICTED: secretogranin-3 [Taeniopygia guttata]	2	11	11	11	21.6	21.6	21.6	53.214	468	468;472	0	158	3515300000	159790000	0.000124347	0.0124347	54		615			306
H0Z9R4;gi|449471083|ref|XP_004176943.1| PREDICTED: LOW QUALITY PROTEIN: semaphorin-6D [Taeniopygia guttata]	H0Z9R4;gi|449471083|ref|XP_004176943.1| PREDICTED: LOW QUALITY PROTEIN: semaphorin-6D [Taeniopygia guttata]	3;3	3;3	3;3	>tr|H0Z9R4|H0Z9R4_TAEGU Uncharacterized protein OS=Taeniopygia guttata GN=SEMA6D PE=4 SV=1;>gi|449471083|ref|XP_004176943.1| PREDICTED: LOW QUALITY PROTEIN: semaphorin-6D [Taeniopygia guttata]	2	3	3	3	3	3	3	120.47	1079	1079;1081	0	33.648	150430000	3070000	2.38904e-06	0.000238904	6
H0Z169;gi|449471339|ref|XP_002193040.2| PREDICTED: ADP-dependent glucokinase [Taeniopygia guttata]	H0Z169;gi|449471339|ref|XP_002193040.2| PREDICTED: ADP-dependent glucokinase [Taeniopygia guttata]	1;1	1;1	1;1	>tr|H0Z169|H0Z169_TAEGU Uncharacterized protein (Fragment) OS=Taeniopygia guttata GN=ADPGK PE=4 SV=1;>gi|449471339|ref|XP_002193040.2| PREDICTED: ADP-dependent glucokinase [Taeniopygia guttata]	2	1	1	1	3.8	3.8	3.8	45.96	422	422;441	0	29.943	0	0	0	0	2
gi|449471958|ref|XP_002188410.2| PREDICTED: beta-hexosaminidase subunit alpha-like, partial [Taeniopygia guttata];gi|449471343|ref|XP_002193082.2| PREDICTED: beta-hexosaminidase subunit alpha-like, partial [Taeniopygia guttata];H0ZVB1;H0Z1F8	gi|449471958|ref|XP_002188410.2| PREDICTED: beta-hexosaminidase subunit alpha-like, partial [Taeniopygia guttata];gi|449471343|ref|XP_002193082.2| PREDICTED: beta-hexosaminidase subunit alpha-like, partial [Taeniopygia guttata];H0ZVB1;H0Z1F8	12;12;11;11	12;12;11;11	12;12;11;11	>gi|449471958|ref|XP_002188410.2| PREDICTED: beta-hexosaminidase subunit alpha-like, partial [Taeniopygia guttata];>gi|449471343|ref|XP_002193082.2| PREDICTED: beta-hexosaminidase subunit alpha-like, partial [Taeniopygia guttata];>tr|H0ZVB1|H0ZVB1_TAEGU Un	4	12	12	12	28.5	28.5	28.5	44.13	389	389;535;392;447	0	119.02	7285000000	383420000	0.000298373	0.0298373	109		616;617;618			110;256;259
gi|449471458|ref|XP_002195186.2| PREDICTED: thrombospondin type-1 domain-containing protein 4 [Taeniopygia guttata];H0Z606	gi|449471458|ref|XP_002195186.2| PREDICTED: thrombospondin type-1 domain-containing protein 4 [Taeniopygia guttata];H0Z606	8;8	8;8	8;8	>gi|449471458|ref|XP_002195186.2| PREDICTED: thrombospondin type-1 domain-containing protein 4 [Taeniopygia guttata];>tr|H0Z606|H0Z606_TAEGU Uncharacterized protein (Fragment) OS=Taeniopygia guttata GN=THSD4 PE=4 SV=1	2	8	8	8	11	11	11	110.36	993	993;1002	0	121.11	1254000000	22394000	1.74267e-05	0.00174267	28		620;621			467;585
H0ZCD2;gi|449471616|ref|XP_002197391.2| PREDICTED: protein KIAA1199 homolog [Taeniopygia guttata]	H0ZCD2;gi|449471616|ref|XP_002197391.2| PREDICTED: protein KIAA1199 homolog [Taeniopygia guttata]	2;2	2;2	2;2	>tr|H0ZCD2|H0ZCD2_TAEGU Uncharacterized protein (Fragment) OS=Taeniopygia guttata GN=KIAA1199 PE=4 SV=1;>gi|449471616|ref|XP_002197391.2| PREDICTED: protein KIAA1199 homolog [Taeniopygia guttata]	2	2	2	2	1.6	1.6	1.6	150.5	1338	1338;1532	0	14.03	64448000	870920	6.77739e-07	6.77739e-05	4
H0ZD74;gi|449471648|ref|XP_004176978.1| PREDICTED: LOW QUALITY PROTEIN: lactadherin [Taeniopygia guttata]	H0ZD74;gi|449471648|ref|XP_004176978.1| PREDICTED: LOW QUALITY PROTEIN: lactadherin [Taeniopygia guttata]	15;15	15;15	15;15	>tr|H0ZD74|H0ZD74_TAEGU Uncharacterized protein (Fragment) OS=Taeniopygia guttata GN=MFGE8 PE=4 SV=1;>gi|449471648|ref|XP_004176978.1| PREDICTED: LOW QUALITY PROTEIN: lactadherin [Taeniopygia guttata]	2	15	15	15	42.5	42.5	42.5	39.315	353	353;406	0	323.31	62341000000	3117100000	0.00242569	0.242569	271		622;623;624;625;626			135;246;251;255;271
H0ZD86;gi|449471652|ref|XP_002197624.2| PREDICTED: hyaluronan and proteoglycan link protein 3 [Taeniopygia guttata];H1A488;gi|449490050|ref|XP_002193024.2| PREDICTED: hyaluronan and proteoglycan link protein 2-like, partial [Taeniopygia guttata]	H0ZD86;gi|449471652|ref|XP_002197624.2| PREDICTED: hyaluronan and proteoglycan link protein 3 [Taeniopygia guttata]	15;15;1;1	15;15;1;1	15;15;1;1	>tr|H0ZD86|H0ZD86_TAEGU Uncharacterized protein (Fragment) OS=Taeniopygia guttata GN=HAPLN3 PE=4 SV=1;>gi|449471652|ref|XP_002197624.2| PREDICTED: hyaluronan and proteoglycan link protein 3 [Taeniopygia guttata]	4	15	15	15	43.1	43.1	43.1	40.74	360	360;470;195;204	0	195.93	28781000000	1514800000	0.0011788	0.11788	209		627;628			101;279
H0ZDX6;gi|449471681|ref|XP_004176980.1| PREDICTED: LOW QUALITY PROTEIN: alpha-2,8-sialyltransferase 8B [Taeniopygia guttata]	H0ZDX6;gi|449471681|ref|XP_004176980.1| PREDICTED: LOW QUALITY PROTEIN: alpha-2,8-sialyltransferase 8B [Taeniopygia guttata]	5;5	5;5	5;5	>tr|H0ZDX6|H0ZDX6_TAEGU Uncharacterized protein (Fragment) OS=Taeniopygia guttata GN=ST8SIA2 PE=4 SV=1;>gi|449471681|ref|XP_004176980.1| PREDICTED: LOW QUALITY PROTEIN: alpha-2,8-sialyltransferase 8B [Taeniopygia guttata]	2	5	5	5	17.1	17.1	17.1	41.498	368	368;405	0	81.169	4045200000	237950000	0.00018517	0.018517	53		629;630			205;299
H0ZFA7;gi|449471729|ref|XP_004176983.1| PREDICTED: LOW QUALITY PROTEIN: proprotein convertase subtilisin/kexin type 6 [Taeniopygia guttata]	H0ZFA7;gi|449471729|ref|XP_004176983.1| PREDICTED: LOW QUALITY PROTEIN: proprotein convertase subtilisin/kexin type 6 [Taeniopygia guttata]	4;4	3;3	3;3	>tr|H0ZFA7|H0ZFA7_TAEGU Uncharacterized protein (Fragment) OS=Taeniopygia guttata GN=PCSK6 PE=3 SV=1;>gi|449471729|ref|XP_004176983.1| PREDICTED: LOW QUALITY PROTEIN: proprotein convertase subtilisin/kexin type 6 [Taeniopygia guttata]	2	4	3	3	5.3	3.9	3.9	97.702	883	883;902	0	21.018	893070000	19846000	1.54439e-05	0.00154439	16		631			205
H0ZJI3;gi|449471853|ref|XP_004175074.1| PREDICTED: LOW QUALITY PROTEIN: ras GTPase-activating-like protein IQGAP1-like [Taeniopygia guttata];gi|449514420|ref|XP_004174297.1| PREDICTED: ras GTPase-activating-like protein IQGAP2 isoform 2 [Taeniopygia guttata];H0Z0Y6;gi|449514418|ref|XP_004174296.1| PREDICTED: ras GTPase-activating-like protein IQGAP2 isoform 1 [Taeniopygia guttata];gi|449514422|re…	H0ZJI3;gi|449471853|ref|XP_004175074.1| PREDICTED: LOW QUALITY PROTEIN: ras GTPase-activating-like protein IQGAP1-like [Taeniopygia guttata]	11;11;2;2;2;1	11;11;2;2;2;1	11;11;2;2;2;1	>tr|H0ZJI3|H0ZJI3_TAEGU Uncharacterized protein OS=Taeniopygia guttata GN=IQGAP1 PE=4 SV=1;>gi|449471853|ref|XP_004175074.1| PREDICTED: LOW QUALITY PROTEIN: ras GTPase-activating-like protein IQGAP1-like [Taeniopygia guttata]	6	11	11	11	7.6	7.6	7.6	188.79	1653	1653;1656;1425;1575;1575;1381	0	78.324	721080000	8288300	6.44985e-06	0.000644985	15		632;633;634			183;862;989
H0ZI75;gi|449471885|ref|XP_004186123.1| PREDICTED: LOW QUALITY PROTEIN: pro-cathepsin H [Taeniopygia guttata];gi|449471881|ref|XP_004175079.1| PREDICTED: LOW QUALITY PROTEIN: Bloom syndrome protein homolog [Taeniopygia guttata]	H0ZI75;gi|449471885|ref|XP_004186123.1| PREDICTED: LOW QUALITY PROTEIN: pro-cathepsin H [Taeniopygia guttata];gi|449471881|ref|XP_004175079.1| PREDICTED: LOW QUALITY PROTEIN: Bloom syndrome protein homolog [Taeniopygia guttata]	4;4;2	4;4;2	4;4;2	>tr|H0ZI75|H0ZI75_TAEGU Uncharacterized protein (Fragment) OS=Taeniopygia guttata GN=CTSH PE=3 SV=1;>gi|449471885|ref|XP_004186123.1| PREDICTED: LOW QUALITY PROTEIN: pro-cathepsin H [Taeniopygia guttata];>gi|449471881|ref|XP_004175079.1| PREDICTED: LOW QUA	3	4	4	4	24.2	24.2	24.2	24.206	219	219;334;1069	0	33.544	5788100000	482340000	0.000375351	0.0375351	47		635;636			84;193
gi|449471913|ref|XP_002187615.2| PREDICTED: alpha-mannosidase 2x [Taeniopygia guttata];H0ZIL0	gi|449471913|ref|XP_002187615.2| PREDICTED: alpha-mannosidase 2x [Taeniopygia guttata];H0ZIL0	13;12	13;12	13;12	>gi|449471913|ref|XP_002187615.2| PREDICTED: alpha-mannosidase 2x [Taeniopygia guttata];>tr|H0ZIL0|H0ZIL0_TAEGU Uncharacterized protein (Fragment) OS=Taeniopygia guttata GN=MAN2A2 PE=4 SV=1	2	13	13	13	12.8	12.8	12.8	126.18	1119	1119;1102	0	162.05	4623000000	84055000	6.54106e-05	0.00654106	69
H0ZIZ6;gi|449471931|ref|XP_004175086.1| PREDICTED: protein disulfide-isomerase A3 [Taeniopygia guttata]	H0ZIZ6;gi|449471931|ref|XP_004175086.1| PREDICTED: protein disulfide-isomerase A3 [Taeniopygia guttata]	17;17	17;17	17;17	>tr|H0ZIZ6|H0ZIZ6_TAEGU Uncharacterized protein (Fragment) OS=Taeniopygia guttata GN=PDIA3 PE=3 SV=1;>gi|449471931|ref|XP_004175086.1| PREDICTED: protein disulfide-isomerase A3 [Taeniopygia guttata]	2	17	17	17	38.5	38.5	38.5	55.144	494	494;604	0	323.31	6392100000	220420000	0.000171528	0.0171528	118		637;638			325;421
gi|449471984|ref|XP_002189402.2| PREDICTED: repulsive guidance molecule A-like, partial [Taeniopygia guttata];H0ZVJ4	gi|449471984|ref|XP_002189402.2| PREDICTED: repulsive guidance molecule A-like, partial [Taeniopygia guttata];H0ZVJ4	6;6	6;6	6;6	>gi|449471984|ref|XP_002189402.2| PREDICTED: repulsive guidance molecule A-like, partial [Taeniopygia guttata];>tr|H0ZVJ4|H0ZVJ4_TAEGU Uncharacterized protein (Fragment) OS=Taeniopygia guttata GN=RGMA PE=4 SV=1	2	6	6	6	32.4	32.4	32.4	24.487	219	219;233	0	94.796	4186500000	348880000	0.000271494	0.0271494	76		639;640			21;81
H0Z8S1;gi|449472570|ref|XP_002188957.2| PREDICTED: membrane-bound transcription factor site-1 protease [Taeniopygia guttata]	H0Z8S1;gi|449472570|ref|XP_002188957.2| PREDICTED: membrane-bound transcription factor site-1 protease [Taeniopygia guttata]	9;9	9;9	9;9	>tr|H0Z8S1|H0Z8S1_TAEGU Uncharacterized protein OS=Taeniopygia guttata GN=MBTPS1 PE=4 SV=1;>gi|449472570|ref|XP_002188957.2| PREDICTED: membrane-bound transcription factor site-1 protease [Taeniopygia guttata]	2	9	9	9	10.8	10.8	10.8	118.8	1060	1060;1060	0	89.491	2974900000	61976000	4.8229e-05	0.0048229	45		641;642			268;383
H0Z9M0;gi|449472597|ref|XP_002189576.2| PREDICTED: dipeptidase 2 [Taeniopygia guttata]	H0Z9M0;gi|449472597|ref|XP_002189576.2| PREDICTED: dipeptidase 2 [Taeniopygia guttata]	1;1	1;1	1;1	>tr|H0Z9M0|H0Z9M0_TAEGU Dipeptidase OS=Taeniopygia guttata GN=DPEP3 PE=3 SV=1;>gi|449472597|ref|XP_002189576.2| PREDICTED: dipeptidase 2 [Taeniopygia guttata]	2	1	1	1	3	3	3	37.528	335	335;421	0.0028289	10.011	198050000	9902700	7.70616e-06	0.000770616	6
H0Z7D7;gi|449472689|ref|XP_004175043.1| PREDICTED: LOW QUALITY PROTEIN: Golgi apparatus protein 1 [Taeniopygia guttata]	H0Z7D7;gi|449472689|ref|XP_004175043.1| PREDICTED: LOW QUALITY PROTEIN: Golgi apparatus protein 1 [Taeniopygia guttata]	33;33	33;33	33;33	>tr|H0Z7D7|H0Z7D7_TAEGU Uncharacterized protein (Fragment) OS=Taeniopygia guttata GN=GLG1 PE=4 SV=1;>gi|449472689|ref|XP_004175043.1| PREDICTED: LOW QUALITY PROTEIN: Golgi apparatus protein 1 [Taeniopygia guttata]	2	33	33	33	33.5	33.5	33.5	124.61	1086	1086;1166	0	323.31	71288000000	1168700000	0.000909468	0.0909468	625		643;644;645;646;647;648;649;650;651;652;653;654;655;656			131;311;331;337;339;654;720;779;780;789;960;997;1001;1025
H0Z9C9;gi|449472754|ref|XP_002189311.2| PREDICTED: group XV phospholipase A2 [Taeniopygia guttata]	H0Z9C9;gi|449472754|ref|XP_002189311.2| PREDICTED: group XV phospholipase A2 [Taeniopygia guttata]	2;2	2;2	2;2	>tr|H0Z9C9|H0Z9C9_TAEGU Uncharacterized protein (Fragment) OS=Taeniopygia guttata GN=PLA2G15 PE=4 SV=1;>gi|449472754|ref|XP_002189311.2| PREDICTED: group XV phospholipase A2 [Taeniopygia guttata]	2	2	2	2	7.3	7.3	7.3	43.095	370	370;411	0	12.779	152680000	8482500	6.60098e-06	0.000660098	2		657			279
gi|449472915|ref|XP_002194752.2| PREDICTED: vacuolar protein sorting-associated protein 35 [Taeniopygia guttata];H0ZF25	gi|449472915|ref|XP_002194752.2| PREDICTED: vacuolar protein sorting-associated protein 35 [Taeniopygia guttata];H0ZF25	2;2	2;2	2;2	>gi|449472915|ref|XP_002194752.2| PREDICTED: vacuolar protein sorting-associated protein 35 [Taeniopygia guttata];>tr|H0ZF25|H0ZF25_TAEGU Vacuolar protein sorting-associated protein 35 (Fragment) OS=Taeniopygia guttata GN=VPS35 PE=3 SV=1	2	2	2	2	2.6	2.6	2.6	88.419	767	767;796	0	21.241	68455000	1755300	1.36595e-06	0.000136595	3
gi|449473017|ref|XP_004176287.1| PREDICTED: LOW QUALITY PROTEIN: cadherin-1 [Taeniopygia guttata];H0ZCH7	gi|449473017|ref|XP_004176287.1| PREDICTED: LOW QUALITY PROTEIN: cadherin-1 [Taeniopygia guttata];H0ZCH7	5;4	5;4	5;4	>gi|449473017|ref|XP_004176287.1| PREDICTED: LOW QUALITY PROTEIN: cadherin-1 [Taeniopygia guttata];>tr|H0ZCH7|H0ZCH7_TAEGU Uncharacterized protein (Fragment) OS=Taeniopygia guttata GN=CDH1 PE=4 SV=1	2	5	5	5	11	11	11	70.407	654	654;429	0	61.178	1529800000	58839000	4.57878e-05	0.00457878	29
H0ZDH8;gi|449473062|ref|XP_002193766.2| PREDICTED: carbohydrate sulfotransferase 4 [Taeniopygia guttata]	H0ZDH8;gi|449473062|ref|XP_002193766.2| PREDICTED: carbohydrate sulfotransferase 4 [Taeniopygia guttata]	2;2	2;2	1;1	>tr|H0ZDH8|H0ZDH8_TAEGU Uncharacterized protein (Fragment) OS=Taeniopygia guttata GN=CHST4 PE=4 SV=1;>gi|449473062|ref|XP_002193766.2| PREDICTED: carbohydrate sulfotransferase 4 [Taeniopygia guttata]	2	2	2	1	7.7	7.7	3.6	38.721	338	338;434	0	32.213	185340000	8825800	6.86813e-06	0.000686813	3
H0Z021;gi|449473355|ref|XP_002192169.2| PREDICTED: fibulin-2 [Taeniopygia guttata];gi|449510953|ref|XP_004175838.1| PREDICTED: fibulin-2-like, partial [Taeniopygia guttata];H1A2M0	H0Z021;gi|449473355|ref|XP_002192169.2| PREDICTED: fibulin-2 [Taeniopygia guttata];gi|449510953|ref|XP_004175838.1| PREDICTED: fibulin-2-like, partial [Taeniopygia guttata];H1A2M0	6;6;4;4	6;6;4;4	6;6;4;4	>tr|H0Z021|H0Z021_TAEGU Uncharacterized protein (Fragment) OS=Taeniopygia guttata GN=FBLN2 PE=4 SV=1;>gi|449473355|ref|XP_002192169.2| PREDICTED: fibulin-2 [Taeniopygia guttata];>gi|449510953|ref|XP_004175838.1| PREDICTED: fibulin-2-like, partial [Taeniopy	4	6	6	6	6.3	6.3	6.3	131.95	1201	1201;1241;159;160	0	175.69	1176400000	23066000	1.79497e-05	0.00179497	29		658;659			905;1177
gi|449473387|ref|XP_004176875.1| PREDICTED: LOW QUALITY PROTEIN: plasma membrane calcium-transporting ATPase 2-like [Taeniopygia guttata];H0Z1T8;gi|449490657|ref|XP_002187564.2| PREDICTED: plasma membrane calcium-transporting ATPase 4-like [Taeniopygia guttata];H0ZCT9;gi|224094202|ref|XP_002196606.1| PREDICTED: plasma membrane calcium-transporting ATPase 1 isoform 1 [Taeniopygia guttata];H1A4C9;H…	gi|449473387|ref|XP_004176875.1| PREDICTED: LOW QUALITY PROTEIN: plasma membrane calcium-transporting ATPase 2-like [Taeniopygia guttata];H0Z1T8	21;19;8;8;8;7;1;1	21;19;8;8;8;7;1;1	21;19;8;8;8;7;1;1	>gi|449473387|ref|XP_004176875.1| PREDICTED: LOW QUALITY PROTEIN: plasma membrane calcium-transporting ATPase 2-like [Taeniopygia guttata];>tr|H0Z1T8|H0Z1T8_TAEGU Uncharacterized protein (Fragment) OS=Taeniopygia guttata GN=ATP2B2 PE=3 SV=1	8	21	21	21	19.4	19.4	19.4	137.19	1245	1245;1181;1058;1188;1220;1010;86;379	0	275.3	10496000000	194370000	0.000151256	0.0151256	186		660;661;662;663;664;665			4;357;359;666;731;839
H0Z430;gi|449473480|ref|XP_004176341.1| PREDICTED: LOW QUALITY PROTEIN: dystroglycan-like [Taeniopygia guttata]	H0Z430;gi|449473480|ref|XP_004176341.1| PREDICTED: LOW QUALITY PROTEIN: dystroglycan-like [Taeniopygia guttata]	10;10	10;10	10;10	>tr|H0Z430|H0Z430_TAEGU Uncharacterized protein (Fragment) OS=Taeniopygia guttata GN=DAG1 PE=4 SV=1;>gi|449473480|ref|XP_004176341.1| PREDICTED: LOW QUALITY PROTEIN: dystroglycan-like [Taeniopygia guttata]	2	10	10	10	13.6	13.6	13.6	98.145	896	896;896	0	323.31	34079000000	792530000	0.000616737	0.0616737	200		666;667;668			225;238;242
gi|449473623|ref|XP_002197707.2| PREDICTED: filamin-B [Taeniopygia guttata];H0ZAR1;gi|449512521|ref|XP_002190249.2| PREDICTED: filamin-B-like, partial [Taeniopygia guttata];gi|449473938|ref|XP_002193746.2| PREDICTED: filamin-B-like [Taeniopygia guttata];gi|449482414|ref|XP_004175089.1| PREDICTED: LOW QUALITY PROTEIN: filamin-C [Taeniopygia guttata]	gi|449473623|ref|XP_002197707.2| PREDICTED: filamin-B [Taeniopygia guttata];H0ZAR1	18;16;2;1;1	18;16;2;1;1	17;15;2;1;1	>gi|449473623|ref|XP_002197707.2| PREDICTED: filamin-B [Taeniopygia guttata];>tr|H0ZAR1|H0ZAR1_TAEGU Uncharacterized protein (Fragment) OS=Taeniopygia guttata GN=FLNB PE=4 SV=1	5	18	18	17	8.1	8.1	7.7	281.75	2633	2633;2506;403;507;1827	0	144	1966800000	13658000	1.06285e-05	0.00106285	28		669;670			2472;2476
gi|449473789|ref|XP_002190996.2| PREDICTED: extracellular matrix protein 2 [Taeniopygia guttata]	gi|449473789|ref|XP_002190996.2| PREDICTED: extracellular matrix protein 2 [Taeniopygia guttata]	4	4	4	>gi|449473789|ref|XP_002190996.2| PREDICTED: extracellular matrix protein 2 [Taeniopygia guttata]	1	4	4	4	6.7	6.7	6.7	74.001	659	659	0	30.354	763280000	31803000	2.47487e-05	0.00247487	6
gi|449473807|ref|XP_002191398.2| PREDICTED: inter-alpha-trypsin inhibitor heavy chain H4 [Taeniopygia guttata];H0Z5F7	gi|449473807|ref|XP_002191398.2| PREDICTED: inter-alpha-trypsin inhibitor heavy chain H4 [Taeniopygia guttata];H0Z5F7	2;1	2;1	2;1	>gi|449473807|ref|XP_002191398.2| PREDICTED: inter-alpha-trypsin inhibitor heavy chain H4 [Taeniopygia guttata];>tr|H0Z5F7|H0Z5F7_TAEGU Uncharacterized protein (Fragment) OS=Taeniopygia guttata PE=4 SV=1	2	2	2	2	3	3	3	97.219	867	867;574	0	12.969	300180000	6253700	4.86655e-06	0.000486655	4
gi|449473846|ref|XP_002191956.2| PREDICTED: semaphorin-3G [Taeniopygia guttata];H0Z7F7	gi|449473846|ref|XP_002191956.2| PREDICTED: semaphorin-3G [Taeniopygia guttata];H0Z7F7	16;12	16;12	16;12	>gi|449473846|ref|XP_002191956.2| PREDICTED: semaphorin-3G [Taeniopygia guttata];>tr|H0Z7F7|H0Z7F7_TAEGU Uncharacterized protein (Fragment) OS=Taeniopygia guttata GN=SEMA3G PE=4 SV=1	2	16	16	16	26.9	26.9	26.9	77.85	685	685;532	0	265.09	13523000000	365490000	0.00028442	0.028442	157		671;672;673;674			320;396;403;619
H0Z8V2;gi|449473882|ref|XP_002192593.2| PREDICTED: transketolase [Taeniopygia guttata]	H0Z8V2;gi|449473882|ref|XP_002192593.2| PREDICTED: transketolase [Taeniopygia guttata]	6;6	6;6	6;6	>tr|H0Z8V2|H0Z8V2_TAEGU Uncharacterized protein (Fragment) OS=Taeniopygia guttata GN=TKT PE=4 SV=1;>gi|449473882|ref|XP_002192593.2| PREDICTED: transketolase [Taeniopygia guttata]	2	6	6	6	12.6	12.6	12.6	64.315	587	587;595	0	40.807	983520000	36427000	1.36595e-06	0.000136595	12
H0ZAB9;gi|449473927|ref|XP_002193649.2| PREDICTED: ADP-ribosylation factor 4 [Taeniopygia guttata]	H0ZAB9;gi|449473927|ref|XP_002193649.2| PREDICTED: ADP-ribosylation factor 4 [Taeniopygia guttata]	4;4	3;3	3;3	>tr|H0ZAB9|H0ZAB9_TAEGU Uncharacterized protein (Fragment) OS=Taeniopygia guttata GN=ARF4 PE=3 SV=1;>gi|449473927|ref|XP_002193649.2| PREDICTED: ADP-ribosylation factor 4 [Taeniopygia guttata]	2	4	3	3	28.9	16.3	16.3	18.921	166	166;169	0	17.979	303090000	30309000	2.35861e-05	0.00235861	10
H0ZB72;gi|449473946|ref|XP_004176368.1| PREDICTED: LOW QUALITY PROTEIN: cadherin EGF LAG seven-pass G-type receptor 3 [Taeniopygia guttata]	H0ZB72;gi|449473946|ref|XP_004176368.1| PREDICTED: LOW QUALITY PROTEIN: cadherin EGF LAG seven-pass G-type receptor 3 [Taeniopygia guttata]	2;2	2;2	2;2	>tr|H0ZB72|H0ZB72_TAEGU Uncharacterized protein (Fragment) OS=Taeniopygia guttata GN=SLC26A6 PE=3 SV=1;>gi|449473946|ref|XP_004176368.1| PREDICTED: LOW QUALITY PROTEIN: cadherin EGF LAG seven-pass G-type receptor 3 [Taeniopygia guttata]	2	2	2	2	0.6	0.6	0.6	395.89	3599	3599;3621	0	12.309	70880000000	482180000	0.000375227	0.0375227	14		675			3403
H0ZGK0;H0ZGJ7;gi|449474180|ref|XP_004177000.1| PREDICTED: sentan-like [Taeniopygia guttata];gi|449474063|ref|XP_004176991.1| PREDICTED: sentan-like [Taeniopygia guttata]	H0ZGK0;H0ZGJ7;gi|449474180|ref|XP_004177000.1| PREDICTED: sentan-like [Taeniopygia guttata];gi|449474063|ref|XP_004176991.1| PREDICTED: sentan-like [Taeniopygia guttata]	1;1;1;1	1;1;1;1	1;1;1;1	>tr|H0ZGK0|H0ZGK0_TAEGU Uncharacterized protein (Fragment) OS=Taeniopygia guttata GN=S100A1L PE=4 SV=1;>tr|H0ZGJ7|H0ZGJ7_TAEGU Uncharacterized protein (Fragment) OS=Taeniopygia guttata PE=4 SV=1;>gi|449474180|ref|XP_004177000.1| PREDICTED: sentan-like [Tae	4	1	1	1	18.2	18.2	18.2	11.379	99	99;111;122;147	0	33.461	368920000	92229000	7.17715e-05	0.00717715	17
H0ZG48;gi|449474176|ref|XP_004176999.1| PREDICTED: LOW QUALITY PROTEIN: receptor-type tyrosine-protein phosphatase gamma [Taeniopygia guttata]	H0ZG48;gi|449474176|ref|XP_004176999.1| PREDICTED: LOW QUALITY PROTEIN: receptor-type tyrosine-protein phosphatase gamma [Taeniopygia guttata]	2;2	2;2	2;2	>tr|H0ZG48|H0ZG48_TAEGU Uncharacterized protein (Fragment) OS=Taeniopygia guttata PE=4 SV=1;>gi|449474176|ref|XP_004176999.1| PREDICTED: LOW QUALITY PROTEIN: receptor-type tyrosine-protein phosphatase gamma [Taeniopygia guttata]	2	2	2	2	9.1	9.1	9.1	28.448	254	254;1204	0	13.318	64294000	4592400	3.57375e-06	0.000357375	3
H0ZH55;gi|449474199|ref|XP_002188469.2| PREDICTED: leucine-rich repeats and immunoglobulin-like domains protein 1 [Taeniopygia guttata]	H0ZH55;gi|449474199|ref|XP_002188469.2| PREDICTED: leucine-rich repeats and immunoglobulin-like domains protein 1 [Taeniopygia guttata]	1;1	1;1	1;1	>tr|H0ZH55|H0ZH55_TAEGU Uncharacterized protein OS=Taeniopygia guttata GN=LRIG1 PE=4 SV=1;>gi|449474199|ref|XP_002188469.2| PREDICTED: leucine-rich repeats and immunoglobulin-like domains protein 1 [Taeniopygia guttata]	2	1	1	1	1.4	1.4	1.4	108.78	989	989;1009	0	18.137	79641000	1474800	1.14767e-06	0.000114767	3
gi|449474288|ref|XP_004174968.1| PREDICTED: LOW QUALITY PROTEIN: sulfatase-modifying factor 1 [Taeniopygia guttata];H0ZIZ0	gi|449474288|ref|XP_004174968.1| PREDICTED: LOW QUALITY PROTEIN: sulfatase-modifying factor 1 [Taeniopygia guttata];H0ZIZ0	2;2	2;2	2;2	>gi|449474288|ref|XP_004174968.1| PREDICTED: LOW QUALITY PROTEIN: sulfatase-modifying factor 1 [Taeniopygia guttata];>tr|H0ZIZ0|H0ZIZ0_TAEGU Uncharacterized protein (Fragment) OS=Taeniopygia guttata GN=SUMF1 PE=4 SV=1	2	2	2	2	9.5	9.5	9.5	31.567	284	284;287	0	26.351	661960000	55163000	4.29272e-05	0.00429272	11
H0YSG2;H0YSG3;gi|449474732|ref|XP_004175903.1| PREDICTED: LOW QUALITY PROTEIN: heterogeneous nuclear ribonucleoprotein A0 [Taeniopygia guttata]	H0YSG2;H0YSG3;gi|449474732|ref|XP_004175903.1| PREDICTED: LOW QUALITY PROTEIN: heterogeneous nuclear ribonucleoprotein A0 [Taeniopygia guttata]	1;1;1	1;1;1	1;1;1	>tr|H0YSG2|H0YSG2_TAEGU Uncharacterized protein (Fragment) OS=Taeniopygia guttata GN=HNRNPA0 PE=4 SV=1;>tr|H0YSG3|H0YSG3_TAEGU Uncharacterized protein OS=Taeniopygia guttata GN=HNRNPA0 PE=4 SV=1;>gi|449474732|ref|XP_004175903.1| PREDICTED: LOW QUALITY PROT	3	1	1	1	2.6	2.6	2.6	30.705	308	308;309;310	0.0050505	7.2382	21982000	1690900	1.31584e-06	0.000131584	1
H0YPX7;gi|449474791|ref|XP_002193369.2| PREDICTED: stanniocalcin-2 [Taeniopygia guttata]	H0YPX7;gi|449474791|ref|XP_002193369.2| PREDICTED: stanniocalcin-2 [Taeniopygia guttata]	3;3	3;3	3;3	>tr|H0YPX7|H0YPX7_TAEGU Uncharacterized protein (Fragment) OS=Taeniopygia guttata GN=STC2 PE=4 SV=1;>gi|449474791|ref|XP_002193369.2| PREDICTED: stanniocalcin-2 [Taeniopygia guttata]	2	3	3	3	10.9	10.9	10.9	27.069	247	247;316	0	24.596	1327100000	132710000	0.000103273	0.0103273	22		677			81
gi|449474881|ref|XP_002194461.2| PREDICTED: ovoinhibitor-like [Taeniopygia guttata]	gi|449474881|ref|XP_002194461.2| PREDICTED: ovoinhibitor-like [Taeniopygia guttata]	25	25	2	>gi|449474881|ref|XP_002194461.2| PREDICTED: ovoinhibitor-like [Taeniopygia guttata]	1	25	25	2	36.7	36.7	4.8	86.262	774	774	0	323.31	231400000000	6805900000	0.00529627	0.529627	881		678;679;680;681;682;683;684;685	19		448;595;635;650;733;736;754;769	602
H0YR20;gi|449474909|ref|XP_002194974.2| PREDICTED: polypeptide N-acetylgalactosaminyltransferase 10 [Taeniopygia guttata]	H0YR20;gi|449474909|ref|XP_002194974.2| PREDICTED: polypeptide N-acetylgalactosaminyltransferase 10 [Taeniopygia guttata]	3;3	3;3	3;3	>tr|H0YR20|H0YR20_TAEGU Uncharacterized protein (Fragment) OS=Taeniopygia guttata GN=GALNT10 PE=3 SV=1;>gi|449474909|ref|XP_002194974.2| PREDICTED: polypeptide N-acetylgalactosaminyltransferase 10 [Taeniopygia guttata]	2	3	3	3	5.3	5.3	5.3	63.492	548	548;555	0	21.022	295390000	10940000	8.51337e-06	0.000851337	8
gi|449474929|ref|XP_002195218.2| PREDICTED: ganglioside GM2 activator [Taeniopygia guttata];H0YR99	gi|449474929|ref|XP_002195218.2| PREDICTED: ganglioside GM2 activator [Taeniopygia guttata];H0YR99	1;1	1;1	1;1	>gi|449474929|ref|XP_002195218.2| PREDICTED: ganglioside GM2 activator [Taeniopygia guttata];>tr|H0YR99|H0YR99_TAEGU Uncharacterized protein (Fragment) OS=Taeniopygia guttata GN=GM2A PE=4 SV=1	2	1	1	1	6.8	6.8	6.8	12.751	118	118;164	0.0060753	6.9332	466290000	116570000	9.07133e-05	0.00907133	8
gi|449474987|ref|XP_002187206.2| PREDICTED: testican-1 [Taeniopygia guttata];H0ZVA7;gi|224162426|ref|XP_002200118.1| PREDICTED: testican-1-like, partial [Taeniopygia guttata];H0ZZS8;gi|449500457|ref|XP_002186843.2| PREDICTED: testican-3 [Taeniopygia guttata];H0Z6J2	gi|449474987|ref|XP_002187206.2| PREDICTED: testican-1 [Taeniopygia guttata]	9;1;1;1;1;1	9;1;1;1;1;1	2;0;0;0;0;0	>gi|449474987|ref|XP_002187206.2| PREDICTED: testican-1 [Taeniopygia guttata]	6	9	9	2	18	18	1.8	49.429	438	438;96;108;109;346;374	0	102.16	3056200000	122250000	9.51335e-05	0.00951335	51		686;687			160;251
H0YU07;gi|449475124|ref|XP_002192171.2| PREDICTED: protocadherin gamma-C3-like [Taeniopygia guttata]	H0YU07;gi|449475124|ref|XP_002192171.2| PREDICTED: protocadherin gamma-C3-like [Taeniopygia guttata]	3;3	3;3	3;3	>tr|H0YU07|H0YU07_TAEGU Uncharacterized protein (Fragment) OS=Taeniopygia guttata GN=PCDHGC3 PE=4 SV=1;>gi|449475124|ref|XP_002192171.2| PREDICTED: protocadherin gamma-C3-like [Taeniopygia guttata]	2	3	3	3	3.9	3.9	3.9	99.932	924	924;934	0	46.006	477470000	14043000	1.09281e-05	0.00109281	11
H0YST5;gi|449475173|ref|XP_002188386.2| PREDICTED: follistatin-related protein 4 [Taeniopygia guttata]	H0YST5;gi|449475173|ref|XP_002188386.2| PREDICTED: follistatin-related protein 4 [Taeniopygia guttata]	17;17	17;17	17;17	>tr|H0YST5|H0YST5_TAEGU Uncharacterized protein OS=Taeniopygia guttata GN=FSTL4 PE=4 SV=1;>gi|449475173|ref|XP_002188386.2| PREDICTED: follistatin-related protein 4 [Taeniopygia guttata]	2	17	17	17	22.8	22.8	22.8	87.69	777	777;810	0	180.98	11876000000	304520000	0.000236974	0.0236974	152		688;689			179;491
gi|449475300|ref|XP_004175474.1| PREDICTED: uncharacterized protein LOC100229528 [Taeniopygia guttata]	gi|449475300|ref|XP_004175474.1| PREDICTED: uncharacterized protein LOC100229528 [Taeniopygia guttata]	4	4	4	>gi|449475300|ref|XP_004175474.1| PREDICTED: uncharacterized protein LOC100229528 [Taeniopygia guttata]	1	4	4	4	2.7	2.7	2.7	183.91	1696	1696	0	81.678	561230000	6235900	4.8527e-06	0.00048527	16
gi|449475308|ref|XP_004175477.1| PREDICTED: LOW QUALITY PROTEIN: protocadherin gamma-A3-like [Taeniopygia guttata];H1A0M5;gi|449512576|ref|XP_002199124.2| PREDICTED: protocadherin gamma-C3-like, partial [Taeniopygia guttata]	gi|449475308|ref|XP_004175477.1| PREDICTED: LOW QUALITY PROTEIN: protocadherin gamma-A3-like [Taeniopygia guttata]	4;1;1	4;1;1	3;1;1	>gi|449475308|ref|XP_004175477.1| PREDICTED: LOW QUALITY PROTEIN: protocadherin gamma-A3-like [Taeniopygia guttata]	3	4	4	3	6.1	6.1	5	88.521	821	821;669;772	0	38.855	980550000	26501000	2.06228e-05	0.00206228	18
gi|449475310|ref|XP_002192035.2| PREDICTED: protocadherin gamma-B3-like [Taeniopygia guttata]	gi|449475310|ref|XP_002192035.2| PREDICTED: protocadherin gamma-B3-like [Taeniopygia guttata]	2	1	1	>gi|449475310|ref|XP_002192035.2| PREDICTED: protocadherin gamma-B3-like [Taeniopygia guttata]	1	2	1	1	3.1	1.8	1.8	72.978	685	685	0	42.851	441280000	12258000	9.53903e-06	0.000953903	13
H0ZX95;gi|449475325|ref|XP_002187001.2| PREDICTED: nucleotide exchange factor SIL1 [Taeniopygia guttata];H0ZVK9	H0ZX95;gi|449475325|ref|XP_002187001.2| PREDICTED: nucleotide exchange factor SIL1 [Taeniopygia guttata]	9;9;1	9;9;1	9;9;1	>tr|H0ZX95|H0ZX95_TAEGU Uncharacterized protein (Fragment) OS=Taeniopygia guttata GN=SIL1 PE=4 SV=1;>gi|449475325|ref|XP_002187001.2| PREDICTED: nucleotide exchange factor SIL1 [Taeniopygia guttata]	3	9	9	9	26.9	26.9	26.9	42.95	379	379;459;139	0	82.108	2074800000	86452000	6.72759e-05	0.00672759	31		690;691;692;693;694			106;217;262;265;276
gi|449475443|ref|XP_002190686.2| PREDICTED: netrin-3 [Taeniopygia guttata];H0YYI9;gi|224074637|ref|XP_002195442.1| PREDICTED: netrin-1-like [Taeniopygia guttata]	gi|449475443|ref|XP_002190686.2| PREDICTED: netrin-3 [Taeniopygia guttata];H0YYI9	16;15;1	16;15;1	15;14;0	>gi|449475443|ref|XP_002190686.2| PREDICTED: netrin-3 [Taeniopygia guttata];>tr|H0YYI9|H0YYI9_TAEGU Uncharacterized protein (Fragment) OS=Taeniopygia guttata GN=NTN3 PE=4 SV=1	3	16	16	15	28.6	28.6	26.5	65.573	588	588;562;425	0	323.31	42214000000	1688600000	0.00131405	0.131405	327		695;696			542;555
H0YZD2;gi|449475525|ref|XP_002191746.2| PREDICTED: nucleoside diphosphate kinase 3-like [Taeniopygia guttata]	H0YZD2;gi|449475525|ref|XP_002191746.2| PREDICTED: nucleoside diphosphate kinase 3-like [Taeniopygia guttata]	7;7	7;7	7;7	>tr|H0YZD2|H0YZD2_TAEGU Nucleoside diphosphate kinase (Fragment) OS=Taeniopygia guttata GN=NME3 PE=3 SV=1;>gi|449475525|ref|XP_002191746.2| PREDICTED: nucleoside diphosphate kinase 3-like [Taeniopygia guttata]	2	7	7	7	40.1	40.1	40.1	18.989	167	167;188	0	85.204	5805500000	527780000	0.000410712	0.0410712	83		697			105
gi|449475839|ref|XP_004176694.1| PREDICTED: LOW QUALITY PROTEIN: amiloride-sensitive sodium channel subunit gamma [Taeniopygia guttata]	gi|449475839|ref|XP_004176694.1| PREDICTED: LOW QUALITY PROTEIN: amiloride-sensitive sodium channel subunit gamma [Taeniopygia guttata]	2	2	2	>gi|449475839|ref|XP_004176694.1| PREDICTED: LOW QUALITY PROTEIN: amiloride-sensitive sodium channel subunit gamma [Taeniopygia guttata]	1	2	2	2	4	4	4	56.279	499	499	0	12.599	121950000	6774700	5.27199e-06	0.000527199	3
H0Z6D1;gi|449475843|ref|XP_002196197.2| PREDICTED: amiloride-sensitive sodium channel subunit beta [Taeniopygia guttata]	H0Z6D1;gi|449475843|ref|XP_002196197.2| PREDICTED: amiloride-sensitive sodium channel subunit beta [Taeniopygia guttata]	2;2	2;2	2;2	>tr|H0Z6D1|H0Z6D1_TAEGU Uncharacterized protein OS=Taeniopygia guttata GN=SCNN1B PE=3 SV=1;>gi|449475843|ref|XP_002196197.2| PREDICTED: amiloride-sensitive sodium channel subunit beta [Taeniopygia guttata]	2	2	2	2	3.3	3.3	3.3	71.651	632	632;634	0	12.755	451770000	26575000	2.06803e-05	0.00206803	11
H0Z7Q1;gi|449475986|ref|XP_004175013.1| PREDICTED: LOW QUALITY PROTEIN: polycystin-1 [Taeniopygia guttata]	H0Z7Q1;gi|449475986|ref|XP_004175013.1| PREDICTED: LOW QUALITY PROTEIN: polycystin-1 [Taeniopygia guttata]	2;2	2;2	2;2	>tr|H0Z7Q1|H0Z7Q1_TAEGU Uncharacterized protein (Fragment) OS=Taeniopygia guttata GN=PKD1 PE=4 SV=1;>gi|449475986|ref|XP_004175013.1| PREDICTED: LOW QUALITY PROTEIN: polycystin-1 [Taeniopygia guttata]	2	2	2	2	0.6	0.6	0.6	444.75	4036	4036;4134	0	12.724	16983000	116320	9.05188e-08	9.05188e-06	3
H0ZCQ3;gi|449476314|ref|XP_004175721.1| PREDICTED: protein tweety homolog 3 [Taeniopygia guttata]	H0ZCQ3;gi|449476314|ref|XP_004175721.1| PREDICTED: protein tweety homolog 3 [Taeniopygia guttata]	1;1	1;1	1;1	>tr|H0ZCQ3|H0ZCQ3_TAEGU Protein tweety homolog (Fragment) OS=Taeniopygia guttata GN=TTYH3 PE=3 SV=1;>gi|449476314|ref|XP_004175721.1| PREDICTED: protein tweety homolog 3 [Taeniopygia guttata]	2	1	1	1	2.9	2.9	2.9	53.828	484	484;501	0.0026144	7.7756	571890000	33641000	2.6179e-05	0.0026179	8
gi|449476362|ref|XP_002191581.2| PREDICTED: extracellular serine/threonine protein kinase Fam20C [Taeniopygia guttata];H0ZDY3;H0ZJ52;gi|224095149|ref|XP_002195595.1| PREDICTED: extracellular serine/threonine protein kinase Fam20C-like [Taeniopygia guttata];H0ZZR3	gi|449476362|ref|XP_002191581.2| PREDICTED: extracellular serine/threonine protein kinase Fam20C [Taeniopygia guttata];H0ZDY3	10;9;3;3;1	10;9;3;3;1	10;9;3;3;1	>gi|449476362|ref|XP_002191581.2| PREDICTED: extracellular serine/threonine protein kinase Fam20C [Taeniopygia guttata];>tr|H0ZDY3|H0ZDY3_TAEGU Uncharacterized protein (Fragment) OS=Taeniopygia guttata GN=FAM20C PE=4 SV=1	5	10	10	10	24.9	24.9	24.9	55.909	477	477;373;404;485;130	0	323.31	21156000000	961640000	0.000748336	0.0748336	182		698;699;700;701;702;703;704			166;179;337;339;346;349;438
H0ZE90;gi|449476366|ref|XP_002191747.2| PREDICTED: neuronal pentraxin-2 [Taeniopygia guttata]	H0ZE90;gi|449476366|ref|XP_002191747.2| PREDICTED: neuronal pentraxin-2 [Taeniopygia guttata]	5;5	5;5	5;5	>tr|H0ZE90|H0ZE90_TAEGU Uncharacterized protein (Fragment) OS=Taeniopygia guttata GN=NPTX2 PE=4 SV=1;>gi|449476366|ref|XP_002191747.2| PREDICTED: neuronal pentraxin-2 [Taeniopygia guttata]	2	5	5	5	9.9	9.9	9.9	44.589	403	403;471	0	131.99	2709600000	129030000	0.00010041	0.010041	59
H0ZGH7;gi|449476458|ref|XP_002193210.2| PREDICTED: transmembrane channel-like protein 5 [Taeniopygia guttata]	H0ZGH7;gi|449476458|ref|XP_002193210.2| PREDICTED: transmembrane channel-like protein 5 [Taeniopygia guttata]	3;3	3;3	3;3	>tr|H0ZGH7|H0ZGH7_TAEGU Transmembrane channel-like protein (Fragment) OS=Taeniopygia guttata GN=TMC5 PE=3 SV=1;>gi|449476458|ref|XP_002193210.2| PREDICTED: transmembrane channel-like protein 5 [Taeniopygia guttata]	2	3	3	3	5.6	5.6	5.6	69.455	604	604;774	0	30.797	946560000	59160000	4.60376e-05	0.00460376	12		705			594
gi|449476510|ref|XP_004175356.1| PREDICTED: uncharacterized protein LOC101232842, partial [Taeniopygia guttata];H0ZYM0;H0ZYL9	gi|449476510|ref|XP_004175356.1| PREDICTED: uncharacterized protein LOC101232842, partial [Taeniopygia guttata]	36;6;1	36;6;1	30;6;1	>gi|449476510|ref|XP_004175356.1| PREDICTED: uncharacterized protein LOC101232842, partial [Taeniopygia guttata]	3	36	36	30	40.5	40.5	34.7	136.64	1245	1245;167;123	0	323.31	635640000000	12224000000	0.00951257	0.951257	1487		706;707;708;709			500;561;1084;1151
gi|449476516|ref|XP_002187062.2| PREDICTED: phosphoglycolate phosphatase, partial [Taeniopygia guttata];H0ZYP8	gi|449476516|ref|XP_002187062.2| PREDICTED: phosphoglycolate phosphatase, partial [Taeniopygia guttata];H0ZYP8	1;1	1;1	1;1	>gi|449476516|ref|XP_002187062.2| PREDICTED: phosphoglycolate phosphatase, partial [Taeniopygia guttata];>tr|H0ZYP8|H0ZYP8_TAEGU Uncharacterized protein (Fragment) OS=Taeniopygia guttata GN=PGP PE=4 SV=1	2	1	1	1	5.6	5.6	5.6	18.841	177	177;178	0.0050633	7.2925	100850000	9168100	7.1345e-06	0.00071345	2
H0ZFH8;gi|449477362|ref|XP_002196220.2| PREDICTED: phospholipase B domain containing 2 [Taeniopygia guttata];H0ZWQ3;REV__gi|224045009|ref|XP_002196535.1| PREDICTED: inositol 1,4,5-trisphosphate receptor-interacting protein-like 1-like [Taeniopygia guttata];REV__gi|224045007|ref|XP_002196524.1| PREDICTED: inositol 1,4,5-trisphosphate receptor-interacting protein-like 1-like [Taeniopygia guttata];H…	H0ZFH8;gi|449477362|ref|XP_002196220.2| PREDICTED: phospholipase B domain containing 2 [Taeniopygia guttata]	8;8;1;1;1;1;1	8;8;1;1;1;1;1	8;8;1;1;1;1;1	>tr|H0ZFH8|H0ZFH8_TAEGU Uncharacterized protein (Fragment) OS=Taeniopygia guttata GN=PLBD2 PE=4 SV=1;>gi|449477362|ref|XP_002196220.2| PREDICTED: phospholipase B domain containing 2 [Taeniopygia guttata]	7	8	8	8	19.5	19.5	19.5	55.521	493	493;555;121;469;539;673;991	0	323.31	2828200000	113130000	8.80364e-05	0.00880364	44
H0ZHI7;gi|449477415|ref|XP_002196521.2| PREDICTED: phosphoinositide-3-kinase-interacting protein 1 [Taeniopygia guttata]	H0ZHI7;gi|449477415|ref|XP_002196521.2| PREDICTED: phosphoinositide-3-kinase-interacting protein 1 [Taeniopygia guttata]	1;1	1;1	1;1	>tr|H0ZHI7|H0ZHI7_TAEGU Uncharacterized protein (Fragment) OS=Taeniopygia guttata GN=PIK3IP1 PE=4 SV=1;>gi|449477415|ref|XP_002196521.2| PREDICTED: phosphoinositide-3-kinase-interacting protein 1 [Taeniopygia guttata]	2	1	1	1	7.7	7.7	7.7	20.847	194	194;198	0.0027548	8.5155	81771000	20443000	1.59085e-05	0.00159085	2
H0YVR2;gi|449477715|ref|XP_002190065.2| PREDICTED: endoplasmic reticulum mannosyl-oligosaccharide 1,2-alpha-mannosidase [Taeniopygia guttata]	H0YVR2;gi|449477715|ref|XP_002190065.2| PREDICTED: endoplasmic reticulum mannosyl-oligosaccharide 1,2-alpha-mannosidase [Taeniopygia guttata]	13;13	13;13	13;13	>tr|H0YVR2|H0YVR2_TAEGU Uncharacterized protein (Fragment) OS=Taeniopygia guttata GN=MAN1B1 PE=4 SV=1;>gi|449477715|ref|XP_002190065.2| PREDICTED: endoplasmic reticulum mannosyl-oligosaccharide 1,2-alpha-mannosidase [Taeniopygia guttata]	2	13	13	13	20.8	20.8	20.8	75.748	662	662;672	0	323.31	8740000000	264850000	0.000206103	0.0206103	103		714			619
gi|449477748|ref|XP_002190485.2| PREDICTED: extracellular fatty acid-binding protein-like [Taeniopygia guttata];H0YW11	gi|449477748|ref|XP_002190485.2| PREDICTED: extracellular fatty acid-binding protein-like [Taeniopygia guttata];H0YW11	2;1	2;1	2;1	>gi|449477748|ref|XP_002190485.2| PREDICTED: extracellular fatty acid-binding protein-like [Taeniopygia guttata];>tr|H0YW11|H0YW11_TAEGU Uncharacterized protein (Fragment) OS=Taeniopygia guttata PE=4 SV=1	2	2	2	2	28	28	28	14.515	125	125;41	0	26.935	374510000	93626000	7.28586e-05	0.00728586	15		715			63
H1A127;H0YX73;gi|449477841|ref|XP_002191982.2| PREDICTED: arrestin domain-containing protein 1 [Taeniopygia guttata]	H1A127;H0YX73;gi|449477841|ref|XP_002191982.2| PREDICTED: arrestin domain-containing protein 1 [Taeniopygia guttata]	5;5;5	5;5;5	5;5;5	>tr|H1A127|H1A127_TAEGU Uncharacterized protein (Fragment) OS=Taeniopygia guttata PE=4 SV=1;>tr|H0YX73|H0YX73_TAEGU Uncharacterized protein (Fragment) OS=Taeniopygia guttata GN=ARRDC1 PE=4 SV=1;>gi|449477841|ref|XP_002191982.2| PREDICTED: arrestin domain-c	3	5	5	5	16.7	16.7	16.7	35.626	324	324;384;395	0	96.676	3407900000	309810000	0.00024109	0.024109	60
H0YY82;gi|449477859|ref|XP_002192207.2| PREDICTED: syntaxin-binding protein 1, partial [Taeniopygia guttata]	H0YY82;gi|449477859|ref|XP_002192207.2| PREDICTED: syntaxin-binding protein 1, partial [Taeniopygia guttata]	4;4	4;4	4;4	>tr|H0YY82|H0YY82_TAEGU Uncharacterized protein (Fragment) OS=Taeniopygia guttata GN=STXBP1 PE=4 SV=1;>gi|449477859|ref|XP_002192207.2| PREDICTED: syntaxin-binding protein 1, partial [Taeniopygia guttata]	2	4	4	4	12.1	12.1	12.1	49.193	431	431;553	0	46.997	694700000	34735000	2.70304e-05	0.00270304	31		716			318
H0YZ67;gi|449477876|ref|XP_004174384.1| PREDICTED: alpha-1-acid glycoprotein-like [Taeniopygia guttata]	H0YZ67;gi|449477876|ref|XP_004174384.1| PREDICTED: alpha-1-acid glycoprotein-like [Taeniopygia guttata]	2;2	2;2	2;2	>tr|H0YZ67|H0YZ67_TAEGU Uncharacterized protein (Fragment) OS=Taeniopygia guttata PE=4 SV=1;>gi|449477876|ref|XP_004174384.1| PREDICTED: alpha-1-acid glycoprotein-like [Taeniopygia guttata]	2	2	2	2	9.5	9.5	9.5	18.789	169	169;192	0	16.142	7693900000	1099100000	0.000855306	0.0855306	90		717			148
gi|449477880|ref|XP_002193916.2| PREDICTED: alpha-1-acid glycoprotein-like [Taeniopygia guttata]	gi|449477880|ref|XP_002193916.2| PREDICTED: alpha-1-acid glycoprotein-like [Taeniopygia guttata]	2	2	2	>gi|449477880|ref|XP_002193916.2| PREDICTED: alpha-1-acid glycoprotein-like [Taeniopygia guttata]	1	2	2	2	9.2	9.2	9.2	23.297	217	217	0	57.987	9447900000	1049800000	0.000816941	0.0816941	74
H0Z046;gi|449478118|ref|XP_002194362.2| PREDICTED: dynamin-1 [Taeniopygia guttata];H1A3T7;gi|449509231|ref|XP_002189958.2| PREDICTED: dynamin-3 [Taeniopygia guttata]	H0Z046;gi|449478118|ref|XP_002194362.2| PREDICTED: dynamin-1 [Taeniopygia guttata];H1A3T7;gi|449509231|ref|XP_002189958.2| PREDICTED: dynamin-3 [Taeniopygia guttata]	3;3;2;2	1;1;0;0	1;1;0;0	>tr|H0Z046|H0Z046_TAEGU Uncharacterized protein (Fragment) OS=Taeniopygia guttata GN=DNM1 PE=3 SV=1;>gi|449478118|ref|XP_002194362.2| PREDICTED: dynamin-1 [Taeniopygia guttata];>tr|H1A3T7|H1A3T7_TAEGU Uncharacterized protein (Fragment) OS=Taeniopygia gutta	4	3	1	1	4.1	1.4	1.4	91.049	805	805;875;543;753	0.0038511	7.4641	82526000	1833900	1.42712e-06	0.000142712	4		718;719;720			157;628;631
gi|449478181|ref|XP_002195318.2| PREDICTED: argininosuccinate synthase [Taeniopygia guttata];H0Z2J6	gi|449478181|ref|XP_002195318.2| PREDICTED: argininosuccinate synthase [Taeniopygia guttata];H0Z2J6	4;4	4;4	4;4	>gi|449478181|ref|XP_002195318.2| PREDICTED: argininosuccinate synthase [Taeniopygia guttata];>tr|H0Z2J6|H0Z2J6_TAEGU Uncharacterized protein OS=Taeniopygia guttata GN=ASS1 PE=3 SV=1	2	4	4	4	8.8	8.8	8.8	43.384	386	386;418	0	24.703	985760000	54764000	4.26167e-05	0.00426167	15
H0Z570;gi|449478260|ref|XP_002196041.2| PREDICTED: A disintegrin and metalloproteinase with thrombospondin motifs 13 [Taeniopygia guttata];H0ZVW9;H0ZVW7;H0Z572;H0Z5A8;gi|449511238|ref|XP_004176891.1| PREDICTED: A disintegrin and metalloproteinase with thrombospondin motifs 13-like, partial [Taeniopygia guttata]	H0Z570;gi|449478260|ref|XP_002196041.2| PREDICTED: A disintegrin and metalloproteinase with thrombospondin motifs 13 [Taeniopygia guttata]	7;7;3;3;3;1;1	7;7;3;3;3;1;1	7;7;3;3;3;1;1	>tr|H0Z570|H0Z570_TAEGU Uncharacterized protein (Fragment) OS=Taeniopygia guttata GN=ADAMTS13-1 PE=4 SV=1;>gi|449478260|ref|XP_002196041.2| PREDICTED: A disintegrin and metalloproteinase with thrombospondin motifs 13 [Taeniopygia guttata]	7	7	7	7	5.3	5.3	5.3	141.04	1288	1288;1299;378;397;608;87;145	0	55.724	2428900000	49569000	3.8574e-05	0.0038574	25		721;722			49;51
H0Z9Z7;gi|449478489|ref|XP_002188603.2| PREDICTED: olfactomedin-like protein 2A [Taeniopygia guttata]	H0Z9Z7;gi|449478489|ref|XP_002188603.2| PREDICTED: olfactomedin-like protein 2A [Taeniopygia guttata]	3;3	3;3	3;3	>tr|H0Z9Z7|H0Z9Z7_TAEGU Uncharacterized protein (Fragment) OS=Taeniopygia guttata GN=OLFML2A PE=4 SV=1;>gi|449478489|ref|XP_002188603.2| PREDICTED: olfactomedin-like protein 2A [Taeniopygia guttata]	2	3	3	3	8.4	8.4	8.4	46.116	416	416;443	0	40.174	1042300000	49636000	3.86261e-05	0.00386261	23
H0YY46;gi|449478779|ref|XP_002192569.2| PREDICTED: lysosomal alpha-glucosidase [Taeniopygia guttata]	H0YY46;gi|449478779|ref|XP_002192569.2| PREDICTED: lysosomal alpha-glucosidase [Taeniopygia guttata]	1;1	1;1	1;1	>tr|H0YY46|H0YY46_TAEGU Uncharacterized protein (Fragment) OS=Taeniopygia guttata GN=GAA PE=4 SV=1;>gi|449478779|ref|XP_002192569.2| PREDICTED: lysosomal alpha-glucosidase [Taeniopygia guttata]	2	1	1	1	1.2	1.2	1.2	80.248	724	724;914	0.0028169	9.6583	307150000	10592000	8.24256e-06	0.000824256	8
H0YYC0;gi|449478810|ref|XP_004177029.1| PREDICTED: LOW QUALITY PROTEIN: soluble calcium-activated nucleotidase 1 [Taeniopygia guttata]	H0YYC0;gi|449478810|ref|XP_004177029.1| PREDICTED: LOW QUALITY PROTEIN: soluble calcium-activated nucleotidase 1 [Taeniopygia guttata]	5;5	5;5	5;5	>tr|H0YYC0|H0YYC0_TAEGU Uncharacterized protein (Fragment) OS=Taeniopygia guttata GN=CANT1 PE=4 SV=1;>gi|449478810|ref|XP_004177029.1| PREDICTED: LOW QUALITY PROTEIN: soluble calcium-activated nucleotidase 1 [Taeniopygia guttata]	2	5	5	5	18.6	18.6	18.6	32.542	290	290;400	0	150.39	4702300000	235120000	0.000182968	0.0182968	51		724			154
gi|449478841|ref|XP_004177033.1| PREDICTED: protein disulfide-isomerase [Taeniopygia guttata];H0YZ62	gi|449478841|ref|XP_004177033.1| PREDICTED: protein disulfide-isomerase [Taeniopygia guttata];H0YZ62	14;14	14;14	14;14	>gi|449478841|ref|XP_004177033.1| PREDICTED: protein disulfide-isomerase [Taeniopygia guttata];>tr|H0YZ62|H0YZ62_TAEGU Uncharacterized protein (Fragment) OS=Taeniopygia guttata GN=P4HB PE=3 SV=1	2	14	14	14	34.4	34.4	34.4	54.443	485	485;517	0	323.31	8702500000	271950000	0.000211628	0.0211628	102		725;726			328;429
H0Z0W1;gi|449478870|ref|XP_002193995.2| PREDICTED: protein FAM20A [Taeniopygia guttata]	H0Z0W1;gi|449478870|ref|XP_002193995.2| PREDICTED: protein FAM20A [Taeniopygia guttata]	1;1	1;1	1;1	>tr|H0Z0W1|H0Z0W1_TAEGU Uncharacterized protein (Fragment) OS=Taeniopygia guttata GN=FAM20A PE=4 SV=1;>gi|449478870|ref|XP_002193995.2| PREDICTED: protein FAM20A [Taeniopygia guttata]	2	1	1	1	3.7	3.7	3.7	30.909	273	273;423	0.0094787	6.7546	106380000	6649000	5.17417e-06	0.000517417	1
gi|449479154|ref|XP_002188664.2| PREDICTED: alpha-N-acetylgalactosaminide alpha-2,6-sialyltransferase 2 [Taeniopygia guttata];H0ZBU9	gi|449479154|ref|XP_002188664.2| PREDICTED: alpha-N-acetylgalactosaminide alpha-2,6-sialyltransferase 2 [Taeniopygia guttata];H0ZBU9	9;9	9;9	9;9	>gi|449479154|ref|XP_002188664.2| PREDICTED: alpha-N-acetylgalactosaminide alpha-2,6-sialyltransferase 2 [Taeniopygia guttata];>tr|H0ZBU9|H0ZBU9_TAEGU Uncharacterized protein (Fragment) OS=Taeniopygia guttata GN=ST6GALNAC2 PE=4 SV=1	2	9	9	9	27.3	27.3	27.3	37.971	337	337;364	0	76.902	5971700000	351280000	0.000273362	0.0273362	83		727			167
H0ZDS2;gi|449479211|ref|XP_004176388.1| PREDICTED: small integral membrane protein 5-like [Taeniopygia guttata]	H0ZDS2;gi|449479211|ref|XP_004176388.1| PREDICTED: small integral membrane protein 5-like [Taeniopygia guttata]	1;1	1;1	1;1	>tr|H0ZDS2|H0ZDS2_TAEGU Uncharacterized protein OS=Taeniopygia guttata GN=SMIM5 PE=4 SV=1;>gi|449479211|ref|XP_004176388.1| PREDICTED: small integral membrane protein 5-like [Taeniopygia guttata]	2	1	1	1	8.6	8.6	8.6	8.9246	81	81;82	0.0083632	6.8064	690690000	345350000	0.000268747	0.0268747	7
H0ZCS1;gi|449479311|ref|XP_004176396.1| PREDICTED: LOW QUALITY PROTEIN: envoplakin [Taeniopygia guttata]	H0ZCS1;gi|449479311|ref|XP_004176396.1| PREDICTED: LOW QUALITY PROTEIN: envoplakin [Taeniopygia guttata]	1;1	1;1	1;1	>tr|H0ZCS1|H0ZCS1_TAEGU Uncharacterized protein (Fragment) OS=Taeniopygia guttata GN=EVPL PE=4 SV=1;>gi|449479311|ref|XP_004176396.1| PREDICTED: LOW QUALITY PROTEIN: envoplakin [Taeniopygia guttata]	2	1	1	1	0.4	0.4	0.4	231.65	2000	2000;2037	0.0026991	8.2966	54471000	499730	3.88884e-07	3.88884e-05	2
H0ZF08;gi|449479405|ref|XP_002191083.2| PREDICTED: Na(+)/H(+) exchange regulatory cofactor NHE-RF1 [Taeniopygia guttata]	H0ZF08;gi|449479405|ref|XP_002191083.2| PREDICTED: Na(+)/H(+) exchange regulatory cofactor NHE-RF1 [Taeniopygia guttata]	1;1	1;1	1;1	>tr|H0ZF08|H0ZF08_TAEGU Uncharacterized protein (Fragment) OS=Taeniopygia guttata GN=SLC9A3R1 PE=4 SV=1;>gi|449479405|ref|XP_002191083.2| PREDICTED: Na(+)/H(+) exchange regulatory cofactor NHE-RF1 [Taeniopygia guttata]	2	1	1	1	8.6	8.6	8.6	22.192	209	209;230	0	12.505	500620000	45511000	3.54161e-05	0.00354161	7
gi|449479481|ref|XP_002192570.2| PREDICTED: retinoid-inducible serine carboxypeptidase [Taeniopygia guttata];H0ZH07	gi|449479481|ref|XP_002192570.2| PREDICTED: retinoid-inducible serine carboxypeptidase [Taeniopygia guttata];H0ZH07	4;3	4;3	4;3	>gi|449479481|ref|XP_002192570.2| PREDICTED: retinoid-inducible serine carboxypeptidase [Taeniopygia guttata];>tr|H0ZH07|H0ZH07_TAEGU Uncharacterized protein (Fragment) OS=Taeniopygia guttata GN=SCPEP1 PE=4 SV=1	2	4	4	4	12	12	12	53.368	476	476;418	0	32.377	1147200000	60380000	4.6987e-05	0.0046987	18		728;729;730;731			198;317;455;463
H0YYF6;gi|449479528|ref|XP_002188187.2| PREDICTED: myeloperoxidase [Taeniopygia guttata]	H0YYF6;gi|449479528|ref|XP_002188187.2| PREDICTED: myeloperoxidase [Taeniopygia guttata]	4;4	4;4	4;4	>tr|H0YYF6|H0YYF6_TAEGU Uncharacterized protein (Fragment) OS=Taeniopygia guttata GN=LPO PE=4 SV=1;>gi|449479528|ref|XP_002188187.2| PREDICTED: myeloperoxidase [Taeniopygia guttata]	2	4	4	4	6.8	6.8	6.8	79.918	710	710;713	0	32.391	1626400000	46467000	3.616e-05	0.003616	25		732			506
gi|449479736|ref|XP_004177047.1| PREDICTED: 14-3-3 protein epsilon isoform 2 [Taeniopygia guttata];gi|449479732|ref|XP_002196990.2| PREDICTED: 14-3-3 protein epsilon isoform 1 [Taeniopygia guttata];H0Z4W0;H1A595;gi|224081649|ref|XP_002194418.1| PREDICTED: 14-3-3 protein sigma [Taeniopygia guttata]	gi|449479736|ref|XP_004177047.1| PREDICTED: 14-3-3 protein epsilon isoform 2 [Taeniopygia guttata];gi|449479732|ref|XP_002196990.2| PREDICTED: 14-3-3 protein epsilon isoform 1 [Taeniopygia guttata];H0Z4W0	11;11;11;3;3	8;8;8;0;0	8;8;8;0;0	>gi|449479736|ref|XP_004177047.1| PREDICTED: 14-3-3 protein epsilon isoform 2 [Taeniopygia guttata];>gi|449479732|ref|XP_002196990.2| PREDICTED: 14-3-3 protein epsilon isoform 1 [Taeniopygia guttata];>tr|H0Z4W0|H0Z4W0_TAEGU Uncharacterized protein OS=Taeni	5	11	8	8	44.3	33.8	33.8	27.102	237	237;240;249;246;246	0	111.69	10514000000	657120000	0.000511363	0.0511363	104		19;733;734			1;33;221
H0Z5S2;gi|449479753|ref|XP_002197455.2| PREDICTED: LOW QUALITY PROTEIN: pigment epithelium-derived factor [Taeniopygia guttata];CON__Q95121	H0Z5S2;gi|449479753|ref|XP_002197455.2| PREDICTED: LOW QUALITY PROTEIN: pigment epithelium-derived factor [Taeniopygia guttata]	29;29;1	29;29;1	29;29;1	>tr|H0Z5S2|H0Z5S2_TAEGU Uncharacterized protein (Fragment) OS=Taeniopygia guttata GN=SERPINF1 PE=3 SV=1;>gi|449479753|ref|XP_002197455.2| PREDICTED: LOW QUALITY PROTEIN: pigment epithelium-derived factor [Taeniopygia guttata]	3	29	29	29	74.1	74.1	74.1	42.47	378	378;416;416	0	323.31	459280000000	19137000000	0.0148922	1.48922	1177		735;736;737;738;739	44		159;203;204;235;321	292
gi|449480094|ref|XP_004177071.1| PREDICTED: LOW QUALITY PROTEIN: T-complex protein 1 subunit zeta [Taeniopygia guttata];H0Z3X8	gi|449480094|ref|XP_004177071.1| PREDICTED: LOW QUALITY PROTEIN: T-complex protein 1 subunit zeta [Taeniopygia guttata];H0Z3X8	2;2	2;2	2;2	>gi|449480094|ref|XP_004177071.1| PREDICTED: LOW QUALITY PROTEIN: T-complex protein 1 subunit zeta [Taeniopygia guttata];>tr|H0Z3X8|H0Z3X8_TAEGU Uncharacterized protein (Fragment) OS=Taeniopygia guttata GN=CCT6A PE=3 SV=1	2	2	2	2	6.2	6.2	6.2	43.428	404	404;424	0	14.889	216550000	12738000	9.91256e-06	0.000991256	6
H0Z4F3;gi|449480101|ref|XP_004177072.1| PREDICTED: LOW QUALITY PROTEIN: beta-glucuronidase [Taeniopygia guttata]	H0Z4F3;gi|449480101|ref|XP_004177072.1| PREDICTED: LOW QUALITY PROTEIN: beta-glucuronidase [Taeniopygia guttata]	3;3	3;3	3;3	>tr|H0Z4F3|H0Z4F3_TAEGU Uncharacterized protein (Fragment) OS=Taeniopygia guttata GN=GUSB PE=4 SV=1;>gi|449480101|ref|XP_004177072.1| PREDICTED: LOW QUALITY PROTEIN: beta-glucuronidase [Taeniopygia guttata]	2	3	3	3	5.2	5.2	5.2	69.279	612	612;654	0	43.549	2724400000	123840000	9.63708e-05	0.00963708	26
gi|449480130|ref|XP_002194363.2| PREDICTED: WD repeat-containing protein 81 [Taeniopygia guttata];H0Z5Q3	gi|449480130|ref|XP_002194363.2| PREDICTED: WD repeat-containing protein 81 [Taeniopygia guttata];H0Z5Q3	19;17	19;17	19;17	>gi|449480130|ref|XP_002194363.2| PREDICTED: WD repeat-containing protein 81 [Taeniopygia guttata];>tr|H0Z5Q3|H0Z5Q3_TAEGU Uncharacterized protein (Fragment) OS=Taeniopygia guttata GN=SERPINF2 PE=3 SV=1	2	19	19	19	9	9	9	265.69	2391	2391;436	0	323.31	134310000000	1178200000	0.000916861	0.0916861	533		740;741;742;743;744;745;746	20		2016;2065;2076;2131;2283;2290;2329	2378
H0Z5X3;gi|449480138|ref|XP_004177075.1| PREDICTED: LOW QUALITY PROTEIN: reticulon-4 receptor-like 1 [Taeniopygia guttata]	H0Z5X3;gi|449480138|ref|XP_004177075.1| PREDICTED: LOW QUALITY PROTEIN: reticulon-4 receptor-like 1 [Taeniopygia guttata]	1;1	1;1	1;1	>tr|H0Z5X3|H0Z5X3_TAEGU Uncharacterized protein (Fragment) OS=Taeniopygia guttata GN=RTN4RL1 PE=4 SV=1;>gi|449480138|ref|XP_004177075.1| PREDICTED: LOW QUALITY PROTEIN: reticulon-4 receptor-like 1 [Taeniopygia guttata]	2	1	1	1	3.4	3.4	3.4	39.302	349	349;420	0.0027174	8.3958	258220000	16139000	1.25592e-05	0.00125592	7
H0Z765;gi|449480197|ref|XP_002195132.2| PREDICTED: flotillin-2 [Taeniopygia guttata]	H0Z765;gi|449480197|ref|XP_002195132.2| PREDICTED: flotillin-2 [Taeniopygia guttata]	1;1	1;1	1;1	>tr|H0Z765|H0Z765_TAEGU Uncharacterized protein OS=Taeniopygia guttata GN=FLOT2 PE=4 SV=1;>gi|449480197|ref|XP_002195132.2| PREDICTED: flotillin-2 [Taeniopygia guttata]	2	1	1	1	2.4	2.4	2.4	45.798	417	417;600	0.0026212	7.7953	2672600000	102790000	7.99899e-05	0.00799899	2
H0Z864;gi|449480248|ref|XP_004177085.1| PREDICTED: LOW QUALITY PROTEIN: carboxypeptidase D [Taeniopygia guttata];H0ZYG8	H0Z864;gi|449480248|ref|XP_004177085.1| PREDICTED: LOW QUALITY PROTEIN: carboxypeptidase D [Taeniopygia guttata]	15;15;2	15;15;2	15;15;2	>tr|H0Z864|H0Z864_TAEGU Uncharacterized protein (Fragment) OS=Taeniopygia guttata GN=CPD PE=4 SV=1;>gi|449480248|ref|XP_004177085.1| PREDICTED: LOW QUALITY PROTEIN: carboxypeptidase D [Taeniopygia guttata]	3	15	15	15	14.3	14.3	14.3	131.47	1175	1175;1195;120	0	201.66	9943400000	177560000	0.000138175	0.0138175	137		747;748;749;750;751;752			305;337;359;399;402;584
H0ZCC0;gi|449480381|ref|XP_002196666.2| PREDICTED: carbonic anhydrase 4 [Taeniopygia guttata]	H0ZCC0;gi|449480381|ref|XP_002196666.2| PREDICTED: carbonic anhydrase 4 [Taeniopygia guttata]	16;16	16;16	16;16	>tr|H0ZCC0|H0ZCC0_TAEGU Uncharacterized protein OS=Taeniopygia guttata GN=CA4 PE=4 SV=1;>gi|449480381|ref|XP_002196666.2| PREDICTED: carbonic anhydrase 4 [Taeniopygia guttata]	2	16	16	16	49.2	49.2	49.2	34.956	313	313;315	0	323.31	78742000000	3749600000	0.00291789	0.291789	378		753			145
H0YUM7;gi|449480565|ref|XP_002188156.2| PREDICTED: rab GDP dissociation inhibitor beta, partial [Taeniopygia guttata]	H0YUM7;gi|449480565|ref|XP_002188156.2| PREDICTED: rab GDP dissociation inhibitor beta, partial [Taeniopygia guttata]	15;15	15;15	15;15	>tr|H0YUM7|H0YUM7_TAEGU Uncharacterized protein (Fragment) OS=Taeniopygia guttata GN=GDI2 PE=4 SV=1;>gi|449480565|ref|XP_002188156.2| PREDICTED: rab GDP dissociation inhibitor beta, partial [Taeniopygia guttata]	2	15	15	15	49.9	49.9	49.9	49.276	435	435;437	0	323.31	9355100000	346480000	0.000269626	0.0269626	122		754;755;756;757;758;759;760			53;69;77;119;411;412;421
gi|449480594|ref|XP_004176563.1| PREDICTED: endonuclease domain-containing 1 protein-like [Taeniopygia guttata]	gi|449480594|ref|XP_004176563.1| PREDICTED: endonuclease domain-containing 1 protein-like [Taeniopygia guttata]	1	1	1	>gi|449480594|ref|XP_004176563.1| PREDICTED: endonuclease domain-containing 1 protein-like [Taeniopygia guttata]	1	1	1	1	10.7	10.7	10.7	19.977	178	178	0.0014577	11.509	0	0	0	0	1
gi|449480691|ref|XP_004176568.1| PREDICTED: inter-alpha-trypsin inhibitor heavy chain H5 [Taeniopygia guttata];H0YV31	gi|449480691|ref|XP_004176568.1| PREDICTED: inter-alpha-trypsin inhibitor heavy chain H5 [Taeniopygia guttata];H0YV31	34;32	34;32	34;32	>gi|449480691|ref|XP_004176568.1| PREDICTED: inter-alpha-trypsin inhibitor heavy chain H5 [Taeniopygia guttata];>tr|H0YV31|H0YV31_TAEGU Uncharacterized protein (Fragment) OS=Taeniopygia guttata GN=ITIH5 PE=4 SV=1	2	34	34	34	41.3	41.3	41.3	107.6	961	961;900	0	323.31	67321000000	1181100000	0.000919118	0.0919118	488		761;762;763;764;765;766			71;328;388;473;480;629
H0YWS0;H0YSB0;gi|449490222|ref|XP_002197802.2| PREDICTED: guanine nucleotide-binding protein G(k) subunit alpha [Taeniopygia guttata];gi|449480877|ref|XP_002187623.2| PREDICTED: LOW QUALITY PROTEIN: guanine nucleotide-binding protein G(i) subunit alpha-1 [Taeniopygia guttata];H0YWQ0;H0YSA4;gi|224092988|ref|XP_002188020.1| PREDICTED: guanine nucleotide-binding protein G(t) subunit alpha-3 [Taeniop…	H0YWS0;H0YSB0;gi|449490222|ref|XP_002197802.2| PREDICTED: guanine nucleotide-binding protein G(k) subunit alpha [Taeniopygia guttata];gi|449480877|ref|XP_002187623.2| PREDICTED: LOW QUALITY PROTEIN: guanine nucleotide-binding protein G(i) subunit alpha-1 [Taeniopygia guttata];H0YWQ0;H0YSA4;gi|224092988|ref|XP_002188020.1| PREDICTED: guanine nucleotide-binding protein G(t) subunit alpha-3 [Taeniop…	3;3;3;3;2;2;2;2;2;2;2;2;1;1;1	3;3;3;3;2;2;2;2;2;2;2;2;1;1;1	2;2;2;2;1;1;1;1;1;1;2;2;1;1;1	>tr|H0YWS0|H0YWS0_TAEGU Uncharacterized protein (Fragment) OS=Taeniopygia guttata GN=GNAI1 PE=4 SV=1;>tr|H0YSB0|H0YSB0_TAEGU Uncharacterized protein OS=Taeniopygia guttata GN=GNAI3 PE=4 SV=1;>gi|449490222|ref|XP_002197802.2| PREDICTED: guanine nucleotide-b	15	3	3	2	9.1	9.1	5.9	39.069	341	341;354;354;364;354;354;354;354;354;354;355;355;67;147;300	0	55.698	2119700000	151410000	0.000117825	0.0117825	29
H0YXD6;gi|449480905|ref|XP_002188473.2| PREDICTED: reelin [Taeniopygia guttata]	H0YXD6;gi|449480905|ref|XP_002188473.2| PREDICTED: reelin [Taeniopygia guttata]	6;6	6;6	6;6	>tr|H0YXD6|H0YXD6_TAEGU Uncharacterized protein (Fragment) OS=Taeniopygia guttata GN=RELN PE=4 SV=1;>gi|449480905|ref|XP_002188473.2| PREDICTED: reelin [Taeniopygia guttata]	2	6	6	6	1.9	1.9	1.9	376.39	3351	3351;3618	0	43.029	650120000	5119000	3.98354e-06	0.000398354	11		767			2588
gi|449480925|ref|XP_002189024.2| PREDICTED: cadherin-related family member 3 [Taeniopygia guttata]	gi|449480925|ref|XP_002189024.2| PREDICTED: cadherin-related family member 3 [Taeniopygia guttata]	12	12	2	>gi|449480925|ref|XP_002189024.2| PREDICTED: cadherin-related family member 3 [Taeniopygia guttata]	1	12	12	2	14.4	14.4	3.3	122.41	1131	1131	0	323.31	21586000000	415110000	0.000323034	0.0323034	250		768			279
H0YYP9;gi|449480953|ref|XP_004177243.1| PREDICTED: LOW QUALITY PROTEIN: laminin subunit beta-1 [Taeniopygia guttata];H0ZWC4	H0YYP9;gi|449480953|ref|XP_004177243.1| PREDICTED: LOW QUALITY PROTEIN: laminin subunit beta-1 [Taeniopygia guttata]	4;4;1	4;4;1	4;4;1	>tr|H0YYP9|H0YYP9_TAEGU Uncharacterized protein (Fragment) OS=Taeniopygia guttata GN=LAMB1 PE=4 SV=1;>gi|449480953|ref|XP_004177243.1| PREDICTED: LOW QUALITY PROTEIN: laminin subunit beta-1 [Taeniopygia guttata]	3	4	4	4	3	3	3	190.61	1725	1725;2043;551	0	29.441	487510000	5945300	4.62656e-06	0.000462656	8
gi|449481035|ref|XP_002191584.2| PREDICTED: protein FAM3C [Taeniopygia guttata];H0Z2H6	gi|449481035|ref|XP_002191584.2| PREDICTED: protein FAM3C [Taeniopygia guttata];H0Z2H6	2;2	2;2	2;2	>gi|449481035|ref|XP_002191584.2| PREDICTED: protein FAM3C [Taeniopygia guttata];>tr|H0Z2H6|H0Z2H6_TAEGU Uncharacterized protein (Fragment) OS=Taeniopygia guttata PE=4 SV=1	2	2	2	2	16.1	16.1	16.1	16.886	155	155;190	0	14.072	86793000	8679300	6.75412e-06	0.000675412	3		769;770			1;21
H0Z1M8;gi|449481277|ref|XP_002190774.2| PREDICTED: V-type proton ATPase subunit S1-like [Taeniopygia guttata]	H0Z1M8;gi|449481277|ref|XP_002190774.2| PREDICTED: V-type proton ATPase subunit S1-like [Taeniopygia guttata]	7;7	7;7	7;7	>tr|H0Z1M8|H0Z1M8_TAEGU Uncharacterized protein (Fragment) OS=Taeniopygia guttata GN=ATP6AP1 PE=4 SV=1;>gi|449481277|ref|XP_002190774.2| PREDICTED: V-type proton ATPase subunit S1-like [Taeniopygia guttata]	2	7	7	7	10.7	10.7	10.7	45.873	413	413;448	0	190.06	17926000000	1120400000	0.000871882	0.0871882	114		771			146
H0Z3F5;gi|449481312|ref|XP_004177265.1| PREDICTED: LOW QUALITY PROTEIN: cystic fibrosis transmembrane conductance regulator [Taeniopygia guttata]	H0Z3F5;gi|449481312|ref|XP_004177265.1| PREDICTED: LOW QUALITY PROTEIN: cystic fibrosis transmembrane conductance regulator [Taeniopygia guttata]	2;2	2;2	2;2	>tr|H0Z3F5|H0Z3F5_TAEGU Cystic fibrosis transmembrane conductance regulator (Fragment) OS=Taeniopygia guttata GN=CFTR PE=3 SV=1;>gi|449481312|ref|XP_004177265.1| PREDICTED: LOW QUALITY PROTEIN: cystic fibrosis transmembrane conductance regulator [Taeniopyg	2	2	2	2	1.5	1.5	1.5	165.75	1466	1466;1525	0	35.979	205600000	2895800	2.25348e-06	0.000225348	7		772			1155
H0Z5X6;gi|449481334|ref|XP_002193848.2| PREDICTED: glucoside xylosyltransferase 1 [Taeniopygia guttata]	H0Z5X6;gi|449481334|ref|XP_002193848.2| PREDICTED: glucoside xylosyltransferase 1 [Taeniopygia guttata]	2;2	2;2	2;2	>tr|H0Z5X6|H0Z5X6_TAEGU Uncharacterized protein (Fragment) OS=Taeniopygia guttata GN=GXYLT1 PE=4 SV=1;>gi|449481334|ref|XP_002193848.2| PREDICTED: glucoside xylosyltransferase 1 [Taeniopygia guttata]	2	2	2	2	5.4	5.4	5.4	43.553	368	368;629	0	12.834	301480000	15074000	1.17304e-05	0.00117304	2		773;774			44;61
H0Z9B1;gi|449481456|ref|XP_002189698.2| PREDICTED: cathepsin E-A-like [Taeniopygia guttata]	H0Z9B1;gi|449481456|ref|XP_002189698.2| PREDICTED: cathepsin E-A-like [Taeniopygia guttata]	8;8	8;8	8;8	>tr|H0Z9B1|H0Z9B1_TAEGU Uncharacterized protein (Fragment) OS=Taeniopygia guttata PE=3 SV=1;>gi|449481456|ref|XP_002189698.2| PREDICTED: cathepsin E-A-like [Taeniopygia guttata]	2	8	8	8	28.6	28.6	28.6	41.383	371	371;405	0	119.05	7509300000	536380000	0.000417404	0.0417404	55		775			236
H0Z834;gi|449481578|ref|XP_004176153.1| PREDICTED: LOW QUALITY PROTEIN: N-acetylglucosamine-6-sulfatase [Taeniopygia guttata]	H0Z834;gi|449481578|ref|XP_004176153.1| PREDICTED: LOW QUALITY PROTEIN: N-acetylglucosamine-6-sulfatase [Taeniopygia guttata]	13;13	13;13	13;13	>tr|H0Z834|H0Z834_TAEGU Uncharacterized protein (Fragment) OS=Taeniopygia guttata GN=GNS PE=4 SV=1;>gi|449481578|ref|XP_004176153.1| PREDICTED: LOW QUALITY PROTEIN: N-acetylglucosamine-6-sulfatase [Taeniopygia guttata]	2	13	13	13	29.3	29.3	29.3	57.539	508	508;533	0	309.44	98955000000	4123100000	0.00320855	0.320855	391		776;777;778;779;780;781;782			184;185;348;351;465;466;492
gi|449481963|ref|XP_002195562.2| PREDICTED: neuronal pentraxin receptor [Taeniopygia guttata];H0ZJ37	gi|449481963|ref|XP_002195562.2| PREDICTED: neuronal pentraxin receptor [Taeniopygia guttata];H0ZJ37	3;3	3;3	3;3	>gi|449481963|ref|XP_002195562.2| PREDICTED: neuronal pentraxin receptor [Taeniopygia guttata];>tr|H0ZJ37|H0ZJ37_TAEGU Uncharacterized protein (Fragment) OS=Taeniopygia guttata GN=NPTXR PE=4 SV=1	2	3	3	3	6.2	6.2	6.2	59.056	532	532;664	0	35.633	1324900000	52996000	4.12408e-05	0.00412408	18		783;784			239;309
H0ZKL6;gi|449481995|ref|XP_004175976.1| PREDICTED: myosin-9 [Taeniopygia guttata];H0Z546;gi|224070094|ref|XP_002197940.1| PREDICTED: myosin-11 isoform 1 [Taeniopygia guttata]	H0ZKL6;gi|449481995|ref|XP_004175976.1| PREDICTED: myosin-9 [Taeniopygia guttata]	13;13;1;1	13;13;1;1	8;8;1;1	>tr|H0ZKL6|H0ZKL6_TAEGU Uncharacterized protein (Fragment) OS=Taeniopygia guttata GN=MYH9 PE=4 SV=1;>gi|449481995|ref|XP_004175976.1| PREDICTED: myosin-9 [Taeniopygia guttata]	4	13	13	8	7.5	7.5	4.7	223.81	1932	1932;1948;1980;1980	0	126.15	1616800000	16168000	1.25817e-05	0.00125817	33		785;786;787;788;789;790			340;376;1548;1605;1836;1921
H0ZMD2;gi|449482038|ref|XP_004175979.1| PREDICTED: LOW QUALITY PROTEIN: UPF0606 protein KIAA1549 homolog [Taeniopygia guttata]	H0ZMD2;gi|449482038|ref|XP_004175979.1| PREDICTED: LOW QUALITY PROTEIN: UPF0606 protein KIAA1549 homolog [Taeniopygia guttata]	2;2	2;2	2;2	>tr|H0ZMD2|H0ZMD2_TAEGU Uncharacterized protein (Fragment) OS=Taeniopygia guttata GN=KIAA1549 PE=4 SV=1;>gi|449482038|ref|XP_004175979.1| PREDICTED: LOW QUALITY PROTEIN: UPF0606 protein KIAA1549 homolog [Taeniopygia guttata]	2	2	2	2	2.1	2.1	2.1	112.56	1018	1018;1951	0.0014599	11.634	93476000	2124400	1.65318e-06	0.000165318	3		791			140
H0ZMX1;gi|449482062|ref|XP_002197514.2| PREDICTED: cyclic AMP-responsive element-binding protein 3-like protein 2 [Taeniopygia guttata]	H0ZMX1;gi|449482062|ref|XP_002197514.2| PREDICTED: cyclic AMP-responsive element-binding protein 3-like protein 2 [Taeniopygia guttata]	1;1	1;1	1;1	>tr|H0ZMX1|H0ZMX1_TAEGU Uncharacterized protein (Fragment) OS=Taeniopygia guttata GN=CREB3L2 PE=4 SV=1;>gi|449482062|ref|XP_002197514.2| PREDICTED: cyclic AMP-responsive element-binding protein 3-like protein 2 [Taeniopygia guttata]	2	1	1	1	1.5	1.5	1.5	53.078	482	482;509	0.0027739	8.8175	149180000	7851400	6.10986e-06	0.000610986	1
H0ZPG9;gi|449482118|ref|XP_002189549.2| PREDICTED: poly(U)-specific endoribonuclease-A-like [Taeniopygia guttata];H0ZPH2	H0ZPG9;gi|449482118|ref|XP_002189549.2| PREDICTED: poly(U)-specific endoribonuclease-A-like [Taeniopygia guttata]	7;7;1	7;7;1	7;7;1	>tr|H0ZPG9|H0ZPG9_TAEGU Uncharacterized protein (Fragment) OS=Taeniopygia guttata PE=4 SV=1;>gi|449482118|ref|XP_002189549.2| PREDICTED: poly(U)-specific endoribonuclease-A-like [Taeniopygia guttata]	3	7	7	7	21.5	21.5	21.5	32.695	284	284;288;168	0	113.27	8973700000	690290000	0.000537175	0.0537175	78
gi|449482150|ref|XP_002188728.2| PREDICTED: signal peptide, CUB domain, EGF-like 1 [Taeniopygia guttata];H0ZP53;H0ZD98;gi|224050780|ref|XP_002197488.1| PREDICTED: signal peptide, CUB and EGF-like domain-containing protein 2 [Taeniopygia guttata];H0YU41;gi|449490542|ref|XP_004176721.1| PREDICTED: LOW QUALITY PROTEIN: signal peptide, CUB and EGF-like domain-containing protein 3 [Taeniopygia guttata]	gi|449482150|ref|XP_002188728.2| PREDICTED: signal peptide, CUB domain, EGF-like 1 [Taeniopygia guttata];H0ZP53	14;14;5;5;2;2	14;14;5;5;2;2	14;14;5;5;2;2	>gi|449482150|ref|XP_002188728.2| PREDICTED: signal peptide, CUB domain, EGF-like 1 [Taeniopygia guttata];>tr|H0ZP53|H0ZP53_TAEGU Uncharacterized protein (Fragment) OS=Taeniopygia guttata GN=SCUBE1 PE=4 SV=1	6	14	14	14	19.9	19.9	19.9	108.2	977	977;984;955;1080;955;988	0	323.31	17591000000	451050000	0.000351002	0.0351002	208		792;793			545;846
H0ZQQ2;gi|449482217|ref|XP_002192717.2| PREDICTED: voltage-dependent L-type calcium channel subunit alpha-1C [Taeniopygia guttata]	H0ZQQ2;gi|449482217|ref|XP_002192717.2| PREDICTED: voltage-dependent L-type calcium channel subunit alpha-1C [Taeniopygia guttata]	1;1	1;1	1;1	>tr|H0ZQQ2|H0ZQQ2_TAEGU Uncharacterized protein (Fragment) OS=Taeniopygia guttata GN=CACNA1C PE=3 SV=1;>gi|449482217|ref|XP_002192717.2| PREDICTED: voltage-dependent L-type calcium channel subunit alpha-1C [Taeniopygia guttata]	2	1	1	1	0.7	0.7	0.7	127.77	1118	1118;2105	0	46.153	2115900000	52898000	4.11646e-05	0.00411646	23
gi|449482267|ref|XP_002191530.2| PREDICTED: 3-oxo-5-beta-steroid 4-dehydrogenase-like [Taeniopygia guttata];H0ZPZ0	gi|449482267|ref|XP_002191530.2| PREDICTED: 3-oxo-5-beta-steroid 4-dehydrogenase-like [Taeniopygia guttata];H0ZPZ0	2;2	2;2	2;2	>gi|449482267|ref|XP_002191530.2| PREDICTED: 3-oxo-5-beta-steroid 4-dehydrogenase-like [Taeniopygia guttata];>tr|H0ZPZ0|H0ZPZ0_TAEGU Uncharacterized protein (Fragment) OS=Taeniopygia guttata GN=AKR1D1 PE=4 SV=1	2	2	2	2	5.6	5.6	5.6	34.849	306	306;324	0	12.972	333130000	17533000	1.3644e-05	0.0013644	3
H0YQR9;gi|449482627|ref|XP_002190037.2| PREDICTED: tripeptidyl-peptidase 1, partial [Taeniopygia guttata]	H0YQR9;gi|449482627|ref|XP_002190037.2| PREDICTED: tripeptidyl-peptidase 1, partial [Taeniopygia guttata]	7;7	7;7	7;7	>tr|H0YQR9|H0YQR9_TAEGU Uncharacterized protein (Fragment) OS=Taeniopygia guttata GN=TPP1 PE=4 SV=1;>gi|449482627|ref|XP_002190037.2| PREDICTED: tripeptidyl-peptidase 1, partial [Taeniopygia guttata]	2	7	7	7	22	22	22	40.465	368	368;490	0	69.98	4913700000	307100000	0.000238981	0.0238981	61		794;795			68;316
gi|449482631|ref|XP_004176432.1| PREDICTED: protocadherin-16 [Taeniopygia guttata]	gi|449482631|ref|XP_004176432.1| PREDICTED: protocadherin-16 [Taeniopygia guttata]	20	20	4	>gi|449482631|ref|XP_004176432.1| PREDICTED: protocadherin-16 [Taeniopygia guttata]	1	20	20	4	9.5	9.5	2.1	312.21	2905	2905	0	323.31	15032000000	140480000	0.00010932	0.010932	203
H1A104;H0Z4S2;gi|449482682|ref|XP_002187203.2| PREDICTED: transmembrane protease serine 2 [Taeniopygia guttata];gi|449512590|ref|XP_002199344.2| PREDICTED: transmembrane protease serine 2-like, partial [Taeniopygia guttata]	H1A104;H0Z4S2;gi|449482682|ref|XP_002187203.2| PREDICTED: transmembrane protease serine 2 [Taeniopygia guttata];gi|449512590|ref|XP_002199344.2| PREDICTED: transmembrane protease serine 2-like, partial [Taeniopygia guttata]	3;3;3;2	3;3;3;2	3;3;3;2	>tr|H1A104|H1A104_TAEGU Uncharacterized protein (Fragment) OS=Taeniopygia guttata PE=3 SV=1;>tr|H0Z4S2|H0Z4S2_TAEGU Uncharacterized protein (Fragment) OS=Taeniopygia guttata GN=TMPRSS2 PE=3 SV=1;>gi|449482682|ref|XP_002187203.2| PREDICTED: transmembrane pr	4	3	3	3	13.2	13.2	13.2	33.123	302	302;476;509;237	0	47.39	611480000	43677000	3.39889e-05	0.00339889	14		796			130
H0Z8C1;gi|449482762|ref|XP_002190765.2| PREDICTED: renin receptor [Taeniopygia guttata]	H0Z8C1;gi|449482762|ref|XP_002190765.2| PREDICTED: renin receptor [Taeniopygia guttata]	10;10	10;10	10;10	>tr|H0Z8C1|H0Z8C1_TAEGU Uncharacterized protein (Fragment) OS=Taeniopygia guttata GN=ATP6AP2 PE=4 SV=1;>gi|449482762|ref|XP_002190765.2| PREDICTED: renin receptor [Taeniopygia guttata]	2	10	10	10	31.1	31.1	31.1	38.054	341	341;360	0	323.31	31189000000	2227800000	0.00173365	0.173365	200
H0ZAF6;gi|449482803|ref|XP_002196161.2| PREDICTED: peroxiredoxin-4 [Taeniopygia guttata]	H0ZAF6;gi|449482803|ref|XP_002196161.2| PREDICTED: peroxiredoxin-4 [Taeniopygia guttata]	7;7	6;6	6;6	>tr|H0ZAF6|H0ZAF6_TAEGU Uncharacterized protein (Fragment) OS=Taeniopygia guttata GN=PRDX4 PE=4 SV=1;>gi|449482803|ref|XP_002196161.2| PREDICTED: peroxiredoxin-4 [Taeniopygia guttata]	2	7	6	6	39.1	35.4	35.4	21.824	192	192;198	0	112.56	6008200000	429160000	0.000333967	0.0333967	52		797			137
H0Z7X4;gi|449483012|ref|XP_002190578.2| PREDICTED: ATP-dependent RNA helicase DDX3X [Taeniopygia guttata]	H0Z7X4;gi|449483012|ref|XP_002190578.2| PREDICTED: ATP-dependent RNA helicase DDX3X [Taeniopygia guttata]	2;2	2;2	2;2	>tr|H0Z7X4|H0Z7X4_TAEGU Uncharacterized protein (Fragment) OS=Taeniopygia guttata GN=DDX3X PE=4 SV=1;>gi|449483012|ref|XP_002190578.2| PREDICTED: ATP-dependent RNA helicase DDX3X [Taeniopygia guttata]	2	2	2	2	2.6	2.6	2.6	71.333	645	645;750	0	13.996	91426000	2344300	1.82431e-06	0.000182431	4
H0ZHY3;gi|449483308|ref|XP_002193498.2| PREDICTED: interleukin-1 receptor type 1 [Taeniopygia guttata]	H0ZHY3;gi|449483308|ref|XP_002193498.2| PREDICTED: interleukin-1 receptor type 1 [Taeniopygia guttata]	1;1	1;1	1;1	>tr|H0ZHY3|H0ZHY3_TAEGU Uncharacterized protein (Fragment) OS=Taeniopygia guttata GN=IL1R1 PE=4 SV=1;>gi|449483308|ref|XP_002193498.2| PREDICTED: interleukin-1 receptor type 1 [Taeniopygia guttata]	2	1	1	1	2.4	2.4	2.4	63.216	549	549;563	0.0050441	7.2279	171890000	5927300	4.61255e-06	0.000461255	3
H0ZFX0;gi|449483583|ref|XP_002191607.2| PREDICTED: lysosome-associated membrane glycoprotein 1 [Taeniopygia guttata];H1A0X6	H0ZFX0;gi|449483583|ref|XP_002191607.2| PREDICTED: lysosome-associated membrane glycoprotein 1 [Taeniopygia guttata];H1A0X6	2;2;1	2;2;1	2;2;1	>tr|H0ZFX0|H0ZFX0_TAEGU Uncharacterized protein (Fragment) OS=Taeniopygia guttata GN=LAMP1 PE=4 SV=1;>gi|449483583|ref|XP_002191607.2| PREDICTED: lysosome-associated membrane glycoprotein 1 [Taeniopygia guttata];>tr|H1A0X6|H1A0X6_TAEGU Uncharacterized prot	3	2	2	2	7.2	7.2	7.2	44.007	405	405;415;126	0	12.797	38849000	2044700	1.59116e-06	0.000159116	2		798			128
H0ZLM7;gi|449483774|ref|XP_002196801.2| PREDICTED: UDP-glucose:glycoprotein glucosyltransferase 2 [Taeniopygia guttata]	H0ZLM7;gi|449483774|ref|XP_002196801.2| PREDICTED: UDP-glucose:glycoprotein glucosyltransferase 2 [Taeniopygia guttata]	1;1	1;1	1;1	>tr|H0ZLM7|H0ZLM7_TAEGU Uncharacterized protein (Fragment) OS=Taeniopygia guttata GN=UGCGL2 PE=4 SV=1;>gi|449483774|ref|XP_002196801.2| PREDICTED: UDP-glucose:glycoprotein glucosyltransferase 2 [Taeniopygia guttata]	2	1	1	1	0.7	0.7	0.7	171.21	1495	1495;1535	0.0049751	7.1425	0	0	0	0	1		799			397
H0ZLP1;gi|449483778|ref|XP_002196814.2| PREDICTED: dnaJ homolog subfamily C member 3 [Taeniopygia guttata];H0ZYK6;gi|449512972|ref|XP_002199265.2| PREDICTED: dnaJ homolog subfamily C member 3-like, partial [Taeniopygia guttata]	H0ZLP1;gi|449483778|ref|XP_002196814.2| PREDICTED: dnaJ homolog subfamily C member 3 [Taeniopygia guttata]	14;14;5;5	14;14;5;5	14;14;5;5	>tr|H0ZLP1|H0ZLP1_TAEGU Uncharacterized protein (Fragment) OS=Taeniopygia guttata GN=DNAJC3 PE=4 SV=1;>gi|449483778|ref|XP_002196814.2| PREDICTED: dnaJ homolog subfamily C member 3 [Taeniopygia guttata]	4	14	14	14	30.1	30.1	30.1	55.811	488	488;583;227;227	0	257.57	8982900000	390560000	0.000303929	0.0395108	130		800;801			68;438
gi|449484555|ref|XP_004186116.1| PREDICTED: LOW QUALITY PROTEIN: olfactomedin 4 [Taeniopygia guttata];H0ZQD0	gi|449484555|ref|XP_004186116.1| PREDICTED: LOW QUALITY PROTEIN: olfactomedin 4 [Taeniopygia guttata];H0ZQD0	12;11	12;11	12;11	>gi|449484555|ref|XP_004186116.1| PREDICTED: LOW QUALITY PROTEIN: olfactomedin 4 [Taeniopygia guttata];>tr|H0ZQD0|H0ZQD0_TAEGU Uncharacterized protein (Fragment) OS=Taeniopygia guttata GN=OLFM4 PE=4 SV=1	2	12	12	12	20.6	20.6	20.6	51.284	451	451;429	0	323.31	7224800000	288990000	0.000224888	0.0224888	101		802			400
H1A515;gi|449484659|ref|XP_002198049.2| PREDICTED: 72 kDa type IV collagenase-like [Taeniopygia guttata]	H1A515;gi|449484659|ref|XP_002198049.2| PREDICTED: 72 kDa type IV collagenase-like [Taeniopygia guttata]	8;8	8;8	8;8	>tr|H1A515|H1A515_TAEGU Uncharacterized protein OS=Taeniopygia guttata GN=MMP7 PE=4 SV=1;>gi|449484659|ref|XP_002198049.2| PREDICTED: 72 kDa type IV collagenase-like [Taeniopygia guttata]	2	8	8	8	27.5	27.5	27.5	29.639	258	258;266	0	83.909	3416100000	262780000	0.000204492	0.0204492	59		803;804;805;806			81;83;148;230
H0ZRR0;gi|449484747|ref|XP_004176008.1| PREDICTED: serine protease 23 [Taeniopygia guttata]	H0ZRR0;gi|449484747|ref|XP_004176008.1| PREDICTED: serine protease 23 [Taeniopygia guttata]	3;3	3;3	3;3	>tr|H0ZRR0|H0ZRR0_TAEGU Uncharacterized protein (Fragment) OS=Taeniopygia guttata GN=PRSS23 PE=4 SV=1;>gi|449484747|ref|XP_004176008.1| PREDICTED: serine protease 23 [Taeniopygia guttata]	2	3	3	3	9.3	9.3	9.3	41.354	366	366;372	0	24.847	1037700000	54618000	4.25031e-05	0.00425031	17
H0ZS52;gi|449484831|ref|XP_004176017.1| PREDICTED: tsukushin [Taeniopygia guttata]	H0ZS52;gi|449484831|ref|XP_004176017.1| PREDICTED: tsukushin [Taeniopygia guttata]	6;6	6;6	6;6	>tr|H0ZS52|H0ZS52_TAEGU Uncharacterized protein (Fragment) OS=Taeniopygia guttata GN=TSKU PE=4 SV=1;>gi|449484831|ref|XP_004176017.1| PREDICTED: tsukushin [Taeniopygia guttata]	2	6	6	6	24.2	24.2	24.2	36.569	335	335;352	0	323.31	11276000000	704770000	0.000548443	0.0548443	113		807			153
gi|449484853|ref|XP_002190791.2| PREDICTED: solute carrier family 2, facilitated glucose transporter member 3 [Taeniopygia guttata];H0ZSC5	gi|449484853|ref|XP_002190791.2| PREDICTED: solute carrier family 2, facilitated glucose transporter member 3 [Taeniopygia guttata];H0ZSC5	10;9	10;9	10;9	>gi|449484853|ref|XP_002190791.2| PREDICTED: solute carrier family 2, facilitated glucose transporter member 3 [Taeniopygia guttata];>tr|H0ZSC5|H0ZSC5_TAEGU Uncharacterized protein (Fragment) OS=Taeniopygia guttata GN=SLC2A3 PE=3 SV=1	2	10	10	10	14.1	14.1	14.1	53.37	489	489;485	0	234.68	18246000000	1303300000	0.00101421	0.101421	136		808;809;810;811			120;218;243;482
H0ZRP9;gi|449485032|ref|XP_002188357.2| PREDICTED: dipeptidyl peptidase 1 [Taeniopygia guttata];H0ZWH2;gi|224112557|ref|XP_002199354.1| PREDICTED: dipeptidyl peptidase 1-like, partial [Taeniopygia guttata]	H0ZRP9;gi|449485032|ref|XP_002188357.2| PREDICTED: dipeptidyl peptidase 1 [Taeniopygia guttata];H0ZWH2	6;6;3;2	6;6;3;2	6;6;3;2	>tr|H0ZRP9|H0ZRP9_TAEGU Uncharacterized protein (Fragment) OS=Taeniopygia guttata GN=CTSC PE=3 SV=1;>gi|449485032|ref|XP_002188357.2| PREDICTED: dipeptidyl peptidase 1 [Taeniopygia guttata];>tr|H0ZWH2|H0ZWH2_TAEGU Uncharacterized protein (Fragment) OS=Taen	4	6	6	6	16.7	16.7	16.7	46.476	408	408;667;236;188	0	190.21	11906000000	566970000	0.000441209	0.0441209	108		812			114
gi|449485099|ref|XP_002190117.2| PREDICTED: ovostatin-like [Taeniopygia guttata];H1A5U5;gi|449485111|ref|XP_002190385.2| PREDICTED: alpha-2-macroglobulin-like 1-like [Taeniopygia guttata];H1A5M2	gi|449485099|ref|XP_002190117.2| PREDICTED: ovostatin-like [Taeniopygia guttata];H1A5U5	64;61;1;1	64;61;1;1	64;61;1;1	>gi|449485099|ref|XP_002190117.2| PREDICTED: ovostatin-like [Taeniopygia guttata];>tr|H1A5U5|H1A5U5_TAEGU Uncharacterized protein OS=Taeniopygia guttata PE=4 SV=1	4	64	64	64	46.6	46.6	46.6	162.73	1451	1451;1445;1379;1420	0	323.31	206600000000	2648700000	0.00206119	0.206119	1427		813;814;815;816;817;818;819			123;135;489;1107;1197;1258;1359
H0ZS92;gi|449485103|ref|XP_002190217.2| PREDICTED: alpha-2-macroglobulin [Taeniopygia guttata];gi|449512497|ref|XP_004175813.1| PREDICTED: alpha-2-macroglobulin-like, partial [Taeniopygia guttata]	H0ZS92;gi|449485103|ref|XP_002190217.2| PREDICTED: alpha-2-macroglobulin [Taeniopygia guttata]	19;19;2	5;5;2	5;5;2	>tr|H0ZS92|H0ZS92_TAEGU Uncharacterized protein OS=Taeniopygia guttata GN=A2M-3 PE=4 SV=1;>gi|449485103|ref|XP_002190217.2| PREDICTED: alpha-2-macroglobulin [Taeniopygia guttata]	3	19	5	5	13.7	3.7	3.7	164.46	1470	1470;1490;333	0	38.086	355370000	5304100	4.12759e-06	0.000412759	10		820;821			802;1387
gi|449485115|ref|XP_002190450.2| PREDICTED: alpha-2-macroglobulin-like 1 [Taeniopygia guttata]	gi|449485115|ref|XP_002190450.2| PREDICTED: alpha-2-macroglobulin-like 1 [Taeniopygia guttata]	35	35	5	>gi|449485115|ref|XP_002190450.2| PREDICTED: alpha-2-macroglobulin-like 1 [Taeniopygia guttata]	1	35	35	5	29.5	29.5	4	155.09	1402	1402	0	323.31	49880000000	683290000	0.000531728	0.0531728	540		822;823;824;825;826;827			65;320;335;708;760;1028
H0ZSQ4;gi|449485219|ref|XP_002192559.2| PREDICTED: calsyntenin-3 [Taeniopygia guttata]	H0ZSQ4;gi|449485219|ref|XP_002192559.2| PREDICTED: calsyntenin-3 [Taeniopygia guttata]	1;1	1;1	1;1	>tr|H0ZSQ4|H0ZSQ4_TAEGU Uncharacterized protein (Fragment) OS=Taeniopygia guttata GN=CLSTN3 PE=4 SV=1;>gi|449485219|ref|XP_002192559.2| PREDICTED: calsyntenin-3 [Taeniopygia guttata]	2	1	1	1	1.1	1.1	1.1	103.18	931	931;993	0.0026846	8.2071	536170000	14894000	1.15903e-05	0.00115903	5
H0ZSQ9;gi|449485223|ref|XP_002192647.2| PREDICTED: complement C1r subcomponent [Taeniopygia guttata]	H0ZSQ9;gi|449485223|ref|XP_002192647.2| PREDICTED: complement C1r subcomponent [Taeniopygia guttata]	6;6	6;6	6;6	>tr|H0ZSQ9|H0ZSQ9_TAEGU Uncharacterized protein (Fragment) OS=Taeniopygia guttata GN=C1RL PE=3 SV=1;>gi|449485223|ref|XP_002192647.2| PREDICTED: complement C1r subcomponent [Taeniopygia guttata]	2	6	6	6	8.2	8.2	8.2	78.388	699	699;850	0	51.14	1084900000	27123000	2.11068e-05	0.00211068	28
H0ZSZ6;gi|449485273|ref|XP_004176047.1| PREDICTED: LOW QUALITY PROTEIN: mannosyl-oligosaccharide 1,2-alpha-mannosidase IB-like [Taeniopygia guttata]	H0ZSZ6;gi|449485273|ref|XP_004176047.1| PREDICTED: LOW QUALITY PROTEIN: mannosyl-oligosaccharide 1,2-alpha-mannosidase IB-like [Taeniopygia guttata]	1;1	1;1	1;1	>tr|H0ZSZ6|H0ZSZ6_TAEGU Uncharacterized protein (Fragment) OS=Taeniopygia guttata GN=MAN1A2 PE=4 SV=1;>gi|449485273|ref|XP_004176047.1| PREDICTED: LOW QUALITY PROTEIN: mannosyl-oligosaccharide 1,2-alpha-mannosidase IB-like [Taeniopygia guttata]	2	1	1	1	1.8	1.8	1.8	70.685	620	620;632	0.0027248	8.4056	218850000	8417400	6.55032e-06	0.000655032	3
gi|449485361|ref|XP_004177152.1| PREDICTED: limbic system-associated membrane protein isoform 4 [Taeniopygia guttata];gi|449485353|ref|XP_004177150.1| PREDICTED: limbic system-associated membrane protein isoform 2 [Taeniopygia guttata];H0ZT52;gi|449485365|ref|XP_002190582.2| PREDICTED: limbic system-associated membrane protein isoform 1 [Taeniopygia guttata];gi|449485357|ref|XP_004177151.1| PREDI…	gi|449485361|ref|XP_004177152.1| PREDICTED: limbic system-associated membrane protein isoform 4 [Taeniopygia guttata];gi|449485353|ref|XP_004177150.1| PREDICTED: limbic system-associated membrane protein isoform 2 [Taeniopygia guttata];H0ZT52;gi|449485365|ref|XP_002190582.2| PREDICTED: limbic system-associated membrane protein isoform 1 [Taeniopygia guttata];gi|449485357|ref|XP_004177151.1| PREDI…	9;9;8;8;8	9;9;8;8;8	9;9;8;8;8	>gi|449485361|ref|XP_004177152.1| PREDICTED: limbic system-associated membrane protein isoform 4 [Taeniopygia guttata];>gi|449485353|ref|XP_004177150.1| PREDICTED: limbic system-associated membrane protein isoform 2 [Taeniopygia guttata];>tr|H0ZT52|H0ZT52_	5	9	9	9	25.7	25.7	25.7	37.497	338	338;350;287;338;350	0	240.74	23454000000	1172700000	0.000912581	0.0912581	50
gi|449485458|ref|XP_002187912.2| PREDICTED: follistatin-related protein 1, partial [Taeniopygia guttata];H0ZT25	gi|449485458|ref|XP_002187912.2| PREDICTED: follistatin-related protein 1, partial [Taeniopygia guttata];H0ZT25	6;5	6;5	6;5	>gi|449485458|ref|XP_002187912.2| PREDICTED: follistatin-related protein 1, partial [Taeniopygia guttata];>tr|H0ZT25|H0ZT25_TAEGU Uncharacterized protein (Fragment) OS=Taeniopygia guttata GN=FSTL1 PE=4 SV=1	2	6	6	6	19.1	19.1	19.1	34.247	299	299;406	0	44.176	1058400000	48108000	3.74371e-05	0.00374371	22		828;829			269;274
H0ZT62;gi|449485501|ref|XP_002189344.2| PREDICTED: group 10 secretory phospholipase A2-like [Taeniopygia guttata]	H0ZT62;gi|449485501|ref|XP_002189344.2| PREDICTED: group 10 secretory phospholipase A2-like [Taeniopygia guttata]	3;3	3;3	3;3	>tr|H0ZT62|H0ZT62_TAEGU Uncharacterized protein (Fragment) OS=Taeniopygia guttata GN=PLA2G10-2 PE=3 SV=1;>gi|449485501|ref|XP_002189344.2| PREDICTED: group 10 secretory phospholipase A2-like [Taeniopygia guttata]	2	3	3	3	29.1	29.1	29.1	14.308	127	127;162	0	20.905	358110000	44764000	3.48348e-05	0.00348348	6		830			90
H0ZT83;gi|449485536|ref|XP_004177158.1| PREDICTED: LOW QUALITY PROTEIN: sodium/potassium-transporting ATPase subunit beta-1 [Taeniopygia guttata]	H0ZT83;gi|449485536|ref|XP_004177158.1| PREDICTED: LOW QUALITY PROTEIN: sodium/potassium-transporting ATPase subunit beta-1 [Taeniopygia guttata]	2;2	2;2	2;2	>tr|H0ZT83|H0ZT83_TAEGU Uncharacterized protein (Fragment) OS=Taeniopygia guttata GN=ATP1B1 PE=3 SV=1;>gi|449485536|ref|XP_004177158.1| PREDICTED: LOW QUALITY PROTEIN: sodium/potassium-transporting ATPase subunit beta-1 [Taeniopygia guttata]	2	2	2	2	7.7	7.7	7.7	31.37	274	274;306	0	12.323	242450000	22041000	1.7152e-05	0.0017152	5
gi|449485559|ref|XP_002186853.2| PREDICTED: synaptojanin-1 [Taeniopygia guttata];H0ZT98	gi|449485559|ref|XP_002186853.2| PREDICTED: synaptojanin-1 [Taeniopygia guttata];H0ZT98	1;1	1;1	1;1	>gi|449485559|ref|XP_002186853.2| PREDICTED: synaptojanin-1 [Taeniopygia guttata];>tr|H0ZT98|H0ZT98_TAEGU Uncharacterized protein OS=Taeniopygia guttata GN=SYNJ1 PE=4 SV=1	2	1	1	1	0.7	0.7	0.7	144.03	1295	1295;1578	0.0025907	7.6244	694910000	9787500	7.61651e-06	0.000761651	8
gi|449485751|ref|XP_002188908.2| PREDICTED: rho guanine nucleotide exchange factor 17 [Taeniopygia guttata]	gi|449485751|ref|XP_002188908.2| PREDICTED: rho guanine nucleotide exchange factor 17 [Taeniopygia guttata]	1	1	1	>gi|449485751|ref|XP_002188908.2| PREDICTED: rho guanine nucleotide exchange factor 17 [Taeniopygia guttata]	1	1	1	1	0.7	0.7	0.7	207.48	1944	1944	0.002649	7.9763	2248700000	26770000	2.08321e-05	0.00208321	19
H0ZTE6;gi|449485775|ref|XP_002190185.2| PREDICTED: vitamin K-dependent protein S [Taeniopygia guttata];H1A2N3;gi|224169034|ref|XP_002189425.1| PREDICTED: vitamin K-dependent protein S-like, partial [Taeniopygia guttata]	H0ZTE6;gi|449485775|ref|XP_002190185.2| PREDICTED: vitamin K-dependent protein S [Taeniopygia guttata];H1A2N3;gi|224169034|ref|XP_002189425.1| PREDICTED: vitamin K-dependent protein S-like, partial [Taeniopygia guttata]	13;13;11;11	13;13;11;11	13;13;11;11	>tr|H0ZTE6|H0ZTE6_TAEGU Uncharacterized protein (Fragment) OS=Taeniopygia guttata GN=PROS1 PE=4 SV=1;>gi|449485775|ref|XP_002190185.2| PREDICTED: vitamin K-dependent protein S [Taeniopygia guttata];>tr|H1A2N3|H1A2N3_TAEGU Uncharacterized protein (Fragment)	4	13	13	13	18.7	18.7	18.7	71.053	638	638;740;345;351	0	323.31	38017000000	1357800000	0.00105662	0.105662	249		831			377
H0ZTG0;gi|449485798|ref|XP_002190994.2| PREDICTED: protein CREG1 [Taeniopygia guttata]	H0ZTG0;gi|449485798|ref|XP_002190994.2| PREDICTED: protein CREG1 [Taeniopygia guttata]	3;3	3;3	3;3	>tr|H0ZTG0|H0ZTG0_TAEGU Uncharacterized protein OS=Taeniopygia guttata GN=CREG1 PE=4 SV=1;>gi|449485798|ref|XP_002190994.2| PREDICTED: protein CREG1 [Taeniopygia guttata]	2	3	3	3	15	15	15	21.211	193	193;203	0	72.987	4550300000	568790000	0.000442625	0.0442625	38		832			152
gi|449485824|ref|XP_002194114.2| PREDICTED: [Protein ADP-ribosylarginine] hydrolase [Taeniopygia guttata];H0ZTH4	gi|449485824|ref|XP_002194114.2| PREDICTED: [Protein ADP-ribosylarginine] hydrolase [Taeniopygia guttata];H0ZTH4	2;2	2;2	2;2	>gi|449485824|ref|XP_002194114.2| PREDICTED: [Protein ADP-ribosylarginine] hydrolase [Taeniopygia guttata];>tr|H0ZTH4|H0ZTH4_TAEGU Uncharacterized protein (Fragment) OS=Taeniopygia guttata GN=ADPRH PE=4 SV=1	2	2	2	2	6.4	6.4	6.4	38.892	357	357;363	0	16.155	261540000	16346000	1.27203e-05	0.00127203	5
gi|449485917|ref|XP_004175259.1| PREDICTED: LOW QUALITY PROTEIN: amyloid beta A4 protein [Taeniopygia guttata];H0ZTL2	gi|449485917|ref|XP_004175259.1| PREDICTED: LOW QUALITY PROTEIN: amyloid beta A4 protein [Taeniopygia guttata];H0ZTL2	6;6	5;5	5;5	>gi|449485917|ref|XP_004175259.1| PREDICTED: LOW QUALITY PROTEIN: amyloid beta A4 protein [Taeniopygia guttata];>tr|H0ZTL2|H0ZTL2_TAEGU Uncharacterized protein (Fragment) OS=Taeniopygia guttata GN=APP PE=4 SV=1	2	6	5	5	10.3	9.1	9.1	74.793	659	659;752	0	51.161	1210900000	43247000	3.36543e-05	0.00336543	34		557;833;834			353;382;483
gi|449486012|ref|XP_002189539.2| PREDICTED: CD166 antigen [Taeniopygia guttata];H0ZTS0	gi|449486012|ref|XP_002189539.2| PREDICTED: CD166 antigen [Taeniopygia guttata];H0ZTS0	1;1	1;1	1;1	>gi|449486012|ref|XP_002189539.2| PREDICTED: CD166 antigen [Taeniopygia guttata];>tr|H0ZTS0|H0ZTS0_TAEGU Uncharacterized protein (Fragment) OS=Taeniopygia guttata GN=ALCAM PE=4 SV=1	2	1	1	1	2.4	2.4	2.4	60.834	542	542;558	0.0050188	7.2148	101890000	3639000	2.83183e-06	0.000283183	2
gi|449486029|ref|XP_002189309.2| PREDICTED: leukocyte surface antigen CD47 [Taeniopygia guttata];H0ZVL5;gi|449511187|ref|XP_002198500.2| PREDICTED: leukocyte surface antigen CD47-like, partial [Taeniopygia guttata];H0ZTR7	gi|449486029|ref|XP_002189309.2| PREDICTED: leukocyte surface antigen CD47 [Taeniopygia guttata];H0ZVL5;gi|449511187|ref|XP_002198500.2| PREDICTED: leukocyte surface antigen CD47-like, partial [Taeniopygia guttata];H0ZTR7	3;2;2;2	3;2;2;2	3;2;2;2	>gi|449486029|ref|XP_002189309.2| PREDICTED: leukocyte surface antigen CD47 [Taeniopygia guttata];>tr|H0ZVL5|H0ZVL5_TAEGU Uncharacterized protein (Fragment) OS=Taeniopygia guttata PE=4 SV=1;>gi|449511187|ref|XP_002198500.2| PREDICTED: leukocyte surface ant	4	3	3	3	11.8	11.8	11.8	35.611	330	330;273;285;317	0	26.775	613570000	40905000	3.18318e-05	0.00318318	17
H0YZW3;gi|449486145|ref|XP_002187115.2| PREDICTED: charged multivesicular body protein 4b [Taeniopygia guttata]	H0YZW3;gi|449486145|ref|XP_002187115.2| PREDICTED: charged multivesicular body protein 4b [Taeniopygia guttata]	1;1	1;1	1;1	>tr|H0YZW3|H0YZW3_TAEGU Uncharacterized protein (Fragment) OS=Taeniopygia guttata GN=CHMP4B PE=4 SV=1;>gi|449486145|ref|XP_002187115.2| PREDICTED: charged multivesicular body protein 4b [Taeniopygia guttata]	2	1	1	1	8.6	8.6	8.6	18.152	162	162;172	0	18.345	47126000	4712600	3.66729e-06	0.000366729	1
gi|449486185|ref|XP_002190369.2| PREDICTED: syndecan-4 [Taeniopygia guttata];H0Z3M3	gi|449486185|ref|XP_002190369.2| PREDICTED: syndecan-4 [Taeniopygia guttata];H0Z3M3	2;2	2;2	2;2	>gi|449486185|ref|XP_002190369.2| PREDICTED: syndecan-4 [Taeniopygia guttata];>tr|H0Z3M3|H0Z3M3_TAEGU Syndecan (Fragment) OS=Taeniopygia guttata GN=SDC4 PE=3 SV=1	2	2	2	2	13.5	13.5	13.5	18.665	170	170;176	0	20.187	1367700000	195380000	0.000152042	0.0152042	21		835			81
gi|449486338|ref|XP_002190658.2| PREDICTED: 14-3-3 protein beta/alpha [Taeniopygia guttata];H0Z417	gi|449486338|ref|XP_002190658.2| PREDICTED: 14-3-3 protein beta/alpha [Taeniopygia guttata];H0Z417	7;6	5;4	4;3	>gi|449486338|ref|XP_002190658.2| PREDICTED: 14-3-3 protein beta/alpha [Taeniopygia guttata];>tr|H0Z417|H0Z417_TAEGU Uncharacterized protein (Fragment) OS=Taeniopygia guttata GN=YWHAB PE=4 SV=1	2	7	5	4	34.1	26.1	21.8	23.8	211	211;243	0	151.63	1715900000	142990000	0.000111273	0.0111273	40		19;20;21;836			1;22;26;185
H0Z487;gi|449486344|ref|XP_002190800.2| PREDICTED: adenosine deaminase [Taeniopygia guttata]	H0Z487;gi|449486344|ref|XP_002190800.2| PREDICTED: adenosine deaminase [Taeniopygia guttata]	10;10	10;10	10;10	>tr|H0Z487|H0Z487_TAEGU Uncharacterized protein (Fragment) OS=Taeniopygia guttata GN=ADA PE=4 SV=1;>gi|449486344|ref|XP_002190800.2| PREDICTED: adenosine deaminase [Taeniopygia guttata]	2	10	10	10	31.6	31.6	31.6	39.432	348	348;349	0	115.7	10086000000	458450000	0.00035676	0.035676	111		837;838;839			59;212;305
H0Z6V7;gi|449486379|ref|XP_002195634.2| PREDICTED: lysosomal protective protein [Taeniopygia guttata]	H0Z6V7;gi|449486379|ref|XP_002195634.2| PREDICTED: lysosomal protective protein [Taeniopygia guttata]	11;11	11;11	11;11	>tr|H0Z6V7|H0Z6V7_TAEGU Uncharacterized protein (Fragment) OS=Taeniopygia guttata GN=CTSA PE=4 SV=1;>gi|449486379|ref|XP_002195634.2| PREDICTED: lysosomal protective protein [Taeniopygia guttata]	2	11	11	11	33.4	33.4	33.4	50.714	449	449;502	0	323.31	35286000000	1857100000	0.00144517	0.144517	224		840;841;842			352;432;444
H0ZBT3;gi|449486448|ref|XP_004186136.1| PREDICTED: LOW QUALITY PROTEIN: laminin, alpha 5 [Taeniopygia guttata]	H0ZBT3;gi|449486448|ref|XP_004186136.1| PREDICTED: LOW QUALITY PROTEIN: laminin, alpha 5 [Taeniopygia guttata]	1;1	1;1	1;1	>tr|H0ZBT3|H0ZBT3_TAEGU Uncharacterized protein (Fragment) OS=Taeniopygia guttata GN=LAMA5 PE=4 SV=1;>gi|449486448|ref|XP_004186136.1| PREDICTED: LOW QUALITY PROTEIN: laminin, alpha 5 [Taeniopygia guttata]	2	1	1	1	0.6	0.6	0.6	235.01	2164	2164;2547	0.0028209	9.6824	172430000	1741700	1.35537e-06	0.000135537	4
H0ZCQ0;gi|449486463|ref|XP_002195528.2| PREDICTED: guanine nucleotide-binding protein G(s) subunit alpha-like [Taeniopygia guttata];gi|449486536|ref|XP_004175743.1| PREDICTED: guanine nucleotide-binding protein G(s) subunit alpha isoforms XLas-like, partial [Taeniopygia guttata]	H0ZCQ0;gi|449486463|ref|XP_002195528.2| PREDICTED: guanine nucleotide-binding protein G(s) subunit alpha-like [Taeniopygia guttata];gi|449486536|ref|XP_004175743.1| PREDICTED: guanine nucleotide-binding protein G(s) subunit alpha isoforms XLas-like, partial [Taeniopygia guttata]	5;5;3	5;5;3	4;4;2	>tr|H0ZCQ0|H0ZCQ0_TAEGU Uncharacterized protein (Fragment) OS=Taeniopygia guttata GN=GNAS PE=4 SV=1;>gi|449486463|ref|XP_002195528.2| PREDICTED: guanine nucleotide-binding protein G(s) subunit alpha-like [Taeniopygia guttata];>gi|449486536|ref|XP_004175743	3	5	5	4	17.2	17.2	13.8	40.705	348	348;548;84	0	41.347	1125500000	62527000	4.86577e-05	0.00486577	30		845			175
H0ZCW1;gi|449486466|ref|XP_002195649.2| PREDICTED: protein APCDD1-like [Taeniopygia guttata]	H0ZCW1;gi|449486466|ref|XP_002195649.2| PREDICTED: protein APCDD1-like [Taeniopygia guttata]	1;1	1;1	1;1	>tr|H0ZCW1|H0ZCW1_TAEGU Uncharacterized protein (Fragment) OS=Taeniopygia guttata GN=APCDD1L PE=4 SV=1;>gi|449486466|ref|XP_002195649.2| PREDICTED: protein APCDD1-like [Taeniopygia guttata]	2	1	1	1	2.1	2.1	2.1	52.829	471	471;484	0	13.072	1707400000	60979000	4.74531e-05	0.00474531	17
H0ZE54;gi|449486501|ref|XP_002186769.2| PREDICTED: probable phospholipid-transporting ATPase IIA [Taeniopygia guttata]	H0ZE54;gi|449486501|ref|XP_002186769.2| PREDICTED: probable phospholipid-transporting ATPase IIA [Taeniopygia guttata]	2;2	2;2	2;2	>tr|H0ZE54|H0ZE54_TAEGU Uncharacterized protein (Fragment) OS=Taeniopygia guttata GN=ATP9A PE=4 SV=1;>gi|449486501|ref|XP_002186769.2| PREDICTED: probable phospholipid-transporting ATPase IIA [Taeniopygia guttata]	2	2	2	2	2	2	2	116.16	1025	1025;1067	0	26.078	224290000	4485700	3.49072e-06	0.000349072	10		846			151
H0ZEM5;gi|449486519|ref|XP_002187116.2| PREDICTED: beta-1,4-galactosyltransferase 5 [Taeniopygia guttata];H0ZB33;gi|224057764|ref|XP_002192554.1| PREDICTED: beta-1,4-galactosyltransferase 2 [Taeniopygia guttata];H0ZKF7;gi|224046198|ref|XP_002196353.1| PREDICTED: beta-1,4-galactosyltransferase 6 [Taeniopygia guttata]	H0ZEM5;gi|449486519|ref|XP_002187116.2| PREDICTED: beta-1,4-galactosyltransferase 5 [Taeniopygia guttata];H0ZB33;gi|224057764|ref|XP_002192554.1| PREDICTED: beta-1,4-galactosyltransferase 2 [Taeniopygia guttata];H0ZKF7;gi|224046198|ref|XP_002196353.1| PREDICTED: beta-1,4-galactosyltransferase 6 [Taeniopygia guttata]	2;2;1;1;1;1	2;2;1;1;1;1	2;2;1;1;1;1	>tr|H0ZEM5|H0ZEM5_TAEGU Uncharacterized protein (Fragment) OS=Taeniopygia guttata GN=B4GALT5 PE=4 SV=1;>gi|449486519|ref|XP_002187116.2| PREDICTED: beta-1,4-galactosyltransferase 5 [Taeniopygia guttata];>tr|H0ZB33|H0ZB33_TAEGU Uncharacterized protein OS=Ta	6	2	2	2	4.9	4.9	4.9	40.623	349	349;364;373;373;382;382	0	14.37	329610000	17348000	1.35e-05	0.00135	6		847			174
H0YXS3;gi|449486900|ref|XP_004174808.1| PREDICTED: LOW QUALITY PROTEIN: guanine nucleotide-binding protein G(I)/G(S)/G(T) subunit beta-1 [Taeniopygia guttata];H0ZK99;gi|224060800|ref|XP_002197282.1| PREDICTED: guanine nucleotide-binding protein subunit beta-4 [Taeniopygia guttata];H1A2J4;gi|449513255|ref|XP_004175992.1| PREDICTED: guanine nucleotide-binding protein G(I)/G(S)/G(T) subunit beta-1-l…	H0YXS3;gi|449486900|ref|XP_004174808.1| PREDICTED: LOW QUALITY PROTEIN: guanine nucleotide-binding protein G(I)/G(S)/G(T) subunit beta-1 [Taeniopygia guttata];H0ZK99;gi|224060800|ref|XP_002197282.1| PREDICTED: guanine nucleotide-binding protein subunit beta-4 [Taeniopygia guttata]	5;5;3;3;1;1;1;1	5;5;3;3;1;1;1;1	5;5;3;3;1;1;1;1	>tr|H0YXS3|H0YXS3_TAEGU Uncharacterized protein OS=Taeniopygia guttata GN=GNB1 PE=4 SV=1;>gi|449486900|ref|XP_004174808.1| PREDICTED: LOW QUALITY PROTEIN: guanine nucleotide-binding protein G(I)/G(S)/G(T) subunit beta-1 [Taeniopygia guttata];>tr|H0ZK99|H0Z	8	5	5	5	12.9	12.9	12.9	44.274	402	402;404;340;340;83;87;340;340	0	131.77	4034500000	237320000	0.00018468	0.018468	47
gi|449486956|ref|XP_002194049.2| PREDICTED: von Willebrand factor A domain-containing protein 1-like [Taeniopygia guttata];H0YY23;H0ZWB3	gi|449486956|ref|XP_002194049.2| PREDICTED: von Willebrand factor A domain-containing protein 1-like [Taeniopygia guttata];H0YY23	12;9;4	12;9;4	12;9;4	>gi|449486956|ref|XP_002194049.2| PREDICTED: von Willebrand factor A domain-containing protein 1-like [Taeniopygia guttata];>tr|H0YY23|H0YY23_TAEGU Uncharacterized protein (Fragment) OS=Taeniopygia guttata GN=VWA1 PE=4 SV=1	3	12	12	12	26.7	26.7	26.7	55.167	502	502;368;184	0	323.31	16494000000	824700000	0.000641771	0.0641771	177		848			163
H0YZL6;gi|449487042|ref|XP_002187190.2| PREDICTED: calsyntenin-1 [Taeniopygia guttata]	H0YZL6;gi|449487042|ref|XP_002187190.2| PREDICTED: calsyntenin-1 [Taeniopygia guttata]	17;17	17;17	17;17	>tr|H0YZL6|H0YZL6_TAEGU Uncharacterized protein (Fragment) OS=Taeniopygia guttata GN=CLSTN1 PE=4 SV=1;>gi|449487042|ref|XP_002187190.2| PREDICTED: calsyntenin-1 [Taeniopygia guttata]	2	17	17	17	21.6	21.6	21.6	94.484	846	846;999	0	319.75	16930000000	529060000	0.000411708	0.0411708	181		849;850;851;852			501;527;539;560
gi|449487095|ref|XP_004175194.1| PREDICTED: LOW QUALITY PROTEIN: agrin [Taeniopygia guttata];H0Z0S3	gi|449487095|ref|XP_004175194.1| PREDICTED: LOW QUALITY PROTEIN: agrin [Taeniopygia guttata];H0Z0S3	18;16	18;16	18;16	>gi|449487095|ref|XP_004175194.1| PREDICTED: LOW QUALITY PROTEIN: agrin [Taeniopygia guttata];>tr|H0Z0S3|H0Z0S3_TAEGU Uncharacterized protein (Fragment) OS=Taeniopygia guttata GN=AGRN PE=4 SV=1	2	18	18	18	14.4	14.4	14.4	158.82	1517	1517;1412	0	323.31	11045000000	155560000	0.000121055	0.0121055	160		853			1385
H0Z0E4;gi|449488113|ref|XP_004176554.1| PREDICTED: LOW QUALITY PROTEIN: glutamine--fructose-6-phosphate aminotransferase [isomerizing] 1 [Taeniopygia guttata];H1A1E0;H0YSA8;gi|224067776|ref|XP_002199381.1| PREDICTED: glutamine--fructose-6-phosphate aminotransferase [isomerizing] 2 [Taeniopygia guttata]	H0Z0E4;gi|449488113|ref|XP_004176554.1| PREDICTED: LOW QUALITY PROTEIN: glutamine--fructose-6-phosphate aminotransferase [isomerizing] 1 [Taeniopygia guttata]	5;5;1;1;1	5;5;1;1;1	5;5;1;1;1	>tr|H0Z0E4|H0Z0E4_TAEGU Uncharacterized protein (Fragment) OS=Taeniopygia guttata GN=GFPT1 PE=4 SV=1;>gi|449488113|ref|XP_004176554.1| PREDICTED: LOW QUALITY PROTEIN: glutamine--fructose-6-phosphate aminotransferase [isomerizing] 1 [Taeniopygia guttata]	5	5	5	5	7.8	7.8	7.8	76.746	680	680;808;168;681;682	0	39.742	923700000	21993000	1.71147e-05	0.00171147	33		854;855;856;857;858			339;522;586;590;593
gi|449488117|ref|XP_002192406.2| PREDICTED: LOW QUALITY PROTEIN: uncharacterized protein LOC100227010 [Taeniopygia guttata]	gi|449488117|ref|XP_002192406.2| PREDICTED: LOW QUALITY PROTEIN: uncharacterized protein LOC100227010 [Taeniopygia guttata]	1	1	1	>gi|449488117|ref|XP_002192406.2| PREDICTED: LOW QUALITY PROTEIN: uncharacterized protein LOC100227010 [Taeniopygia guttata]	1	1	1	1	0.9	0.9	0.9	514.41	4604	4604	0.0027397	8.4497	0	0	0	0	1		859			3234
gi|449488183|ref|XP_002193440.2| PREDICTED: disintegrin and metalloproteinase domain-containing protein 28 [Taeniopygia guttata];H0Z269	gi|449488183|ref|XP_002193440.2| PREDICTED: disintegrin and metalloproteinase domain-containing protein 28 [Taeniopygia guttata];H0Z269	9;6	9;6	9;6	>gi|449488183|ref|XP_002193440.2| PREDICTED: disintegrin and metalloproteinase domain-containing protein 28 [Taeniopygia guttata];>tr|H0Z269|H0Z269_TAEGU Uncharacterized protein (Fragment) OS=Taeniopygia guttata GN=ADAM7 PE=4 SV=1	2	9	9	9	12.6	12.6	12.6	85.681	783	783;361	0	127.79	12620000000	350550000	0.000272794	0.0272794	101		860;861;862			368;372;579
H0Z285;gi|449488187|ref|XP_004176858.1| PREDICTED: LOW QUALITY PROTEIN: stanniocalcin-1 [Taeniopygia guttata]	H0Z285;gi|449488187|ref|XP_004176858.1| PREDICTED: LOW QUALITY PROTEIN: stanniocalcin-1 [Taeniopygia guttata]	9;9	9;9	9;9	>tr|H0Z285|H0Z285_TAEGU Uncharacterized protein OS=Taeniopygia guttata GN=STC1 PE=4 SV=1;>gi|449488187|ref|XP_004176858.1| PREDICTED: LOW QUALITY PROTEIN: stanniocalcin-1 [Taeniopygia guttata]	2	9	9	9	42.3	42.3	42.3	27.264	246	246;359	0	323.31	31061000000	3106100000	0.00241713	0.241713	306		863;864;865			119;133;189
H0ZZP4;gi|449488203|ref|XP_002193634.2| PREDICTED: netrin receptor UNC5D-like [Taeniopygia guttata]	H0ZZP4;gi|449488203|ref|XP_002193634.2| PREDICTED: netrin receptor UNC5D-like [Taeniopygia guttata]	1;1	1;1	1;1	>tr|H0ZZP4|H0ZZP4_TAEGU Uncharacterized protein (Fragment) OS=Taeniopygia guttata PE=4 SV=1;>gi|449488203|ref|XP_002193634.2| PREDICTED: netrin receptor UNC5D-like [Taeniopygia guttata]	2	1	1	1	9.9	9.9	9.9	20.363	182	182;1041	0.0028612	10.873	7095900000	709590000	0.000552194	0.0552194	35	17;18;19			168;173;176
H0Z3S6;gi|449488309|ref|XP_002194570.2| PREDICTED: disintegrin and metalloproteinase domain-containing protein 9 [Taeniopygia guttata]	H0Z3S6;gi|449488309|ref|XP_002194570.2| PREDICTED: disintegrin and metalloproteinase domain-containing protein 9 [Taeniopygia guttata]	1;1	1;1	1;1	>tr|H0Z3S6|H0Z3S6_TAEGU Uncharacterized protein (Fragment) OS=Taeniopygia guttata GN=ADAM9 PE=4 SV=1;>gi|449488309|ref|XP_002194570.2| PREDICTED: disintegrin and metalloproteinase domain-containing protein 9 [Taeniopygia guttata]	2	1	1	1	1.2	1.2	1.2	91.614	826	826;877	0.0094229	6.7216	33631000	820280	6.38332e-07	6.38332e-05	1
H1A3U9;gi|449488345|ref|XP_002187215.2| PREDICTED: lysyl oxidase homolog 2-like, partial [Taeniopygia guttata]	H1A3U9;gi|449488345|ref|XP_002187215.2| PREDICTED: lysyl oxidase homolog 2-like, partial [Taeniopygia guttata]	18;18	18;18	17;17	>tr|H1A3U9|H1A3U9_TAEGU Uncharacterized protein (Fragment) OS=Taeniopygia guttata GN=LOXL2 PE=4 SV=1;>gi|449488345|ref|XP_002187215.2| PREDICTED: lysyl oxidase homolog 2-like, partial [Taeniopygia guttata]	2	18	18	17	40.5	40.5	38.8	53.39	482	482;488	0	323.31	87365000000	3494600000	0.00271945	0.271945	457		866;867;868;869			172;226;377;421
H1A3W5;gi|449488375|ref|XP_002187894.2| PREDICTED: V-type proton ATPase subunit B, brain isoform [Taeniopygia guttata]	H1A3W5;gi|449488375|ref|XP_002187894.2| PREDICTED: V-type proton ATPase subunit B, brain isoform [Taeniopygia guttata]	2;2	2;2	2;2	>tr|H1A3W5|H1A3W5_TAEGU Uncharacterized protein (Fragment) OS=Taeniopygia guttata GN=ATP6V1B2 PE=3 SV=1;>gi|449488375|ref|XP_002187894.2| PREDICTED: V-type proton ATPase subunit B, brain isoform [Taeniopygia guttata]	2	2	2	2	5.1	5.1	5.1	54.592	494	494;740	0	14.812	127890000	4918900	3.82783e-06	0.000382783	4		870			111
gi|449488707|ref|XP_002191975.2| PREDICTED: keratin, type II cytoskeletal 75-like [Taeniopygia guttata]	gi|449488707|ref|XP_002191975.2| PREDICTED: keratin, type II cytoskeletal 75-like [Taeniopygia guttata]	9	1	1	>gi|449488707|ref|XP_002191975.2| PREDICTED: keratin, type II cytoskeletal 75-like [Taeniopygia guttata]	1	9	1	1	9.5	1.9	1.9	66.586	641	641	0.0050314	7.2235	83120000	2374800	1.84804e-06	0.000184804	1		78;79;140			246;283;456
H0Z117;gi|449488711|ref|XP_002192027.2| PREDICTED: keratin, type II cytoskeletal cochleal-like [Taeniopygia guttata]	H0Z117;gi|449488711|ref|XP_002192027.2| PREDICTED: keratin, type II cytoskeletal cochleal-like [Taeniopygia guttata]	17;17	8;8	6;6	>tr|H0Z117|H0Z117_TAEGU Uncharacterized protein (Fragment) OS=Taeniopygia guttata GN=KRT7 PE=4 SV=1;>gi|449488711|ref|XP_002192027.2| PREDICTED: keratin, type II cytoskeletal cochleal-like [Taeniopygia guttata]	2	17	8	6	48.4	26.9	22.6	32.329	283	283;348	0	150.91	2540500000	149440000	0.000116292	0.0116292	43		79;871;872			95;124;161
H0YSA5;gi|449488884|ref|XP_004186217.1| PREDICTED: LOW QUALITY PROTEIN: chloride intracellular channel protein 4 [Taeniopygia guttata];H0Z2Q4	H0YSA5;gi|449488884|ref|XP_004186217.1| PREDICTED: LOW QUALITY PROTEIN: chloride intracellular channel protein 4 [Taeniopygia guttata]	9;9;1	9;9;1	3;3;0	>tr|H0YSA5|H0YSA5_TAEGU Uncharacterized protein OS=Taeniopygia guttata GN=CLIC4 PE=4 SV=1;>gi|449488884|ref|XP_004186217.1| PREDICTED: LOW QUALITY PROTEIN: chloride intracellular channel protein 4 [Taeniopygia guttata]	3	9	9	3	36.9	36.9	13.9	28.38	252	252;253;233	0	294.31	9524500000	634970000	0.000494126	0.0494126	116		293;599;600			43;119;183
gi|449488900|ref|XP_002196792.2| PREDICTED: adenylyl cyclase-associated protein 1 [Taeniopygia guttata];H0YSK1;gi|224045658|ref|XP_002187926.1| PREDICTED: adenylyl cyclase-associated protein 2 [Taeniopygia guttata];H0Z6E6	gi|449488900|ref|XP_002196792.2| PREDICTED: adenylyl cyclase-associated protein 1 [Taeniopygia guttata];H0YSK1	3;3;1;1	3;3;1;1	3;3;1;1	>gi|449488900|ref|XP_002196792.2| PREDICTED: adenylyl cyclase-associated protein 1 [Taeniopygia guttata];>tr|H0YSK1|H0YSK1_TAEGU Adenylyl cyclase-associated protein (Fragment) OS=Taeniopygia guttata GN=CAP1 PE=3 SV=1	4	3	3	3	5.8	5.8	5.8	50.411	465	465;466;430;455	0	17.582	631150000	22541000	1.75411e-05	0.00175411	5
H0YRH5;gi|449488920|ref|XP_002190944.2| PREDICTED: acid sphingomyelinase-like phosphodiesterase 3b, partial [Taeniopygia guttata]	H0YRH5;gi|449488920|ref|XP_002190944.2| PREDICTED: acid sphingomyelinase-like phosphodiesterase 3b, partial [Taeniopygia guttata]	1;1	1;1	1;1	>tr|H0YRH5|H0YRH5_TAEGU Uncharacterized protein (Fragment) OS=Taeniopygia guttata GN=SMPDL3B PE=4 SV=1;>gi|449488920|ref|XP_002190944.2| PREDICTED: acid sphingomyelinase-like phosphodiesterase 3b, partial [Taeniopygia guttata]	2	1	1	1	3.4	3.4	3.4	44.081	385	385;423	0.0027586	8.5291	534950000	26748000	2.0815e-05	0.0020815	4
H0YS66;gi|449488959|ref|XP_004186243.1| PREDICTED: LOW QUALITY PROTEIN: mannosidase, alpha, class 1C, member 1 [Taeniopygia guttata]	H0YS66;gi|449488959|ref|XP_004186243.1| PREDICTED: LOW QUALITY PROTEIN: mannosidase, alpha, class 1C, member 1 [Taeniopygia guttata]	3;3	2;2	2;2	>tr|H0YS66|H0YS66_TAEGU Uncharacterized protein OS=Taeniopygia guttata GN=MAN1C1 PE=4 SV=1;>gi|449488959|ref|XP_004186243.1| PREDICTED: LOW QUALITY PROTEIN: mannosidase, alpha, class 1C, member 1 [Taeniopygia guttata]	2	3	2	2	6.9	5.4	5.4	50.624	447	447;451	0	15.372	240840000	12676000	9.86431e-06	0.000986431	5
gi|449489074|ref|XP_002195511.2| PREDICTED: beta-xylosidase/alpha-L-arabinofuranosidase 2-like [Taeniopygia guttata];H0YTP8;H0YTQ0	gi|449489074|ref|XP_002195511.2| PREDICTED: beta-xylosidase/alpha-L-arabinofuranosidase 2-like [Taeniopygia guttata]	11;5;2	11;5;2	11;5;2	>gi|449489074|ref|XP_002195511.2| PREDICTED: beta-xylosidase/alpha-L-arabinofuranosidase 2-like [Taeniopygia guttata]	3	11	11	11	14.7	14.7	14.7	75.217	685	685;161;228	0	92.602	6107200000	174490000	0.000135786	0.0135786	64
gi|449489078|ref|XP_004186159.1| PREDICTED: LOW QUALITY PROTEIN: collagen, type VIII, alpha 2 [Taeniopygia guttata]	gi|449489078|ref|XP_004186159.1| PREDICTED: LOW QUALITY PROTEIN: collagen, type VIII, alpha 2 [Taeniopygia guttata]	5	4	4	>gi|449489078|ref|XP_004186159.1| PREDICTED: LOW QUALITY PROTEIN: collagen, type VIII, alpha 2 [Taeniopygia guttata]	1	5	4	4	13.2	11.3	11.3	50.21	515	515	0	98.871	1677300000	79871000	6.21546e-05	0.00621546	21		873			402
H0YQC7;gi|449489234|ref|XP_002191173.2| PREDICTED: sortilin-related receptor [Taeniopygia guttata]	H0YQC7;gi|449489234|ref|XP_002191173.2| PREDICTED: sortilin-related receptor [Taeniopygia guttata]	7;7	7;7	7;7	>tr|H0YQC7|H0YQC7_TAEGU Uncharacterized protein (Fragment) OS=Taeniopygia guttata GN=SORL1 PE=4 SV=1;>gi|449489234|ref|XP_002191173.2| PREDICTED: sortilin-related receptor [Taeniopygia guttata]	2	7	7	7	6	6	6	147.09	1309	1309;1598	0	65.713	2079800000	27366000	2.12959e-05	0.00212959	30
H0YP50;gi|449489268|ref|XP_004176737.1| PREDICTED: LOW QUALITY PROTEIN: hypoxia up-regulated protein 1 [Taeniopygia guttata]	H0YP50;gi|449489268|ref|XP_004176737.1| PREDICTED: LOW QUALITY PROTEIN: hypoxia up-regulated protein 1 [Taeniopygia guttata]	17;17	17;17	17;17	>tr|H0YP50|H0YP50_TAEGU Uncharacterized protein (Fragment) OS=Taeniopygia guttata GN=HYOU1 PE=3 SV=1;>gi|449489268|ref|XP_004176737.1| PREDICTED: LOW QUALITY PROTEIN: hypoxia up-regulated protein 1 [Taeniopygia guttata]	2	17	17	17	20.5	20.5	20.5	106.26	945	945;964	0	323.31	6462700000	137500000	0.000107001	0.0107001	121		874;875;876			27;217;485
H0YPU3;gi|449489366|ref|XP_002189731.2| PREDICTED: neural cell adhesion molecule 1 [Taeniopygia guttata]	H0YPU3;gi|449489366|ref|XP_002189731.2| PREDICTED: neural cell adhesion molecule 1 [Taeniopygia guttata]	2;2	2;2	2;2	>tr|H0YPU3|H0YPU3_TAEGU Uncharacterized protein (Fragment) OS=Taeniopygia guttata GN=NCAM1 PE=4 SV=1;>gi|449489366|ref|XP_002189731.2| PREDICTED: neural cell adhesion molecule 1 [Taeniopygia guttata]	2	2	2	2	2.2	2.2	2.2	110.73	1041	1041;1097	0	16.371	858460000	19964000	1.55357e-05	0.00155357	5
H0YQ36;gi|449489436|ref|XP_004176749.1| PREDICTED: LOW QUALITY PROTEIN: cell surface glycoprotein MUC18 [Taeniopygia guttata]	H0YQ36;gi|449489436|ref|XP_004176749.1| PREDICTED: LOW QUALITY PROTEIN: cell surface glycoprotein MUC18 [Taeniopygia guttata]	3;3	3;3	3;3	>tr|H0YQ36|H0YQ36_TAEGU Uncharacterized protein (Fragment) OS=Taeniopygia guttata GN=MCAM PE=4 SV=1;>gi|449489436|ref|XP_004176749.1| PREDICTED: LOW QUALITY PROTEIN: cell surface glycoprotein MUC18 [Taeniopygia guttata]	2	3	3	3	16.6	16.6	16.6	32.932	296	296;361	0	70.282	1069700000	66855000	5.20257e-05	0.00520257	18		877			276
H0YRD2;gi|449489668|ref|XP_004174624.1| PREDICTED: LOW QUALITY PROTEIN: signal recognition particle receptor subunit alpha [Taeniopygia guttata]	H0YRD2;gi|449489668|ref|XP_004174624.1| PREDICTED: LOW QUALITY PROTEIN: signal recognition particle receptor subunit alpha [Taeniopygia guttata]	2;2	2;2	2;2	>tr|H0YRD2|H0YRD2_TAEGU Uncharacterized protein (Fragment) OS=Taeniopygia guttata GN=SRPR PE=4 SV=1;>gi|449489668|ref|XP_004174624.1| PREDICTED: LOW QUALITY PROTEIN: signal recognition particle receptor subunit alpha [Taeniopygia guttata]	2	2	2	2	4.3	4.3	4.3	66.447	600	600;605	0	14.761	420860000	13152000	1.02347e-05	0.00102347	8		878;879;880			337;487;494
H1A420;gi|449489682|ref|XP_002186867.2| PREDICTED: transmembrane protease serine 13-like, partial [Taeniopygia guttata]	H1A420;gi|449489682|ref|XP_002186867.2| PREDICTED: transmembrane protease serine 13-like, partial [Taeniopygia guttata]	1;1	1;1	1;1	>tr|H1A420|H1A420_TAEGU Uncharacterized protein (Fragment) OS=Taeniopygia guttata PE=4 SV=1;>gi|449489682|ref|XP_002186867.2| PREDICTED: transmembrane protease serine 13-like, partial [Taeniopygia guttata]	2	1	1	1	9.1	9.1	9.1	10.878	99	99;246	0.002594	7.6416	44780000	8956000	6.96945e-06	0.000696945	3
H0Z1S0;gi|449489869|ref|XP_002190427.2| PREDICTED: nicastrin-like [Taeniopygia guttata]	H0Z1S0;gi|449489869|ref|XP_002190427.2| PREDICTED: nicastrin-like [Taeniopygia guttata]	3;3	3;3	3;3	>tr|H0Z1S0|H0Z1S0_TAEGU Uncharacterized protein (Fragment) OS=Taeniopygia guttata GN=NCSTN PE=4 SV=1;>gi|449489869|ref|XP_002190427.2| PREDICTED: nicastrin-like [Taeniopygia guttata]	2	3	3	3	4.9	4.9	4.9	74.019	676	676;685	0	45.721	548990000	19607000	1.52579e-05	0.00152579	7
H0YS38;H0YS45;H0YS42;gi|449490195|ref|XP_004177171.1| PREDICTED: polymeric immunoglobulin receptor [Taeniopygia guttata]	H0YS38;H0YS45;H0YS42;gi|449490195|ref|XP_004177171.1| PREDICTED: polymeric immunoglobulin receptor [Taeniopygia guttata]	1;1;1;1	1;1;1;1	1;1;1;1	>tr|H0YS38|H0YS38_TAEGU Uncharacterized protein (Fragment) OS=Taeniopygia guttata GN=FCAMR PE=4 SV=1;>tr|H0YS45|H0YS45_TAEGU Uncharacterized protein (Fragment) OS=Taeniopygia guttata GN=FCAMR PE=4 SV=1;>tr|H0YS42|H0YS42_TAEGU Uncharacterized protein (Fragm	4	1	1	1	2.3	2.3	2.3	48.238	438	438;513;514;634	0.004914	7.0596	162260000	7375300	5.73937e-06	0.000573937	1
H0YSJ8;gi|449490294|ref|XP_002195401.2| PREDICTED: receptor-type tyrosine-protein phosphatase V-like [Taeniopygia guttata]	H0YSJ8;gi|449490294|ref|XP_002195401.2| PREDICTED: receptor-type tyrosine-protein phosphatase V-like [Taeniopygia guttata]	1;1	1;1	1;1	>tr|H0YSJ8|H0YSJ8_TAEGU Uncharacterized protein (Fragment) OS=Taeniopygia guttata GN=PTPRC PE=4 SV=1;>gi|449490294|ref|XP_002195401.2| PREDICTED: receptor-type tyrosine-protein phosphatase V-like [Taeniopygia guttata]	2	1	1	1	1.4	1.4	1.4	114.72	1032	1032;1627	0.0026042	7.742	297250000	6066400	4.7208e-06	0.00047208	6
gi|449490475|ref|XP_004176713.1| PREDICTED: complement component receptor 1-like protein [Taeniopygia guttata];H0YTI4	gi|449490475|ref|XP_004176713.1| PREDICTED: complement component receptor 1-like protein [Taeniopygia guttata]	3;1	3;1	3;1	>gi|449490475|ref|XP_004176713.1| PREDICTED: complement component receptor 1-like protein [Taeniopygia guttata]	2	3	3	3	7.3	7.3	7.3	50.158	455	455;1086	0	26.719	315260000	17515000	1.363e-05	0.001363	6
H0YTV1;gi|449490518|ref|XP_004176718.1| PREDICTED: colipase [Taeniopygia guttata]	H0YTV1;gi|449490518|ref|XP_004176718.1| PREDICTED: colipase [Taeniopygia guttata]	1;1	1;1	1;1	>tr|H0YTV1|H0YTV1_TAEGU Uncharacterized protein (Fragment) OS=Taeniopygia guttata GN=CLPS PE=4 SV=1;>gi|449490518|ref|XP_004176718.1| PREDICTED: colipase [Taeniopygia guttata]	2	1	1	1	11.2	11.2	11.2	8.7539	80	80;96	0.0050063	7.1837	1505800000	301150000	0.000234351	0.0234351	20
H1A4C0;gi|449490637|ref|XP_002187140.2| PREDICTED: acidic mammalian chitinase-like, partial [Taeniopygia guttata]	H1A4C0;gi|449490637|ref|XP_002187140.2| PREDICTED: acidic mammalian chitinase-like, partial [Taeniopygia guttata]	2;2	2;2	2;2	>tr|H1A4C0|H1A4C0_TAEGU Uncharacterized protein (Fragment) OS=Taeniopygia guttata GN=CHIA PE=3 SV=1;>gi|449490637|ref|XP_002187140.2| PREDICTED: acidic mammalian chitinase-like, partial [Taeniopygia guttata]	2	2	2	2	8.9	8.9	8.9	24.351	235	235;236	0	14.131	2040100000	255010000	0.000198446	0.0198446	20
gi|449491026|ref|XP_004174710.1| PREDICTED: LOW QUALITY PROTEIN: junction plakoglobin [Taeniopygia guttata];H0YW18	gi|449491026|ref|XP_004174710.1| PREDICTED: LOW QUALITY PROTEIN: junction plakoglobin [Taeniopygia guttata];H0YW18	17;16	17;16	16;15	>gi|449491026|ref|XP_004174710.1| PREDICTED: LOW QUALITY PROTEIN: junction plakoglobin [Taeniopygia guttata];>tr|H0YW18|H0YW18_TAEGU Uncharacterized protein (Fragment) OS=Taeniopygia guttata GN=JUP PE=4 SV=1	2	17	17	16	26	26	24.6	82.122	747	747;743	0	160.84	6125000000	127600000	9.92968e-05	0.00992968	78		881;882;883;884			168;277;323;475
H0YW77;gi|449491211|ref|XP_002194487.2| PREDICTED: 2',3'-cyclic-nucleotide 3'-phosphodiesterase [Taeniopygia guttata]	H0YW77;gi|449491211|ref|XP_002194487.2| PREDICTED: 2',3'-cyclic-nucleotide 3'-phosphodiesterase [Taeniopygia guttata]	4;4	4;4	4;4	>tr|H0YW77|H0YW77_TAEGU Uncharacterized protein (Fragment) OS=Taeniopygia guttata GN=CNP PE=4 SV=1;>gi|449491211|ref|XP_002194487.2| PREDICTED: 2,3-cyclic-nucleotide 3-phosphodiesterase [Taeniopygia guttata]	2	4	4	4	10.9	10.9	10.9	47.641	421	421;473	0	31.398	499100000	17825000	1.38712e-05	0.00138712	17
H0YWT2;gi|449491231|ref|XP_004174728.1| PREDICTED: LOW QUALITY PROTEIN: alpha-N-acetylglucosaminidase, partial [Taeniopygia guttata]	H0YWT2;gi|449491231|ref|XP_004174728.1| PREDICTED: LOW QUALITY PROTEIN: alpha-N-acetylglucosaminidase, partial [Taeniopygia guttata]	1;1	1;1	1;1	>tr|H0YWT2|H0YWT2_TAEGU Uncharacterized protein (Fragment) OS=Taeniopygia guttata GN=NAGLU PE=4 SV=1;>gi|449491231|ref|XP_004174728.1| PREDICTED: LOW QUALITY PROTEIN: alpha-N-acetylglucosaminidase, partial [Taeniopygia guttata]	2	1	1	1	1.4	1.4	1.4	81.256	720	720;752	0.0027137	8.3566	245330000	8459700	6.58323e-06	0.000658323	1
gi|449491300|ref|XP_002195223.2| PREDICTED: synaptic vesicle membrane protein VAT-1 homolog [Taeniopygia guttata];H0YXB2;gi|224086617|ref|XP_002195177.1| PREDICTED: synaptic vesicle membrane protein VAT-1 homolog [Taeniopygia guttata]	gi|449491300|ref|XP_002195223.2| PREDICTED: synaptic vesicle membrane protein VAT-1 homolog [Taeniopygia guttata];H0YXB2	8;7;2	8;7;2	8;7;2	>gi|449491300|ref|XP_002195223.2| PREDICTED: synaptic vesicle membrane protein VAT-1 homolog [Taeniopygia guttata];>tr|H0YXB2|H0YXB2_TAEGU Uncharacterized protein (Fragment) OS=Taeniopygia guttata GN=VAT1 PE=4 SV=1	3	8	8	8	26.3	26.3	26.3	34.891	316	316;263;140	0	120.65	6187400000	412500000	0.000321002	0.0321002	96		885;886			160;196
gi|449491688|ref|XP_002193069.2| PREDICTED: guanine nucleotide-binding protein subunit alpha-11 [Taeniopygia guttata];H0YQK2	gi|449491688|ref|XP_002193069.2| PREDICTED: guanine nucleotide-binding protein subunit alpha-11 [Taeniopygia guttata];H0YQK2	5;5	5;5	4;4	>gi|449491688|ref|XP_002193069.2| PREDICTED: guanine nucleotide-binding protein subunit alpha-11 [Taeniopygia guttata];>tr|H0YQK2|H0YQK2_TAEGU Uncharacterized protein (Fragment) OS=Taeniopygia guttata GN=GNA11 PE=4 SV=1	2	5	5	4	21.9	21.9	18.3	35.39	301	301;315	0	220.38	1736800000	108550000	8.44723e-05	0.00844723	32		569;887			64;254
H0YPY3;gi|449491779|ref|XP_002191883.2| PREDICTED: mucin-16-like [Taeniopygia guttata];H1A2A5	H0YPY3;gi|449491779|ref|XP_002191883.2| PREDICTED: mucin-16-like [Taeniopygia guttata];H1A2A5	2;2;1	2;2;1	1;1;0	>tr|H0YPY3|H0YPY3_TAEGU Uncharacterized protein (Fragment) OS=Taeniopygia guttata GN=MUC16 PE=4 SV=1;>gi|449491779|ref|XP_002191883.2| PREDICTED: mucin-16-like [Taeniopygia guttata];>tr|H1A2A5|H1A2A5_TAEGU Uncharacterized protein (Fragment) OS=Taeniopygia	3	2	2	1	10.9	10.9	4.2	87.222	795	795;2091;125	0	17.94	290590000	6182800	4.81138e-06	0.000481138	10		888;889			123;131
H0YQ21;gi|449491800|ref|XP_002192182.2| PREDICTED: long-chain-fatty-acid--CoA ligase ACSBG2 [Taeniopygia guttata]	H0YQ21;gi|449491800|ref|XP_002192182.2| PREDICTED: long-chain-fatty-acid--CoA ligase ACSBG2 [Taeniopygia guttata]	1;1	1;1	1;1	>tr|H0YQ21|H0YQ21_TAEGU Uncharacterized protein (Fragment) OS=Taeniopygia guttata GN=ACSBG2 PE=4 SV=1;>gi|449491800|ref|XP_002192182.2| PREDICTED: long-chain-fatty-acid--CoA ligase ACSBG2 [Taeniopygia guttata]	2	1	1	1	2.6	2.6	2.6	63.999	580	580;712	0	37.304	45090000	1554800	1.20993e-06	0.000120993	4
gi|449491826|ref|XP_002192721.2| PREDICTED: C3 and PZP-like, alpha-2-macroglobulin domain containing 8 [Taeniopygia guttata];H0YQC3;H0YQC1	gi|449491826|ref|XP_002192721.2| PREDICTED: C3 and PZP-like, alpha-2-macroglobulin domain containing 8 [Taeniopygia guttata];H0YQC3;H0YQC1	14;12;9	14;12;9	14;12;9	>gi|449491826|ref|XP_002192721.2| PREDICTED: C3 and PZP-like, alpha-2-macroglobulin domain containing 8 [Taeniopygia guttata];>tr|H0YQC3|H0YQC3_TAEGU Uncharacterized protein (Fragment) OS=Taeniopygia guttata GN=CPAMD8 PE=4 SV=1;>tr|H0YQC1|H0YQC1_TAEGU Unch	3	14	14	14	7.7	7.7	7.7	207.11	1861	1861;1662;469	0	109.52	3024100000	35164000	2.73642e-05	0.00273642	58		890			554
H0YQV9;gi|449491878|ref|XP_004174649.1| PREDICTED: complement factor D-like [Taeniopygia guttata]	H0YQV9;gi|449491878|ref|XP_004174649.1| PREDICTED: complement factor D-like [Taeniopygia guttata]	1;1	1;1	1;1	>tr|H0YQV9|H0YQV9_TAEGU Uncharacterized protein (Fragment) OS=Taeniopygia guttata GN=CFD PE=4 SV=1;>gi|449491878|ref|XP_004174649.1| PREDICTED: complement factor D-like [Taeniopygia guttata]	2	1	1	1	7.6	7.6	7.6	15.718	144	144;157	0	37.572	1265100000	253020000	0.000196897	0.0196897	14
H0YR81;gi|449491890|ref|XP_002194192.2| PREDICTED: receptor-type tyrosine-protein phosphatase S [Taeniopygia guttata]	H0YR81;gi|449491890|ref|XP_002194192.2| PREDICTED: receptor-type tyrosine-protein phosphatase S [Taeniopygia guttata]	6;6	5;5	5;5	>tr|H0YR81|H0YR81_TAEGU Uncharacterized protein (Fragment) OS=Taeniopygia guttata GN=PTPRS PE=4 SV=1;>gi|449491890|ref|XP_002194192.2| PREDICTED: receptor-type tyrosine-protein phosphatase S [Taeniopygia guttata]	2	6	5	5	4.4	3.8	3.8	209.07	1870	1870;1885	0	125.93	588500000	7005900	5.45191e-06	0.000545191	13
gi|449491943|ref|XP_004174697.1| PREDICTED: elongation factor 2 [Taeniopygia guttata];H0YRX1	gi|449491943|ref|XP_004174697.1| PREDICTED: elongation factor 2 [Taeniopygia guttata];H0YRX1	14;13	14;13	14;13	>gi|449491943|ref|XP_004174697.1| PREDICTED: elongation factor 2 [Taeniopygia guttata];>tr|H0YRX1|H0YRX1_TAEGU Uncharacterized protein (Fragment) OS=Taeniopygia guttata GN=EEF2 PE=4 SV=1	2	14	14	14	21.8	21.8	21.8	72.271	655	655;582	0	223.65	6927100000	209910000	0.000163349	0.0163349	97		891;892;893;894;895;896;897;898			32;166;167;315;405;406;440;504
gi|449492047|ref|XP_002193595.2| PREDICTED: villin-1-like [Taeniopygia guttata];H0YQ44	gi|449492047|ref|XP_002193595.2| PREDICTED: villin-1-like [Taeniopygia guttata];H0YQ44	19;18	19;18	18;17	>gi|449492047|ref|XP_002193595.2| PREDICTED: villin-1-like [Taeniopygia guttata];>tr|H0YQ44|H0YQ44_TAEGU Uncharacterized protein OS=Taeniopygia guttata GN=VILL PE=4 SV=1	2	19	19	18	23.3	23.3	22.5	96.36	857	857;796	0	241.88	16625000000	319720000	0.000248802	0.0248802	198		899;900;901;902;903;904;905			131;219;222;338;389;407;569
H0YQ25;gi|449492085|ref|XP_002193565.2| PREDICTED: glycine--tRNA ligase [Taeniopygia guttata]	H0YQ25;gi|449492085|ref|XP_002193565.2| PREDICTED: glycine--tRNA ligase [Taeniopygia guttata]	1;1	1;1	1;1	>tr|H0YQ25|H0YQ25_TAEGU Uncharacterized protein (Fragment) OS=Taeniopygia guttata GN=GARS PE=4 SV=1;>gi|449492085|ref|XP_002193565.2| PREDICTED: glycine--tRNA ligase [Taeniopygia guttata]	2	1	1	1	1.6	1.6	1.6	75.927	670	670;677	0.003876	7.5357	123300000	3332500	2.59331e-06	0.000259331	5
H0YST2;gi|449492211|ref|XP_004175548.1| PREDICTED: LOW QUALITY PROTEIN: vimentin [Taeniopygia guttata]	H0YST2;gi|449492211|ref|XP_004175548.1| PREDICTED: LOW QUALITY PROTEIN: vimentin [Taeniopygia guttata]	6;6	5;5	5;5	>tr|H0YST2|H0YST2_TAEGU Uncharacterized protein OS=Taeniopygia guttata GN=VIM PE=3 SV=1;>gi|449492211|ref|XP_004175548.1| PREDICTED: LOW QUALITY PROTEIN: vimentin [Taeniopygia guttata]	2	6	5	5	14.6	13.1	13.1	53.053	458	458;459	0	65.052	728670000	22081000	1.71832e-05	0.00171832	14		906;907;908			147;364;368
H0YVD4;gi|449492350|ref|XP_004175569.1| PREDICTED: tubulin beta-2 chain-like [Taeniopygia guttata];gi|350535182|ref|NP_001232183.1| putative tubulin beta chain variant 1 [Taeniopygia guttata];gi|197129508|gb|ACH46006.1| putative tubulin beta chain variant 1 [Taeniopygia guttata];B5G3Z5;H0YVD7	H0YVD4;gi|449492350|ref|XP_004175569.1| PREDICTED: tubulin beta-2 chain-like [Taeniopygia guttata]	12;12;5;5;5;2	2;2;1;1;1;1	2;2;1;1;1;1	>tr|H0YVD4|H0YVD4_TAEGU Uncharacterized protein OS=Taeniopygia guttata GN=TUBB2A-1 PE=3 SV=1;>gi|449492350|ref|XP_004175569.1| PREDICTED: tubulin beta-2 chain-like [Taeniopygia guttata]	6	12	2	2	29.4	6.7	6.7	49.937	445	445;445;179;179;179;158	0	15.327	788780000	39439000	3.06909e-05	0.00306909	12		63;65;66;67;68;69;909			73;257;267;321;323;330;388
gi|449492474|ref|XP_004175585.1| PREDICTED: LOW QUALITY PROTEIN: cartilage-associated protein [Taeniopygia guttata];H0YU52	gi|449492474|ref|XP_004175585.1| PREDICTED: LOW QUALITY PROTEIN: cartilage-associated protein [Taeniopygia guttata];H0YU52	1;1	1;1	1;1	>gi|449492474|ref|XP_004175585.1| PREDICTED: LOW QUALITY PROTEIN: cartilage-associated protein [Taeniopygia guttata];>tr|H0YU52|H0YU52_TAEGU Uncharacterized protein OS=Taeniopygia guttata GN=CRTAP PE=4 SV=1	2	1	1	1	2.9	2.9	2.9	42.956	374	374;394	0	24.071	330190000	14356000	1.11717e-05	0.0248802	1
H0YV43;gi|449492494|ref|XP_002199437.2| PREDICTED: uncharacterized protein LOC100225866 isoform 1 [Taeniopygia guttata]	H0YV43;gi|449492494|ref|XP_002199437.2| PREDICTED: uncharacterized protein LOC100225866 isoform 1 [Taeniopygia guttata]	1;1	1;1	1;1	>tr|H0YV43|H0YV43_TAEGU Uncharacterized protein OS=Taeniopygia guttata GN=SERPINB9 PE=3 SV=1;>gi|449492494|ref|XP_002199437.2| PREDICTED: uncharacterized protein LOC100225866 isoform 1 [Taeniopygia guttata]	2	1	1	1	5.5	5.5	5.5	42.826	379	379;826	0	19.169	49996000	2499800	1.94531e-06	0.000194531	2
gi|449492508|ref|XP_004186122.1| PREDICTED: LOW QUALITY PROTEIN: desmoplakin [Taeniopygia guttata];H0YVV0	gi|449492508|ref|XP_004186122.1| PREDICTED: LOW QUALITY PROTEIN: desmoplakin [Taeniopygia guttata];H0YVV0	20;19	20;19	20;19	>gi|449492508|ref|XP_004186122.1| PREDICTED: LOW QUALITY PROTEIN: desmoplakin [Taeniopygia guttata];>tr|H0YVV0|H0YVV0_TAEGU Uncharacterized protein (Fragment) OS=Taeniopygia guttata GN=DSP PE=4 SV=1	2	20	20	20	7.2	7.2	7.2	310.53	2684	2684;2688	0	288.2	11848000000	75465000	5.87259e-05	0.00587259	106		910;911;912;913			86;955;1430;2036
gi|449492705|ref|XP_004175418.1| PREDICTED: biotinidase isoform 2 [Taeniopygia guttata];gi|449492701|ref|XP_002193900.2| PREDICTED: biotinidase isoform 1 [Taeniopygia guttata];H0YXX4	gi|449492705|ref|XP_004175418.1| PREDICTED: biotinidase isoform 2 [Taeniopygia guttata];gi|449492701|ref|XP_002193900.2| PREDICTED: biotinidase isoform 1 [Taeniopygia guttata];H0YXX4	10;10;9	10;10;9	3;3;3	>gi|449492705|ref|XP_004175418.1| PREDICTED: biotinidase isoform 2 [Taeniopygia guttata];>gi|449492701|ref|XP_002193900.2| PREDICTED: biotinidase isoform 1 [Taeniopygia guttata];>tr|H0YXX4|H0YXX4_TAEGU Uncharacterized protein (Fragment) OS=Taeniopygia gutt	3	10	10	3	22.6	22.6	6.7	59.226	521	521;521;459	0	323.31	20207000000	878580000	0.0006837	0.06837	180		596;914			60;299
gi|449492973|ref|XP_002197294.2| PREDICTED: acyloxyacyl hydrolase [Taeniopygia guttata];H0Z538	gi|449492973|ref|XP_002197294.2| PREDICTED: acyloxyacyl hydrolase [Taeniopygia guttata];H0Z538	4;2	4;2	4;2	>gi|449492973|ref|XP_002197294.2| PREDICTED: acyloxyacyl hydrolase [Taeniopygia guttata];>tr|H0Z538|H0Z538_TAEGU Uncharacterized protein (Fragment) OS=Taeniopygia guttata GN=AOAH PE=4 SV=1	2	4	4	4	6.2	6.2	6.2	65.683	582	582;524	0	25.179	824260000	27475000	2.13807e-05	0.00213807	11
gi|449493197|ref|XP_002196525.2| PREDICTED: prostatic acid phosphatase-like [Taeniopygia guttata]	gi|449493197|ref|XP_002196525.2| PREDICTED: prostatic acid phosphatase-like [Taeniopygia guttata]	16	16	16	>gi|449493197|ref|XP_002196525.2| PREDICTED: prostatic acid phosphatase-like [Taeniopygia guttata]	1	16	16	16	44.9	44.9	44.9	44.267	374	374	0	323.31	54081000000	3380100000	0.00263035	0.263035	343		915;916;917;918;919			83;282;284;297;329
H0Z2A9;gi|449493221|ref|XP_002196735.2| PREDICTED: beta-galactosidase [Taeniopygia guttata]	H0Z2A9;gi|449493221|ref|XP_002196735.2| PREDICTED: beta-galactosidase [Taeniopygia guttata]	9;9	9;9	9;9	>tr|H0Z2A9|H0Z2A9_TAEGU Beta-galactosidase (Fragment) OS=Taeniopygia guttata GN=GLB1 PE=3 SV=1;>gi|449493221|ref|XP_002196735.2| PREDICTED: beta-galactosidase [Taeniopygia guttata]	2	9	9	9	16.8	16.8	16.8	67.367	600	600;636	0	323.31	21505000000	977510000	0.000760686	0.0760686	202		920			139
H0ZEH2;gi|449493878|ref|XP_002190072.2| PREDICTED: programmed cell death protein 6-like [Taeniopygia guttata]	H0ZEH2;gi|449493878|ref|XP_002190072.2| PREDICTED: programmed cell death protein 6-like [Taeniopygia guttata]	2;2	2;2	2;2	>tr|H0ZEH2|H0ZEH2_TAEGU Uncharacterized protein (Fragment) OS=Taeniopygia guttata GN=PDCD6 PE=4 SV=1;>gi|449493878|ref|XP_002190072.2| PREDICTED: programmed cell death protein 6-like [Taeniopygia guttata]	2	2	2	2	11.6	11.6	11.6	20.161	173	173;185	0	25.754	135260000	13526000	1.05258e-05	0.00105258	5
gi|449493914|ref|XP_004175359.1| PREDICTED: LOW QUALITY PROTEIN: polypeptide N-acetylgalactosaminyltransferase 12 [Taeniopygia guttata];H0ZDW4	gi|449493914|ref|XP_004175359.1| PREDICTED: LOW QUALITY PROTEIN: polypeptide N-acetylgalactosaminyltransferase 12 [Taeniopygia guttata];H0ZDW4	2;1	2;1	2;1	>gi|449493914|ref|XP_004175359.1| PREDICTED: LOW QUALITY PROTEIN: polypeptide N-acetylgalactosaminyltransferase 12 [Taeniopygia guttata];>tr|H0ZDW4|H0ZDW4_TAEGU Uncharacterized protein (Fragment) OS=Taeniopygia guttata GN=GALNT12 PE=4 SV=1	2	2	2	2	4.4	4.4	4.4	68.132	594	594;325	0	35.913	775220000	28712000	2.23433e-05	0.00223433	14		921			321
H0ZKE0;gi|449494054|ref|XP_002196013.2| PREDICTED: transthyretin-like [Taeniopygia guttata]	H0ZKE0;gi|449494054|ref|XP_002196013.2| PREDICTED: transthyretin-like [Taeniopygia guttata]	6;6	6;6	6;6	>tr|H0ZKE0|H0ZKE0_TAEGU Uncharacterized protein OS=Taeniopygia guttata GN=TTR-2 PE=3 SV=1;>gi|449494054|ref|XP_002196013.2| PREDICTED: transthyretin-like [Taeniopygia guttata]	2	6	6	6	38.1	38.1	38.1	16.061	147	147;147	0	114.53	5618300000	702290000	0.000546513	0.0546513	21
gi|449494147|ref|XP_004175280.1| PREDICTED: inositol monophosphatase 3 [Taeniopygia guttata];H0ZLI3	gi|449494147|ref|XP_004175280.1| PREDICTED: inositol monophosphatase 3 [Taeniopygia guttata];H0ZLI3	5;5	5;5	5;5	>gi|449494147|ref|XP_004175280.1| PREDICTED: inositol monophosphatase 3 [Taeniopygia guttata];>tr|H0ZLI3|H0ZLI3_TAEGU Uncharacterized protein (Fragment) OS=Taeniopygia guttata GN=IMPAD1 PE=4 SV=1	2	5	5	5	17.9	17.9	17.9	31.963	290	290;297	0	191.56	8738400000	672190000	0.00052309	0.052309	71
H0ZP06;gi|449494478|ref|XP_004175309.1| PREDICTED: LOW QUALITY PROTEIN: carboxypeptidase Q [Taeniopygia guttata]	H0ZP06;gi|449494478|ref|XP_004175309.1| PREDICTED: LOW QUALITY PROTEIN: carboxypeptidase Q [Taeniopygia guttata]	1;1	1;1	1;1	>tr|H0ZP06|H0ZP06_TAEGU Uncharacterized protein OS=Taeniopygia guttata GN=PGCP PE=4 SV=1;>gi|449494478|ref|XP_004175309.1| PREDICTED: LOW QUALITY PROTEIN: carboxypeptidase Q [Taeniopygia guttata]	2	1	1	1	3.9	3.9	3.9	30.799	281	281;469	0.00492	7.0702	85728000	7144000	5.55937e-06	0.000555937	3
gi|449494606|ref|XP_002200476.2| PREDICTED: ectonucleotide pyrophosphatase/phosphodiesterase family member 2 [Taeniopygia guttata];H0ZQ50	gi|449494606|ref|XP_002200476.2| PREDICTED: ectonucleotide pyrophosphatase/phosphodiesterase family member 2 [Taeniopygia guttata];H0ZQ50	2;2	2;2	1;1	>gi|449494606|ref|XP_002200476.2| PREDICTED: ectonucleotide pyrophosphatase/phosphodiesterase family member 2 [Taeniopygia guttata];>tr|H0ZQ50|H0ZQ50_TAEGU Uncharacterized protein OS=Taeniopygia guttata GN=ENPP2 PE=4 SV=1	2	2	2	1	2.3	2.3	1.3	98.165	859	859;914	0.0028653	11.046	172000000	4095200	3.18683e-06	0.000318683	3
H0ZHK2;gi|449494664|ref|XP_002192663.2| PREDICTED: protein APCDD1-like [Taeniopygia guttata]	H0ZHK2;gi|449494664|ref|XP_002192663.2| PREDICTED: protein APCDD1-like [Taeniopygia guttata]	12;12	12;12	12;12	>tr|H0ZHK2|H0ZHK2_TAEGU Uncharacterized protein (Fragment) OS=Taeniopygia guttata GN=APCDD1 PE=4 SV=1;>gi|449494664|ref|XP_002192663.2| PREDICTED: protein APCDD1-like [Taeniopygia guttata]	2	12	12	12	28.1	28.1	28.1	58.611	509	509;628	0	166.05	10305000000	355340000	0.000276521	0.0276521	102		922;923			201;352
gi|449494704|ref|XP_002194229.2| PREDICTED: EMILIN-2 [Taeniopygia guttata];H0ZII9	gi|449494704|ref|XP_002194229.2| PREDICTED: EMILIN-2 [Taeniopygia guttata]	6;1	6;1	6;1	>gi|449494704|ref|XP_002194229.2| PREDICTED: EMILIN-2 [Taeniopygia guttata]	2	6	6	6	6.2	6.2	6.2	114.87	1033	1033;189	0	47.948	586610000	11068000	8.61298e-06	0.000861298	17		924			130
H0ZLW2;gi|449494846|ref|XP_002197287.2| PREDICTED: gamma-glutamyl hydrolase [Taeniopygia guttata];H0ZWL4;gi|449513657|ref|XP_002195583.2| PREDICTED: gamma-glutamyl hydrolase-like, partial [Taeniopygia guttata]	H0ZLW2;gi|449494846|ref|XP_002197287.2| PREDICTED: gamma-glutamyl hydrolase [Taeniopygia guttata];H0ZWL4;gi|449513657|ref|XP_002195583.2| PREDICTED: gamma-glutamyl hydrolase-like, partial [Taeniopygia guttata]	8;8;5;5	8;8;5;5	8;8;5;5	>tr|H0ZLW2|H0ZLW2_TAEGU Uncharacterized protein (Fragment) OS=Taeniopygia guttata GN=GGH PE=4 SV=1;>gi|449494846|ref|XP_002197287.2| PREDICTED: gamma-glutamyl hydrolase [Taeniopygia guttata];>tr|H0ZWL4|H0ZWL4_TAEGU Uncharacterized protein (Fragment) OS=Tae	4	8	8	8	33.6	33.6	33.6	36.464	321	321;410;117;119	0	323.31	16046000000	1002800000	0.000780367	0.0780367	158		925;926;927;928			234;244;274;286
H0ZNQ7;gi|449494986|ref|XP_002198653.2| PREDICTED: cadherin-17 [Taeniopygia guttata]	H0ZNQ7;gi|449494986|ref|XP_002198653.2| PREDICTED: cadherin-17 [Taeniopygia guttata]	4;4	4;4	4;4	>tr|H0ZNQ7|H0ZNQ7_TAEGU Uncharacterized protein (Fragment) OS=Taeniopygia guttata GN=CDH17 PE=4 SV=1;>gi|449494986|ref|XP_002198653.2| PREDICTED: cadherin-17 [Taeniopygia guttata]	2	4	4	4	5.8	5.8	5.8	83.925	744	744;890	0	44.572	703110000	21306000	1.65801e-05	0.00165801	16
H0ZYW1;gi|449512482|ref|XP_002199415.2| PREDICTED: serine/threonine-protein phosphatase PP1-beta catalytic subunit-like, partial [Taeniopygia guttata];H0YWH7;gi|449495741|ref|XP_002187041.2| PREDICTED: phospholipase B1, membrane-associated [Taeniopygia guttata];gi|449512474|ref|XP_002198501.2| PREDICTED: serine/threonine-protein phosphatase PP1-gamma catalytic subunit-like, partial [Taeniopygia g…	H0ZYW1;gi|449512482|ref|XP_002199415.2| PREDICTED: serine/threonine-protein phosphatase PP1-beta catalytic subunit-like, partial [Taeniopygia guttata];H0YWH7;gi|449495741|ref|XP_002187041.2| PREDICTED: phospholipase B1, membrane-associated [Taeniopygia guttata];gi|449512474|ref|XP_002198501.2| PREDICTED: serine/threonine-protein phosphatase PP1-gamma catalytic subunit-like, partial [Taeniopygia g…	2;2;2;2;1;1;1;1;1;1;1;1	2;2;2;2;1;1;1;1;1;1;1;1	2;2;2;2;1;1;1;1;1;1;1;1	>tr|H0ZYW1|H0ZYW1_TAEGU Uncharacterized protein (Fragment) OS=Taeniopygia guttata GN=PPP1CB PE=4 SV=1;>gi|449512482|ref|XP_002199415.2| PREDICTED: serine/threonine-protein phosphatase PP1-beta catalytic subunit-like, partial [Taeniopygia guttata];>tr|H0YWH	12	2	2	2	14.7	14.7	14.7	21.152	184	184;190;320;1689;158;160;323;323;323;342;342;342	0	15.324	79167000	7197000	5.60062e-06	0.000560062	3		929			15
H0Z2D1;gi|449495976|ref|XP_004175157.1| PREDICTED: LOW QUALITY PROTEIN: EH domain-containing protein 3 [Taeniopygia guttata]	H0Z2D1;gi|449495976|ref|XP_004175157.1| PREDICTED: LOW QUALITY PROTEIN: EH domain-containing protein 3 [Taeniopygia guttata]	22;22	22;22	18;18	>tr|H0Z2D1|H0Z2D1_TAEGU Uncharacterized protein OS=Taeniopygia guttata GN=EHD3 PE=4 SV=1;>gi|449495976|ref|XP_004175157.1| PREDICTED: LOW QUALITY PROTEIN: EH domain-containing protein 3 [Taeniopygia guttata]	2	22	22	18	43.6	43.6	36.4	60.839	535	535;536	0	323.31	13176000000	470580000	0.0003662	0.03662	193		930;931;932;933;934;935;936;937			86;230;359;385;394;408;447;495
gi|449496019|ref|XP_002195947.2| PREDICTED: epithelial cell adhesion molecule [Taeniopygia guttata];H0Z503	gi|449496019|ref|XP_002195947.2| PREDICTED: epithelial cell adhesion molecule [Taeniopygia guttata];H0Z503	2;2	2;2	2;2	>gi|449496019|ref|XP_002195947.2| PREDICTED: epithelial cell adhesion molecule [Taeniopygia guttata];>tr|H0Z503|H0Z503_TAEGU Uncharacterized protein (Fragment) OS=Taeniopygia guttata GN=EPCAM PE=4 SV=1	2	2	2	2	7.2	7.2	7.2	29.634	265	265;286	0	14.423	455380000	35029000	2.72591e-05	0.00272591	7
H0ZBH6;gi|449496196|ref|XP_002197388.2| PREDICTED: ras and Rab interactor 2 [Taeniopygia guttata]	H0ZBH6;gi|449496196|ref|XP_002197388.2| PREDICTED: ras and Rab interactor 2 [Taeniopygia guttata]	2;2	2;2	1;1	>tr|H0ZBH6|H0ZBH6_TAEGU Uncharacterized protein OS=Taeniopygia guttata GN=RIN2 PE=4 SV=1;>gi|449496196|ref|XP_002197388.2| PREDICTED: ras and Rab interactor 2 [Taeniopygia guttata]	2	2	2	1	2	2	0.9	99.342	882	882;888	0.0028011	9.3537	1059600000	23548000	1.83248e-05	0.00183248	1
[truncated: 206 more rows]
