# Supplementary material for: The calcified eggshell matrix proteome of a songbird, the zebra finch (Taeniopygia guttata)
Source: Proteome Sci. 2015 Dec 1;13:29. doi: 10.1186/s12953-015-0086-1 (PMC4666066; doi:10.1186/s12953-015-0086-1)
Supplement: Additional file 2: — Peptides. This table contains all peptides of identifications in Additional file 1 in alphabetic order starting with the first amino acid. It also contains additional data such as scores, charge state, and mass accuracy. (XLS 2094 kb) [file 12953_2015_86_MOESM2_ESM.xls]

## Sheet: peptides
Sequence	N-term cleavage window	C-term cleavage window	Amino acid before	Amino acid after	Length	Missed cleavages	Mass	Proteins	Leading razor protein	Start position	End position	Unique (Groups)	Unique (Proteins)	Charges	PEP	Score	Intensity	Hydroxyproline site IDs	Oxidation (M) site IDs	Phospho (STY) site IDs	MS/MS Count
AAAQNSAEVVR	DSVSPRKRAAAQNSAE	QNSAEVVRCLNSALQV	R	C	11	0	1114.57	H0Z285;gi|449488187|ref|XP_004176858.1| PREDICTED: LOW QUALITY PROTEIN: stanniocalcin-1 [Taeniopygia guttata]	H0Z285	33	43	yes	no	2	1.0272e-20	158.05	3923500000				27
AAASVDGK	SYSTALARAAASVDGK	AAASVDGKITPPLTGD	R	I	8	0	717.366	gi|224057610|ref|XP_002186993.1| PREDICTED: LOW QUALITY PROTEIN: vitellogenin-2 [Taeniopygia guttata];H0Z847	gi|224057610|ref|XP_002186993.1| PREDICTED: LOW QUALITY PROTEIN: vitellogenin-2 [Taeniopygia guttata]	813	820	yes	no	2	0.00040185	136.27	245150000				8
AAATSPR	PSHEFIVRAAATSPRT	RAAATSPRTIDTVIKA	R	T	7	0	672.355	H0Z8U7;gi|224057648|ref|XP_002188035.1| PREDICTED: vitellogenin-1-like [Taeniopygia guttata]	H0Z8U7	1553	1559	yes	no	2	0.050214	81.784	27302000				1
AADAPQHPAGGDQPLPPGHVQEPAVR	IQPPAEHKAADAPQHP	HVQEPAVRTDQVHP__	K	T	26	0	2611.29	H0ZEB8;gi|449501999|ref|XP_002198408.2| PREDICTED: nucleobindin-2 [Taeniopygia guttata]	H0ZEB8	424	449	yes	no	4	1.5863e-19	106.62	757750000				12
AADGALVTLTADFR	ACVSLELRAADGALVT	VTLTADFRQEVKIFRA	R	Q	14	0	1419.74	H0YQ63;gi|224083284|ref|XP_002190912.1| PREDICTED: out at first protein homolog [Taeniopygia guttata]	H0YQ63	38	51	yes	no	2	9.7009e-05	118.08	1635300000				6
AADLDGDLAATR	PRDERRFKAADLDGDL	DGDLAATREEFTAFLH	K	E	12	0	1187.58	H0Z379;gi|449501718|ref|XP_002192189.2| PREDICTED: reticulocalbin-1 [Taeniopygia guttata]	H0Z379	94	105	yes	no	2	0.00010285	112.02	386130000				6
AADLLLHSR	QGFSIPFRAADLLLHS	ADLLLHSRNPNLLLGF	R	N	9	0	994.556	H0YQC7;gi|449489234|ref|XP_002191173.2| PREDICTED: sortilin-related receptor [Taeniopygia guttata]	H0YQC7	112	120	yes	no	2	0.025357	68.525	259360000				1
AADPALCRPLRPALPFPR	LCALRSGRAADPALCR	RPALPFPRIQELWHQR	R	I	18	2	2017.1	H1A1I4	H1A1I4	185	202	yes	yes	3;4	1.7461e-07	103.67	1439700000				20
AADQAEQFDYQR	KAKRLYRRAADQAEQF	AEQFDYQRIKAELLNV	R	I	12	0	1440.63	H0ZSG7;gi|449498224|ref|XP_004175032.1| PREDICTED: LOW QUALITY PROTEIN: apolipoprotein B-100 [Taeniopygia guttata]	H0ZSG7	4116	4127	yes	no	2	0.0063371	71.806	30237000				2
AAEGAAAALR	________________	EGAAAALRESAKRIRL	R	E	10	0	899.482	H0Z4U0;gi|224049669|ref|XP_002196637.1| PREDICTED: cathepsin O [Taeniopygia guttata]	H0Z4U0	5	14	yes	no	2	6.8725e-12	123.6	531510000				13
AAFTEEVNIK	KRSFELQKAAFTEEVN	FTEEVNIKTAEAQLAY	K	T	10	0	1120.58	H0Z765;gi|449480197|ref|XP_002195132.2| PREDICTED: flotillin-2 [Taeniopygia guttata]	H0Z765	224	233	yes	no	1	0.00016022	123.69	2672600000				2
AAGAEEYAQQEAVK	TKYTEFGKAAGAEEYA	YAQQEAVKASYGKAFT	K	A	14	0	1463.69	H0YW77;gi|449491211|ref|XP_002194487.2| PREDICTED: 2',3'-cyclic-nucleotide 3'-phosphodiesterase [Taeniopygia guttata]	H0YW77	261	274	yes	no	2	7.4779e-10	139.74	177480000				10
AAGFSLSVK	YNIHLPKKAAGFSLSV	AGFSLSVKTANVSCTG	K	T	9	0	878.486	gi|449485099|ref|XP_002190117.2| PREDICTED: ovostatin-like [Taeniopygia guttata];H1A5U5	gi|449485099|ref|XP_002190117.2| PREDICTED: ovostatin-like [Taeniopygia guttata]	1313	1321	yes	no	2	0.0018169	92.051	1208800000				22
AAGPEAYRR	LASADLLRAAGPEAYR	AGPEAYRRESPQKAGA	R	E	9	1	989.504	H0ZQL7;gi|449504472|ref|XP_002200153.2| PREDICTED: protein Daple [Taeniopygia guttata]	H0ZQL7	1816	1824	yes	no	2	0.0030754	79.474	77482000			65	2
AAGPGAGLSLR	QSLLSALRAAGPGAGL	PGAGLSLREPGQSQPL	R	E	11	0	968.54	H0Z1S0;gi|449489869|ref|XP_002190427.2| PREDICTED: nicastrin-like [Taeniopygia guttata]	H0Z1S0	370	380	yes	no	2	0.0031809	80.014	182930000				2
AAGTQACATDTIDTSK	AAVAAGARAAGTQACA	TDTIDTSKVFLKAPLE	R	V	16	0	1609.73	H0Z169;gi|449471339|ref|XP_002193040.2| PREDICTED: ADP-dependent glucokinase [Taeniopygia guttata]	H0Z169	335	350	yes	no	2	1.1404e-26	122.08	0				2
AAGVFHVVHGK	VAGFKPTKAAGVFHVV	VFHVVHGKCMCKHNTA	K	C	11	0	1120.61	H0ZDS4;gi|224094402|ref|XP_002189547.1| PREDICTED: netrin-4 [Taeniopygia guttata]	H0ZDS4	283	293	yes	no	2	4.9061e-05	107.79	18650000				1
AAIEYYSQLK	GFGRENGRAAIEYYSQ	IEYYSQLKTVCVEMGD	R	T	10	0	1184.61	gi|449509137|ref|XP_002190611.2| PREDICTED: 4-trimethylaminobutyraldehyde dehydrogenase [Taeniopygia guttata];H1A3Y9	gi|449509137|ref|XP_002190611.2| PREDICTED: 4-trimethylaminobutyraldehyde dehydrogenase [Taeniopygia guttata]	405	414	yes	no	2	0.002437	73.499	164750000				1
AALEGTLADTEAR	LQSQLSMKAALEGTLA	TLADTEARYGAQLAQI	K	Y	13	0	1316.66	gi|224086482|ref|XP_002197015.1| PREDICTED: keratin, type I cytoskeletal 19-like [Taeniopygia guttata]	gi|224086482|ref|XP_002197015.1| PREDICTED: keratin, type I cytoskeletal 19-like [Taeniopygia guttata]	325	337	no	no	2	0.00038095	91.62	1416200000				3
AALLCALR	EPCGGPCKAALLCALR	AALLCALRSGRAADPA	K	S	8	0	886.506	H1A1I4	H1A1I4	174	181	yes	yes	2	0.0024479	119.07	1007500000				25
AALVLNEGLR	KSGRAISKAALVLNEG	LVLNEGLRVYTKEGGY	K	V	10	0	1054.61	H0Z864;gi|449480248|ref|XP_004177085.1| PREDICTED: LOW QUALITY PROTEIN: carboxypeptidase D [Taeniopygia guttata]	H0Z864	1025	1034	yes	no	2	1.0266e-06	112.11	1047200000				8
AAMIVNQLSK	EDPVVVSKAAMIVNQL	MIVNQLSKKEASRRAL	K	K	10	0	1073.59	gi|449491026|ref|XP_004174710.1| PREDICTED: LOW QUALITY PROTEIN: junction plakoglobin [Taeniopygia guttata]	gi|449491026|ref|XP_004174710.1| PREDICTED: LOW QUALITY PROTEIN: junction plakoglobin [Taeniopygia guttata]	166	175	yes	yes	2	1.4543e-09	134.23	1764800000		881		11
AAMVLGYSIK	ATHTFNIRAAMVLGYS	MVLGYSIKELYVKLDM	R	E	10	0	1051.57	H0YVQ1;gi|224045162|ref|XP_002198019.1| PREDICTED: lymphocyte antigen 86 [Taeniopygia guttata]	H0YVQ1	65	74	yes	no	2	6.6578e-09	123.75	19042000000		253		69
AANEENYEAVWK	LKLLHLFRAANEENYE	ENYEAVWKRFSSRPAY	R	R	12	0	1422.64	H0Z8U7;gi|224057648|ref|XP_002188035.1| PREDICTED: vitellogenin-1-like [Taeniopygia guttata]	H0Z8U7	343	354	yes	no	2	4.87e-90	176.99	5885900000				18
AANEVASADVK	QSGKYECKAANEVASA	EVASADVKQVRVTVNY	K	Q	11	0	1073.54	gi|449485361|ref|XP_004177152.1| PREDICTED: limbic system-associated membrane protein isoform 4 [Taeniopygia guttata];gi|449485353|ref|XP_004177150.1| PREDICTED: limbic system-associated membrane protein isoform 2 [Taeniopygia guttata];H0ZT52;gi|449485365|ref|XP_002190582.2| PREDICTED: limbic system-associated membrane protein isoform 1 [Taeniopygia guttata];gi|449485357|ref|XP_004177151.1| PREDI…	gi|449485361|ref|XP_004177152.1| PREDICTED: limbic system-associated membrane protein isoform 4 [Taeniopygia guttata]	199	209	yes	no	2	1.351e-06	119.39	1064000000				10
AANLAGLSVLR	RQRNSTIKAANLAGLS	LAGLSVLRVINEPTAA	K	V	11	0	1083.64	H0ZTJ7;gi|224044274|ref|XP_002195840.1| PREDICTED: heat shock 70 kDa protein 13 [Taeniopygia guttata];H0ZXM6;gi|449512108|ref|XP_004175595.1| PREDICTED: heat shock 70 kDa protein 13-like, partial [Taeniopygia guttata]	H0ZTJ7	189	199	yes	no	2	2.233e-12	133.91	3494100000				30
AANVLLSEQGDVK	KKIHRDIKAANVLLSE	LSEQGDVKLADFGVAG	K	L	13	0	1342.71	gi|449498537|ref|XP_002190755.2| PREDICTED: serine/threonine-protein kinase MST4-like [Taeniopygia guttata];H0YXX3;H0YXW2;gi|449498875|ref|XP_002190721.2| PREDICTED: serine/threonine-protein kinase MST4-like [Taeniopygia guttata];gi|224059785|ref|XP_002193965.1| PREDICTED: serine/threonine-protein kinase 25 [Taeniopygia guttata];H0Z6U3	gi|449498537|ref|XP_002190755.2| PREDICTED: serine/threonine-protein kinase MST4-like [Taeniopygia guttata]	49	61	yes	no	2	0.0001361	113.76	433830000				9
AAPCQPGFATDTFTLTVPR	SGQRLCQRAAPCQPGF	TFTLTVPRDSVAAGRA	R	D	19	0	2049	gi|449473017|ref|XP_004176287.1| PREDICTED: LOW QUALITY PROTEIN: cadherin-1 [Taeniopygia guttata]	gi|449473017|ref|XP_004176287.1| PREDICTED: LOW QUALITY PROTEIN: cadherin-1 [Taeniopygia guttata]	43	61	yes	yes	2	0.0028084	63.488	16620000				1
AAPGTVAATASLGR	GYTLTLYRAAPGTVAA	AATASLGRDTHNFTFT	R	D	14	0	1241.67	H0YSJ8;gi|449490294|ref|XP_002195401.2| PREDICTED: receptor-type tyrosine-protein phosphatase V-like [Taeniopygia guttata]	H0YSJ8	39	52	yes	no	2	0.00018114	107.46	297250000				6
AAPRRPSGGGLR	________________	RPSGGGLRRAPQDGRL	M	R	12	2	1193.67	gi|224073550|ref|XP_002198829.1| PREDICTED: allograft inflammatory factor 1-like [Taeniopygia guttata]	gi|224073550|ref|XP_002198829.1| PREDICTED: allograft inflammatory factor 1-like [Taeniopygia guttata]	2	13	yes	yes	2	0.02507	82.489	181590000	6;7		17	1
AAQGEPQVQFK	________________	GEPQVQFKLVLVGDGG	M	L	11	0	1201.61	gi|350534720|ref|NP_001232636.1| putative RAN member RAS oncogene family variant 1 [Taeniopygia guttata];gi|197127596|gb|ACH44094.1| putative RAN member RAS oncogene family variant 1 [Taeniopygia guttata];gi|197127595|gb|ACH44093.1| putative RAN member RAS oncogene family variant 1 [Taeniopygia guttata];gi|197127594|gb|ACH44092.1| putative RAN member RAS oncogene family variant 2 [Taeniopygia gut…	gi|350534720|ref|NP_001232636.1| putative RAN member RAS oncogene family variant 1 [Taeniopygia guttata]	2	12	yes	no	2	0.00060809	92.866	133540000				4
AAQLAPEFSK	VCTTELGRAAQLAPEF	QLAPEFSKRNVKMIAL	R	R	10	0	1060.56	gi|350537761|ref|NP_001232302.1| putative peroxiredoxin 6 [Taeniopygia guttata];gi|197129822|gb|ACH46320.1| putative peroxiredoxin 6 [Taeniopygia guttata];gi|197129818|gb|ACH46316.1| putative peroxiredoxin 6 [Taeniopygia guttata];gi|197128387|gb|ACH44885.1| putative peroxiredoxin 6 [Taeniopygia guttata];gi|197128386|gb|ACH44884.1| putative peroxiredoxin 6 [Taeniopygia guttata];gi|197128385|gb|ACH…	gi|350537761|ref|NP_001232302.1| putative peroxiredoxin 6 [Taeniopygia guttata]	53	62	yes	no	2	0.015683	69.65	512940000				3
AASADTLESIWK	LELVQLCRAASADTLE	DTLESIWKQCSDKPRY	R	Q	12	0	1290.65	gi|224057610|ref|XP_002186993.1| PREDICTED: LOW QUALITY PROTEIN: vitellogenin-2 [Taeniopygia guttata];H0Z847	gi|224057610|ref|XP_002186993.1| PREDICTED: LOW QUALITY PROTEIN: vitellogenin-2 [Taeniopygia guttata]	342	353	yes	no	2	1.8821e-61	196.24	10136000000				42
AASAPATPLMSK	KREQPHLKAASAPATP	PATPLMSKPRPTFIMR	K	P	12	0	1143.6	H0Z9H6;gi|449507069|ref|XP_002194326.2| PREDICTED: cordon-bleu protein-like 1 [Taeniopygia guttata]	H0Z9H6	239	250	yes	yes	2	0.0012352	82.417	1738200000	29;30	1180	31;58	8
AASAYAVGEVK	ALVTNKPRAASAYAVG	AYAVGEVKCLVMDVQA	R	C	11	0	1064.55	gi|224066390|ref|XP_002188690.1| PREDICTED: cAMP-dependent protein kinase type II-alpha regulatory subunit [Taeniopygia guttata];H0ZFR7	gi|224066390|ref|XP_002188690.1| PREDICTED: cAMP-dependent protein kinase type II-alpha regulatory subunit [Taeniopygia guttata]	343	353	yes	no	2	0.00057689	96.604	509680000				9
AASQPGELK	LNPDGFEKAASQPGEL	ASQPGELKDWFVGRSN	K	D	9	0	899.471	H0Z6B3;gi|449500451|ref|XP_002197055.2| PREDICTED: carboxypeptidase E [Taeniopygia guttata]	H0Z6B3	63	71	no	no		1	NaN	0				0
AASQPGELKDWFVGR	LNPDGFEKAASQPGEL	LKDWFVGRSNAQGIDL	K	S	15	1	1659.84	H0Z6B3;gi|449500451|ref|XP_002197055.2| PREDICTED: carboxypeptidase E [Taeniopygia guttata]	H0Z6B3	63	77	yes	no	3	0.00011347	91.812	110750000				2
AATSDLENYDK	KDLDMLIKAATSDLEN	SDLENYDKTRHEEFKK	K	T	11	0	1225.55	H0ZEB8;gi|449501999|ref|XP_002198408.2| PREDICTED: nucleobindin-2 [Taeniopygia guttata]	H0ZEB8	161	171	yes	no	2	1.3746e-43	190.26	13812000000				49
AATSDLENYDKTR	KDLDMLIKAATSDLEN	LENYDKTRHEEFKKYE	K	H	13	1	1482.7	H0ZEB8;gi|449501999|ref|XP_002198408.2| PREDICTED: nucleobindin-2 [Taeniopygia guttata]	H0ZEB8	161	173	yes	no	2	1.8002e-80	208.88	435480000				11
AAVPIVNLR	SIVRRADRAAVPIVNL	AVPIVNLRDEVLFSNW	R	D	9	0	951.587	H1A285	H1A285	73	81	yes	yes	2	0.0057043	82.452	57809000				1
AAVPSGASTGIYEALELR	YTNKGLFRAAVPSGAS	IYEALELRDNDKTRYM	R	D	18	0	1803.94	H0Z0D8;gi|224079993|ref|XP_002188889.1| PREDICTED: alpha-enolase isoform 1 [Taeniopygia guttata];gi|449487019|ref|XP_004175246.1| PREDICTED: alpha-enolase isoform 2 [Taeniopygia guttata];H0ZSU0;gi|224043866|ref|XP_002196516.1| PREDICTED: gamma-enolase [Taeniopygia guttata]	H0Z0D8	33	50	no	no	2;3	1.2904e-50	174.59	4403500000				29
AAVQQLQQLPER	ASASNFFRAAVQQLQQ	QLQQLPERSPGDREDG	R	S	12	0	1379.75	gi|350537817|ref|NP_001232541.1| putative corticotropin releasing hormone precursor [Taeniopygia guttata];gi|197127337|gb|ACH43835.1| putative corticotropin releasing hormone precursor [Taeniopygia guttata];B5FXS4;H0ZM01	gi|350537817|ref|NP_001232541.1| putative corticotropin releasing hormone precursor [Taeniopygia guttata]	105	116	yes	no	2	2.5031e-61	194.39	949510000				17
AAWISQQVDLAK	EIVDPAKRAAWISQQV	SQQVDLAKKQYMDGIN	R	K	12	0	1328.71	H0Z858;gi|449508450|ref|XP_002187362.2| PREDICTED: di-N-acetylchitobiase-like [Taeniopygia guttata];gi|449508446|ref|XP_002187334.2| PREDICTED: di-N-acetylchitobiase-like [Taeniopygia guttata]	H0Z858	63	74	yes	no	2	6.1287e-15	151.98	3573900000				27
AAYEQQLEQQHLGAQR	VTPTKRQKAAYEQQLE	QQHLGAQRAEEARQLR	K	A	16	0	1868.91	gi|449510014|ref|XP_002194267.2| PREDICTED: Golgi integral membrane protein 4, partial [Taeniopygia guttata];H0ZLC8	gi|449510014|ref|XP_002194267.2| PREDICTED: Golgi integral membrane protein 4, partial [Taeniopygia guttata]	312	327	yes	no	3	7.2374e-06	115.68	545330000				7
AAYYMADFFVNEAR	PHSPSAVRAAYYMADF	DFFVNEARKSMHHFSS	R	K	14	0	1666.74	H0ZLW2;gi|449494846|ref|XP_002197287.2| PREDICTED: gamma-glutamyl hydrolase [Taeniopygia guttata];H0ZWL4;gi|449513657|ref|XP_002195583.2| PREDICTED: gamma-glutamyl hydrolase-like, partial [Taeniopygia guttata]	H0ZLW2	270	283	yes	no	2	6.4445e-05	97.297	1546500000		925		21
ACADAVILPLK	QLAETNWKACADAVIL	DAVILPLKAQARLRWG	K	A	11	0	1169.65	H0Z8U7;gi|224057648|ref|XP_002188035.1| PREDICTED: vitellogenin-1-like [Taeniopygia guttata]	H0Z8U7	1463	1473	yes	no	2	1.1231e-08	133.89	5235500000				34
ACPLEQALAVVVATFHK	________________	VVVATFHKYSGNEGDK	M	Y	17	0	1852.99	H0Z1G5;gi|224084141|ref|XP_002188701.1| PREDICTED: uncharacterized protein LOC100220151 [Taeniopygia guttata]	H0Z1G5	2	18	yes	no	2	2.5322e-09	132.64	20475000				1
ACTQEEGSGVR	KEKSLSAKACTQEEGS	QEEGSGVRHLRFEEVG	K	H	11	0	1192.51	gi|449486956|ref|XP_002194049.2| PREDICTED: von Willebrand factor A domain-containing protein 1-like [Taeniopygia guttata]	gi|449486956|ref|XP_002194049.2| PREDICTED: von Willebrand factor A domain-containing protein 1-like [Taeniopygia guttata]	392	402	yes	yes	2	0.0010591	86.014	12023000				1
ACVEVLDPDSK	NSPLPWVRACVEVLDP	EVLDPDSKWRNKILLG	R	W	11	0	1231.58	H0ZHH9;gi|449502121|ref|XP_002199280.2| PREDICTED: chitinase domain-containing protein 1 [Taeniopygia guttata]	H0ZHH9	261	271	yes	no	2	0.0031385	80.245	291150000				3
ADALQAGASQFETSAAK	KLSELDDRADALQAGA	QFETSAAKLKRKYWWK	R	L	17	0	1664.8	gi|224166047|ref|XP_002198056.1| PREDICTED: vesicle-associated membrane protein 3-like, partial [Taeniopygia guttata];H0ZWT3;H0Z4K7;H0YWF9;gi|449486708|ref|XP_002192078.2| PREDICTED: vesicle-associated membrane protein 3 [Taeniopygia guttata];gi|224059359|ref|XP_002187662.1| PREDICTED: vesicle-associated membrane protein 1-like isoform 1 [Taeniopygia guttata]	gi|224166047|ref|XP_002198056.1| PREDICTED: vesicle-associated membrane protein 3-like, partial [Taeniopygia guttata]	53	69	yes	no	2	1.4094e-05	114.69	389670000				7
ADASSSISLTFK	ALCYWALRADASSSIS	SSISLTFKTLELEPCR	R	T	12	0	1225.62	H0YQH2;gi|224083520|ref|XP_002192147.1| PREDICTED: suppressor of tumorigenicity 14 protein homolog [Taeniopygia guttata]	H0YQH2	225	236	yes	no	2	2.068e-06	127.56	216200000				1
ADCPDAK	FGNTWKTRADCPDAKN	RADCPDAKNTFEDPCT	R	N	7	0	775.317	gi|449504198|ref|XP_002198220.2| PREDICTED: mucin-5AC [Taeniopygia guttata];H0ZGZ6;H0ZGY9	gi|449504198|ref|XP_002198220.2| PREDICTED: mucin-5AC [Taeniopygia guttata]	580	586	no	no	2	0.0285	89.296	41602000				1
ADEEEITDIFMR	VLSTLLTKADEEEITD	EITDIFMRISDNPKLG	K	I	12	0	1467.66	H0YR09;gi|224044660|ref|XP_002188053.1| PREDICTED: nucleolar MIF4G domain-containing protein 1 [Taeniopygia guttata];H0YR08	H0YR09	632	643	yes	no	2	0.02122	78.342	36312000			35	2
ADEENKNYETLLSALK	AVLAFFIKADEENKNY	ETLLSALKDIKYKGNI	K	D	16	1	1836.91	H0ZCC0;gi|449480381|ref|XP_002196666.2| PREDICTED: carbonic anhydrase 4 [Taeniopygia guttata]	H0ZCC0	178	193	yes	no	2;3	0	332.36	5922400000				80
ADEENKNYETLLSALKDIK	AVLAFFIKADEENKNY	LSALKDIKYKGNIVKV	K	Y	19	2	2193.12	H0ZCC0;gi|449480381|ref|XP_002196666.2| PREDICTED: carbonic anhydrase 4 [Taeniopygia guttata]	H0ZCC0	178	196	yes	no	3	2.8659e-41	171.07	37782000				1
ADEHTVSIAADLVTSSR	PFALHLTKADEHTVSI	ADLVTSSRIQKNPMLQ	K	I	17	0	1770.87	gi|224057610|ref|XP_002186993.1| PREDICTED: LOW QUALITY PROTEIN: vitellogenin-2 [Taeniopygia guttata];H0Z847	gi|224057610|ref|XP_002186993.1| PREDICTED: LOW QUALITY PROTEIN: vitellogenin-2 [Taeniopygia guttata]	408	424	yes	no	2;3;4	2.2477e-247	269.92	6716000000				89
ADELSDFSDIR	GAHGILDRADELSDFS	LSDFSDIRR_______	R	R	11	0	1266.57	H0YPX7;gi|449474791|ref|XP_002193369.2| PREDICTED: stanniocalcin-2 [Taeniopygia guttata]	H0YPX7	236	246	yes	no	2	9.8029e-09	134.13	535640000				9
ADFLQPLPAWPIQEVCK	AMVNYPYKADFLQPLP	WPIQEVCKFLKDPSLS	K	F	17	0	2011.02	gi|224043680|ref|XP_002188561.1| PREDICTED: lysosomal Pro-X carboxypeptidase [Taeniopygia guttata];H0ZRS7	gi|224043680|ref|XP_002188561.1| PREDICTED: lysosomal Pro-X carboxypeptidase [Taeniopygia guttata]	282	298	yes	no	2	2.5371e-05	111.77	82594000				1
ADFSGISPGNNQLVLSEVVHK	TDAFELGKADFSGISP	VLSEVVHKAFVEVNEE	K	A	21	0	2210.13	H0YV43;gi|449492494|ref|XP_002199437.2| PREDICTED: uncharacterized protein LOC100225866 isoform 1 [Taeniopygia guttata]	H0YV43	301	321	yes	no	3	6.7746e-16	104.82	49996000				2
ADHHATNGVVHVIDK	VNCARLLKADHHATNG	GVVHVIDKVIATTTNS	K	V	15	0	1611.81	H0YSK2;gi|224068038|ref|XP_002187315.1| PREDICTED: transforming growth factor-beta-induced protein ig-h3 [Taeniopygia guttata];gi|449512138|ref|XP_004175856.1| PREDICTED: transforming growth factor-beta-induced protein ig-h3-like, partial [Taeniopygia guttata];H0ZZ39	H0YSK2	211	225	yes	no	3;4	5.6334e-33	168.41	654060000				12
ADHPFLFLIK	SSEFEEFRADHPFLFL	HPFLFLIKHNPSNLIL	R	H	10	0	1199.67	gi|224045096|ref|XP_002197524.1| PREDICTED: ovalbumin-like [Taeniopygia guttata];H0YV21	gi|224045096|ref|XP_002197524.1| PREDICTED: ovalbumin-like [Taeniopygia guttata]	362	371	yes	no	1;2;3	1.6307e-67	194.06	314180000000				492
ADHPFLFVIK	TSVSEEIRADHPFLFV	HPFLFVIKHNPSDSVL	R	H	10	0	1185.65	gi|224045100|ref|XP_002199443.1| PREDICTED: ovalbumin-like [Taeniopygia guttata]	gi|224045100|ref|XP_002199443.1| PREDICTED: ovalbumin-like [Taeniopygia guttata]	361	370	yes	yes	1;2;3	1.2928e-47	194.06	565200000000				1163
ADHPFLFVIKHNPSDSVLFFGR	TSVSEEIRADHPFLFV	DSVLFFGRCYSP____	R	C	22	1	2542.31	gi|224045100|ref|XP_002199443.1| PREDICTED: ovalbumin-like [Taeniopygia guttata]	gi|224045100|ref|XP_002199443.1| PREDICTED: ovalbumin-like [Taeniopygia guttata]	361	382	yes	yes	4	5.6686e-76	183.27	855780000				5
ADIALLK	KLFKEPRRADIALLKL	RADIALLKLSRPAVIN	R	L	7	0	742.459	gi|224048112|ref|XP_002190399.1| PREDICTED: plasminogen-like [Taeniopygia guttata];H0ZML2	gi|224048112|ref|XP_002190399.1| PREDICTED: plasminogen-like [Taeniopygia guttata]	640	646	yes	no	2	0.038954	89.55	653500000				3
ADIFVDPVLHTACALDIK	LNMLKESKADIFVDPV	TACALDIKHHCAAIPP	K	H	18	0	1997.03	H0Z7D7;gi|449472689|ref|XP_004175043.1| PREDICTED: LOW QUALITY PROTEIN: Golgi apparatus protein 1 [Taeniopygia guttata]	H0Z7D7	966	983	yes	no	2;3	1.1793e-129	202.6	1065500000				23
ADINLLK	CGFMDDCKADINLLKC	KADINLLKCGSIRPGE	K	C	7	0	785.465	H0Z7D7;gi|449472689|ref|XP_004175043.1| PREDICTED: LOW QUALITY PROTEIN: Golgi apparatus protein 1 [Taeniopygia guttata]	H0Z7D7	151	157	yes	no	2	0.00097064	143.85	1285400000				17
ADLALNVR	ILNFLLLRADLALNVR	ADLALNVRVSIVGGRL	R	V	8	0	870.492	gi|224078167|ref|XP_002192664.1| PREDICTED: BPI fold-containing family B member 4-like [Taeniopygia guttata];H0Z7K8	gi|224078167|ref|XP_002192664.1| PREDICTED: BPI fold-containing family B member 4-like [Taeniopygia guttata]	368	375	yes	no	2	0.01298	87.181	3426600000				7
ADLFDLSK	CPPLPHNRADLFDLSK	ADLFDLSKDQELNLAY	R	D	8	0	907.465	H0YPL5;gi|224088482|ref|XP_002188791.1| PREDICTED: alpha-L-iduronidase-like [Taeniopygia guttata]	H0YPL5	48	55	yes	no	2	0.0043728	101.25	292870000				14
ADLINNLGTIAK	DTGIGMTKADLINNLG	NNLGTIAKSGTKAFME	K	S	12	0	1241.7	gi|449496679|ref|XP_004176456.1| PREDICTED: LOW QUALITY PROTEIN: heat shock protein HSP 90-beta [Taeniopygia guttata]	gi|449496679|ref|XP_004176456.1| PREDICTED: LOW QUALITY PROTEIN: heat shock protein HSP 90-beta [Taeniopygia guttata]	103	114	yes	yes	2	0.0043397	80.312	95683000				1
ADLVNNLGTIAK	DTGIGMTKADLVNNLG	NNLGTIAKSGTKAFME	K	S	12	0	1227.68	H0ZRE5;gi|224051739|ref|XP_002200608.1| PREDICTED: heat shock protein HSP 90-alpha [Taeniopygia guttata];H1A1D2	H0ZRE5	100	111	yes	no	2	7.5307e-10	140.91	4331900000				35
ADPALNPEQLK	ISRETNSKADPALNPE	ALNPEQLKKLQDKVER	K	K	11	0	1194.62	H0ZP74;gi|449482107|ref|XP_004175366.1| PREDICTED: protein kinase C and casein kinase substrate in neurons protein 2 isoform 2 [Taeniopygia guttata];gi|224095944|ref|XP_002192716.1| PREDICTED: protein kinase C and casein kinase substrate in neurons protein 2 isoform 1 [Taeniopygia guttata]	H0ZP74	178	188	yes	no	2	0.00032214	100.09	600920000				7
ADQIETQQLMR	KMRVVLNKADQIETQQ	IETQQLMRVYGALMWS	K	V	11	0	1331.65	H0Z2D1;gi|449495976|ref|XP_004175157.1| PREDICTED: LOW QUALITY PROTEIN: EH domain-containing protein 3 [Taeniopygia guttata]	H0Z2D1	221	231	yes	no	2	1.244e-27	172.17	1515000000		930		18
ADQLTEEQIAEFK	________________	EEQIAEFKEAFSLFDK	M	E	13	0	1520.74	gi|197129744|gb|ACH46242.1| putative calmodulin variant 1 [Taeniopygia guttata];B5G4N1;H0YWL0;gi|350538779|ref|NP_001232586.1| putative calmodulin 1 variant 2 [Taeniopygia guttata];gi|310750331|ref|NP_001185528.1| calmodulin [Taeniopygia guttata];gi|197129750|gb|ACH46248.1| putative calmodulin variant 4 [Taeniopygia guttata];gi|197129748|gb|ACH46246.1| putative calmodulin variant 3 [Taeniopygia g…	gi|197129744|gb|ACH46242.1| putative calmodulin variant 1 [Taeniopygia guttata]	2	14	yes	no	2	1.0136e-97	214.23	6087900000				54
ADQVCVNLR	ATGTHSCRADQVCVNL	DQVCVNLRGSFSCQCL	R	G	9	0	1073.53	H0Z947;gi|224047478|ref|XP_002199523.1| PREDICTED: EGF-containing fibulin-like extracellular matrix protein 1 [Taeniopygia guttata]	H0Z947	144	152	yes	no	2	7.6402e-05	109.44	3506200000				22
ADQVDTQQLMR	KIRVVLNKADQVDTQQ	VDTQQLMRVYGALMWS	K	V	11	0	1303.62	gi|449502358|ref|XP_004174503.1| PREDICTED: LOW QUALITY PROTEIN: EH domain-containing protein 4 [Taeniopygia guttata];H0ZL62	gi|449502358|ref|XP_004174503.1| PREDICTED: LOW QUALITY PROTEIN: EH domain-containing protein 4 [Taeniopygia guttata]	224	234	yes	no	2	1.5987e-07	120.32	346730000		1027		10
ADSYYEYLLK	GVYTLGARADSYYEYL	SYYEYLLKQWIQGGKK	R	Q	10	0	1263.6	H0YVR2;gi|449477715|ref|XP_002190065.2| PREDICTED: endoplasmic reticulum mannosyl-oligosaccharide 1,2-alpha-mannosidase [Taeniopygia guttata]	H0YVR2	425	434	yes	no	2	0.00013509	101.38	278500000				9
ADVGFAMGIAGTDVAK	NDGPALKKADVGFAMG	IAGTDVAKEASDIILT	K	E	16	0	1521.75	gi|449473387|ref|XP_004176875.1| PREDICTED: LOW QUALITY PROTEIN: plasma membrane calcium-transporting ATPase 2-like [Taeniopygia guttata];H0Z1T8;gi|449490657|ref|XP_002187564.2| PREDICTED: plasma membrane calcium-transporting ATPase 4-like [Taeniopygia guttata];H0ZCT9;gi|224094202|ref|XP_002196606.1| PREDICTED: plasma membrane calcium-transporting ATPase 1 isoform 1 [Taeniopygia guttata];H1A4C9	gi|449473387|ref|XP_004176875.1| PREDICTED: LOW QUALITY PROTEIN: plasma membrane calcium-transporting ATPase 2-like [Taeniopygia guttata]	833	848	yes	no	2	3.8142e-05	81.387	159250000		660		5
ADVTYAAMVVK	WSIPQLWRADVTYAAM	TYAAMVVKVIIQHQNL	R	V	11	0	1166.6	H0YPL5;gi|224088482|ref|XP_002188791.1| PREDICTED: alpha-L-iduronidase-like [Taeniopygia guttata]	H0YPL5	300	310	yes	no	2	0.0020886	73.951	661840000		563		4
AEADKTFADVTGLAR	QKSAAATRAEADKTFA	ADVTGLAREVDDMMKQ	R	E	15	1	1563.79	gi|224172798|ref|XP_002190844.1| PREDICTED: laminin subunit gamma-1, partial [Taeniopygia guttata];H0ZZK5;H0Z0K7	gi|224172798|ref|XP_002190844.1| PREDICTED: laminin subunit gamma-1, partial [Taeniopygia guttata]	1142	1156	yes	no	2;3	6.897e-11	137.32	241010000				5
AEEEFNIEK	KAEEIDAKAEEEFNIE	EEEFNIEKGRLVQTQR	K	G	9	0	1107.51	gi|350539403|ref|NP_001232374.1| putative ATPase H+ transporting lysosomal 31 kDa V1 subunit E [Taeniopygia guttata];gi|197127348|gb|ACH43846.1| putative ATPase H+ transporting lysosomal 31 kDa V1 subunit E [Taeniopygia guttata];gi|197127347|gb|ACH43845.1| putative ATPase H+ transporting lysosomal 31 kDa V1 subunit E [Taeniopygia guttata];gi|197127346|gb|ACH43844.1| putative ATPase H+ transportin…	gi|350539403|ref|NP_001232374.1| putative ATPase H+ transporting lysosomal 31 kDa V1 subunit E [Taeniopygia guttata]	34	42	yes	no	2	0.030077	67.334	97035000				1
AEEEQLSSQLENPQESLK	DIRKQKPKAEEEQLSS	ENPQESLKAAAGHKEL	K	A	18	0	2057.98	H0YXU7;gi|224090725|ref|XP_002190415.1| PREDICTED: Golgi membrane protein 1 [Taeniopygia guttata]	H0YXU7	247	264	yes	no	2	4.1876e-200	253.73	608490000				17
AEESESLDPISR	TVSPESQRAEESESLD	ESLDPISRQQVIKLPP	R	Q	12	0	1331.62	H0ZR45;gi|224096470|ref|XP_002193850.1| PREDICTED: MANSC domain-containing protein 1 [Taeniopygia guttata]	H0ZR45	187	198	yes	no	2	4.7795e-10	142.47	403860000				11
AEFFQLPK	EGRFPGFKAEFFQLPK	AEFFQLPKMKACGGIL	K	M	8	0	978.517	H0YQH2;gi|224083520|ref|XP_002192147.1| PREDICTED: suppressor of tumorigenicity 14 protein homolog [Taeniopygia guttata]	H0YQH2	303	310	yes	no	2	0.0068147	95.531	87834000				3
AEGAATEEEETPKEAEDAQK	KAKDKDKKAEGAATEE	KEAEDAQKATETTEVK	K	A	20	1	2131.94	H0ZA77;gi|350536347|ref|NP_001232709.1| putative brain abundant membrane attached signal protein 1 variant 2 [Taeniopygia guttata];gi|197128938|gb|ACH45436.1| putative brain abundant membrane attached signal protein 1 variant 2 [Taeniopygia guttata];gi|197128936|gb|ACH45434.1| putative brain abundant membrane attached signal protein 1 [Taeniopygia guttata];gi|197128935|gb|ACH45433.1| putative bra…	H0ZA77	26	45	yes	no	3	9.7901e-16	128.38	82251000				4
AEGANYHNILSK	NELYKPLRAEGANYHN	NYHNILSKAMQADGQV	R	A	12	0	1315.65	gi|224044975|ref|XP_002195942.1| PREDICTED: programmed cell death 6-interacting protein [Taeniopygia guttata];H0YU13	gi|224044975|ref|XP_002195942.1| PREDICTED: programmed cell death 6-interacting protein [Taeniopygia guttata]	472	483	yes	no	2;3	1.4917e-21	161.21	414700000				15
AEGDVSPPPSTVIGHTK	SKQKGNGKAEGDVSPP	STVIGHTKTLAKVTFN	K	T	17	0	1690.85	gi|449480691|ref|XP_004176568.1| PREDICTED: inter-alpha-trypsin inhibitor heavy chain H5 [Taeniopygia guttata];H0YV31	gi|449480691|ref|XP_004176568.1| PREDICTED: inter-alpha-trypsin inhibitor heavy chain H5 [Taeniopygia guttata]	238	254	yes	no	2;3	2.5348e-13	117.18	4021100000				23
AEGHVEGEKVENPDTGLYYDEYLR	DIDKTKVKAEGHVEGE	LYYDEYLRQVIDVLET	K	Q	24	1	2782.27	H0ZEB8;gi|449501999|ref|XP_002198408.2| PREDICTED: nucleobindin-2 [Taeniopygia guttata];H1A3F0	H0ZEB8	36	59	yes	no	3	1.5153e-201	239.96	502240000				12
AEGSDVANAVLDGADCIMLSGETAK	IKKPRPTRAEGSDVAN	MLSGETAKGDYPLEAV	R	G	25	0	2493.14	gi|449470890|ref|XP_002192134.2| PREDICTED: pyruvate kinase muscle isozyme-like [Taeniopygia guttata];H0Z1U5	gi|449470890|ref|XP_002192134.2| PREDICTED: pyruvate kinase muscle isozyme-like [Taeniopygia guttata]	342	366	yes	no	2	6.1114e-50	151.18	38567000		610		2
AEHLLQR	GYSGMWHRAEHLLQRS	RAEHLLQRSYCVNKLV	R	S	7	0	865.477	H0Z3S3;gi|224057306|ref|XP_002187661.1| PREDICTED: exostosin-like 2 [Taeniopygia guttata]	H0Z3S3	286	292	yes	no	2	3.0991e-07	134.66	0				6
AEISELPGIIR	RDSMRQIRAEISELPG	SELPGIIRDLANGFLT	R	D	11	0	1196.68	H0YQ25;gi|449492085|ref|XP_002193565.2| PREDICTED: glycine--tRNA ligase [Taeniopygia guttata]	H0YQ25	628	638	yes	no	2	0.00029131	100.92	123300000				5
AEKFPDIPLK	APKAVECRAEKFPDIP	KFPDIPLKDLGQKVEC	R	D	10	1	1156.65	gi|449504198|ref|XP_002198220.2| PREDICTED: mucin-5AC [Taeniopygia guttata]	gi|449504198|ref|XP_002198220.2| PREDICTED: mucin-5AC [Taeniopygia guttata]	1367	1376	yes	yes	2;3	2.0727e-71	199.03	15899000000				87
AEKFPDIPLKDLGQK	APKAVECRAEKFPDIP	PLKDLGQKVECSTTQG	R	V	15	2	1697.94	gi|449504198|ref|XP_002198220.2| PREDICTED: mucin-5AC [Taeniopygia guttata]	gi|449504198|ref|XP_002198220.2| PREDICTED: mucin-5AC [Taeniopygia guttata]	1367	1381	yes	yes	3;4	8.0366e-70	201.3	8105300000				73
AELEEVDFK	KCAKKSYKAELEEVDF	ELEEVDFKTAAEEARQ	K	T	9	0	1078.52	gi|224045098|ref|XP_002197531.1| PREDICTED: ovalbumin-related protein Y-like [Taeniopygia guttata]	gi|224045098|ref|XP_002197531.1| PREDICTED: ovalbumin-related protein Y-like [Taeniopygia guttata]	128	136	yes	yes	1;2	8.2872e-17	164.71	172330000000				195
AELEEVDFKTAAEEAR	KCAKKSYKAELEEVDF	KTAAEEARQLINSWVE	K	Q	16	1	1806.86	gi|224045098|ref|XP_002197531.1| PREDICTED: ovalbumin-related protein Y-like [Taeniopygia guttata]	gi|224045098|ref|XP_002197531.1| PREDICTED: ovalbumin-related protein Y-like [Taeniopygia guttata]	128	143	yes	yes	2;3	1.0682e-99	172.93	157840000				11
AELIVQPELK	NCSDCLTRAELIVQPE	LIVQPELKYGDGVPLR	R	Y	10	0	1138.66	gi|449492508|ref|XP_004186122.1| PREDICTED: LOW QUALITY PROTEIN: desmoplakin [Taeniopygia guttata];H0YVV0	gi|449492508|ref|XP_004186122.1| PREDICTED: LOW QUALITY PROTEIN: desmoplakin [Taeniopygia guttata]	22	31	yes	no	2	0.0020077	87.184	1527800000				11
AELLLEPLK	TKTEVSNKAELLLEPL	ELLLEPLKMNLGGNVR	K	M	9	0	1024.62	H0ZSG7;gi|449498224|ref|XP_004175032.1| PREDICTED: LOW QUALITY PROTEIN: apolipoprotein B-100 [Taeniopygia guttata]	H0ZSG7	1770	1778	yes	no	2	0.00027504	99.815	201290000				4
AELTKDVEEVK	LKDTESLRAELTKDVE	TKDVEEVKEKIKPFLD	R	E	11	1	1259.66	gi|350538495|ref|NP_001232100.1| putative apolipoprotein A-I precursor [Taeniopygia guttata];gi|197129219|gb|ACH45717.1| putative apolipoprotein A-I [Taeniopygia guttata];B5G356;gi|197129220|gb|ACH45718.1| putative apolipoprotein A-I [Taeniopygia guttata];B5G357	gi|350538495|ref|NP_001232100.1| putative apolipoprotein A-I precursor [Taeniopygia guttata]	107	117	yes	no	2;3	1.6924e-53	195.77	519010000				12
AELTKDVEEVKEK	LKDTESLRAELTKDVE	DVEEVKEKIKPFLDQF	R	I	13	2	1516.8	gi|350538495|ref|NP_001232100.1| putative apolipoprotein A-I precursor [Taeniopygia guttata];gi|197129219|gb|ACH45717.1| putative apolipoprotein A-I [Taeniopygia guttata];B5G356;gi|197129220|gb|ACH45718.1| putative apolipoprotein A-I [Taeniopygia guttata];B5G357	gi|350538495|ref|NP_001232100.1| putative apolipoprotein A-I precursor [Taeniopygia guttata]	107	119	yes	no	3;4	2.4804e-21	157.2	786200000				9
AEMPETNR	VKESASCRAEMPETNR	AEMPETNRKFFPSSAL	R	K	8	0	946.418	gi|224049184|ref|XP_002187389.1| PREDICTED: inactive ubiquitin carboxyl-terminal hydrolase 53 [Taeniopygia guttata]	gi|224049184|ref|XP_002187389.1| PREDICTED: inactive ubiquitin carboxyl-terminal hydrolase 53 [Taeniopygia guttata]	723	730	yes	yes	2	0.022479	65.252	154190000	5	294	38	1
AEPDFSR	MFFSDVVKAEPDFSRL	KAEPDFSRLSQSVLQG	K	L	7	0	820.372	gi|449476510|ref|XP_004175356.1| PREDICTED: uncharacterized protein LOC101232842, partial [Taeniopygia guttata]	gi|449476510|ref|XP_004175356.1| PREDICTED: uncharacterized protein LOC101232842, partial [Taeniopygia guttata]	508	514	yes	yes	2	0.0044077	127.84	660010000				10
AEPGGGEAAPKPGGARPAR	LRQAGRARAEPGGGEA	PGGARPARS_______	R	S	19	2	1744.9	gi|224055990|ref|XP_002196754.1| PREDICTED: secreted frizzled-related protein 3 [Taeniopygia guttata]	gi|224055990|ref|XP_002196754.1| PREDICTED: secreted frizzled-related protein 3 [Taeniopygia guttata]	293	311	yes	yes	4	3.4161e-09	111.78	122460000				5
AEQIVFAPWK	HVECLGLRAEQIVFAP	QIVFAPWKTEVCQVKE	R	T	10	0	1187.63	gi|449477880|ref|XP_002193916.2| PREDICTED: alpha-1-acid glycoprotein-like [Taeniopygia guttata]	gi|449477880|ref|XP_002193916.2| PREDICTED: alpha-1-acid glycoprotein-like [Taeniopygia guttata]	169	178	yes	yes	2	0.00070205	94.692	3312300000				16
AEQLAQQAHSNR	REVLEMARAEQLAQQA	AQQAHSNRKLMEIIGK	R	K	12	0	1351.66	gi|350537817|ref|NP_001232541.1| putative corticotropin releasing hormone precursor [Taeniopygia guttata];gi|197127337|gb|ACH43835.1| putative corticotropin releasing hormone precursor [Taeniopygia guttata];B5FXS4;H0ZM01	gi|350537817|ref|NP_001232541.1| putative corticotropin releasing hormone precursor [Taeniopygia guttata]	160	171	yes	no	3	0.0039979	61.11	9183300				1
AEQLEIIATTLSEK	DTTFPVQKAEQLEIIA	IATTLSEKFEAELSKV	K	F	14	0	1544.83	gi|449484555|ref|XP_004186116.1| PREDICTED: LOW QUALITY PROTEIN: olfactomedin 4 [Taeniopygia guttata];H0ZQD0	gi|449484555|ref|XP_004186116.1| PREDICTED: LOW QUALITY PROTEIN: olfactomedin 4 [Taeniopygia guttata]	44	57	yes	no	2;3	4.1839e-66	196.18	1843800000				31
AESNICVSECFCR	PEGMTLLRAESNICVS	CVSECFCREQNGMSRR	R	E	13	0	1630.65	gi|449504198|ref|XP_002198220.2| PREDICTED: mucin-5AC [Taeniopygia guttata]	gi|449504198|ref|XP_002198220.2| PREDICTED: mucin-5AC [Taeniopygia guttata]	2590	2602	yes	yes	2	2.8483e-21	159.65	642110000				14
AETIGVTSVTLK	PSPVVDLKAETIGVTS	GVTSVTLKWGVKDSAS	K	W	12	0	1217.69	H0ZZ73;H0ZFE4;gi|449504164|ref|XP_002197978.2| PREDICTED: receptor-type tyrosine-protein phosphatase eta-like [Taeniopygia guttata]	H0ZZ73	12	23	yes	no	2	0.0013386	95.417	598350000				12
AEVDVIVLVGGSTR	LQEGHLHKAEVDVIVL	VLVGGSTRIPKIREVI	K	I	14	0	1413.78	H0ZTJ7;gi|224044274|ref|XP_002195840.1| PREDICTED: heat shock 70 kDa protein 13 [Taeniopygia guttata]	H0ZTJ7	398	411	yes	no	2	3.1288e-10	116.58	35960000				4
AEVENVDFSQSAAVATQINK	QLVKKYFKAEVENVDF	AVATQINKWVENHTNS	K	W	20	0	2120.04	gi|350539029|ref|NP_001232125.1| putative neuroserpin variant 4 precursor [Taeniopygia guttata];gi|197129577|gb|ACH46075.1| putative neuroserpin variant 4 [Taeniopygia guttata];B5G464	gi|350539029|ref|NP_001232125.1| putative neuroserpin variant 4 precursor [Taeniopygia guttata]	134	153	yes	no	2	1.9647e-34	157.99	203230000				3
AEVHDTYK	LFYDLLNKAEVHDTYK	AEVHDTYKELLSSVTG	K	E	8	0	961.451	H0Z5S2;gi|449479753|ref|XP_002197455.2| PREDICTED: LOW QUALITY PROTEIN: pigment epithelium-derived factor [Taeniopygia guttata]	H0Z5S2	76	83	yes	no	2	9.0448e-24	168.27	379720000				11
AEVHDTYKELLSSVTGPEK	LFYDLLNKAEVHDTYK	SSVTGPEKSMKSASRI	K	S	19	1	2102.05	H0Z5S2;gi|449479753|ref|XP_002197455.2| PREDICTED: LOW QUALITY PROTEIN: pigment epithelium-derived factor [Taeniopygia guttata]	H0Z5S2	76	94	yes	no	3	1.659e-65	184.78	528850000				13
AEVVINDSSSPAVVDR	SLHSKSNRAEVVINDS	SSPAVVDRSNESIKHN	R	S	16	0	1656.83	H0ZDX6;gi|449471681|ref|XP_004176980.1| PREDICTED: LOW QUALITY PROTEIN: alpha-2,8-sialyltransferase 8B [Taeniopygia guttata]	H0ZDX6	55	70	yes	no	2	0.00042809	80.738	262480000				6
AFAPSSHSGFR	VVSCVPGRAFAPSSHS	PSSHSGFRKAFRQEQP	R	K	11	0	1162.55	H1A3U9;gi|449488345|ref|XP_002187215.2| PREDICTED: lysyl oxidase homolog 2-like, partial [Taeniopygia guttata]	H1A3U9	298	308	yes	no	2;3	1.8173e-11	141.88	19092000000				65
AFATAALVYNNYADPESK	RKGSDLEKAFATAALV	NYADPESKLSKSETKS	K	L	18	0	1943.93	H0ZGK0;H0ZGJ7;gi|449474180|ref|XP_004177000.1| PREDICTED: sentan-like [Taeniopygia guttata];gi|449474063|ref|XP_004176991.1| PREDICTED: sentan-like [Taeniopygia guttata]	H0ZGK0	11	28	yes	no	2	3.4562e-30	162.26	368920000				17
AFDITYVR	NLTLHLGKAFDITYVR	AFDITYVRLKFHTSRP	K	L	8	0	983.508	H0Z0P2	H0Z0P2	94	101	yes	yes	2	0.00070609	134.15	256110000				10
AFIGKPAPDFTATAVMPDGQFK	________________	VMPDGQFKDIKLSDYR	K	D	22	1	2308.16	gi|197128341|gb|ACH44839.1| putative peroxiredoxin 1 variant 2 [Taeniopygia guttata];gi|197128339|gb|ACH44837.1| putative peroxiredoxin 1 variant 2 [Taeniopygia guttata];gi|197128336|gb|ACH44834.1| putative peroxiredoxin 1 variant 2 [Taeniopygia guttata];gi|197128335|gb|ACH44833.1| putative peroxiredoxin 1 variant 2 [Taeniopygia guttata];gi|197128334|gb|ACH44832.1| putative peroxiredoxin 1 varian…	gi|197128341|gb|ACH44839.1| putative peroxiredoxin 1 variant 2 [Taeniopygia guttata]	6	27	yes	no	2;3	6.1777e-52	173.45	2015700000		23		30
AFLFTSK	SEEKFPCRAFLFTSKD	RAFLFTSKDQQCLTLS	R	D	7	0	812.443	gi|224048112|ref|XP_002190399.1| PREDICTED: plasminogen-like [Taeniopygia guttata];H0ZML2	gi|224048112|ref|XP_002190399.1| PREDICTED: plasminogen-like [Taeniopygia guttata]	47	53	yes	no	1;2	0.0031824	146.94	7367400000				29
AFLLNIR	RVMEEAKKAFLLNIRV	KAFLLNIRVFEALQEL	K	V	7	0	845.512	H0ZKQ8;gi|224095331|ref|XP_002199457.1| PREDICTED: heme oxygenase 1 [Taeniopygia guttata]	H0ZKQ8	198	204	yes	no	2	0.0062202	121.68	174920000				2
AFLVSNVLELMDQR	AKMFPGSRAFLVSNVL	VLELMDQRDFLIDHLC	R	D	14	0	1633.85	H0ZNW5;gi|371940847|ref|NP_001243163.1| von Willebrand factor precursor [Taeniopygia guttata];gi|334265804|tpg|DAA34813.1| TPA_inf: von Willebrand factor [Taeniopygia guttata];F5XVC4	H0ZNW5	1396	1409	yes	no	2	9.7744e-32	173.06	24759000000		182		4
AFMTEMGLGEDYK	WKSNPEIRAFMTEMGL	MGLGEDYKKLESFYIQ	R	K	13	0	1490.64	gi|449471958|ref|XP_002188410.2| PREDICTED: beta-hexosaminidase subunit alpha-like, partial [Taeniopygia guttata];gi|449471343|ref|XP_002193082.2| PREDICTED: beta-hexosaminidase subunit alpha-like, partial [Taeniopygia guttata];H0ZVB1;H0Z1F8	gi|449471958|ref|XP_002188410.2| PREDICTED: beta-hexosaminidase subunit alpha-like, partial [Taeniopygia guttata]	254	266	yes	no	2	8.0475e-07	127.02	431490000		616;617		8
AFMTEMGLGEDYKK	WKSNPEIRAFMTEMGL	GLGEDYKKLESFYIQR	R	L	14	1	1618.74	gi|449471958|ref|XP_002188410.2| PREDICTED: beta-hexosaminidase subunit alpha-like, partial [Taeniopygia guttata];gi|449471343|ref|XP_002193082.2| PREDICTED: beta-hexosaminidase subunit alpha-like, partial [Taeniopygia guttata];H0ZVB1;H0Z1F8	gi|449471958|ref|XP_002188410.2| PREDICTED: beta-hexosaminidase subunit alpha-like, partial [Taeniopygia guttata]	254	267	yes	no	2;3	5.8814e-05	95.345	390090000		616;617		3
AFNEEDTQTVPFR	YFNGLWEKAFNEEDTQ	DTQTVPFRISEQESKP	K	I	13	0	1552.72	gi|224045100|ref|XP_002199443.1| PREDICTED: ovalbumin-like [Taeniopygia guttata]	gi|224045100|ref|XP_002199443.1| PREDICTED: ovalbumin-like [Taeniopygia guttata]	188	200	yes	yes	1;2;3	0	326.11	1317100000000				1128
AFNEEDTQTVPFRISEQESK	YFNGLWEKAFNEEDTQ	RISEQESKPVQMMSQI	K	P	20	1	2354.1	gi|224045100|ref|XP_002199443.1| PREDICTED: ovalbumin-like [Taeniopygia guttata]	gi|224045100|ref|XP_002199443.1| PREDICTED: ovalbumin-like [Taeniopygia guttata]	188	207	yes	yes	2	0.028564	60.938	0				1
AFNEEDTQTVPFRISEQESKPVQMMSQIGTFK	YFNGLWEKAFNEEDTQ	MSQIGTFKVAEIPSEK	K	V	32	2	3701.77	gi|224045100|ref|XP_002199443.1| PREDICTED: ovalbumin-like [Taeniopygia guttata]	gi|224045100|ref|XP_002199443.1| PREDICTED: ovalbumin-like [Taeniopygia guttata]	188	219	yes	yes	3;4	1.2663e-166	204.79	1691900000		248;249		19
AFNLLKPMGK	LGGSDTSKAFNLLKPM	NLLKPMGKLITYGVAN	K	L	10	1	1117.63	gi|449491300|ref|XP_002195223.2| PREDICTED: synaptic vesicle membrane protein VAT-1 homolog [Taeniopygia guttata];H0YXB2	gi|449491300|ref|XP_002195223.2| PREDICTED: synaptic vesicle membrane protein VAT-1 homolog [Taeniopygia guttata]	189	198	yes	no	2	0.023887	76.943	226310000		885		1
AFQELDAPTDKR	EDRSALLKAFQELDAP	LDAPTDKRLASYLLVM	K	L	12	1	1389.69	H0ZSG7;gi|449498224|ref|XP_004175032.1| PREDICTED: LOW QUALITY PROTEIN: apolipoprotein B-100 [Taeniopygia guttata]	H0ZSG7	505	516	yes	no	2;3	0.0012472	85.837	348330000				5
AFQPFFVELTMPYSVVR	LSPTVSLRAFQPFFVE	TMPYSVVRGESFTLKA	R	G	17	0	2030.03	H0ZS79;H0ZS92;gi|449485103|ref|XP_002190217.2| PREDICTED: alpha-2-macroglobulin [Taeniopygia guttata];gi|449512102|ref|XP_002200006.2| PREDICTED: alpha-2-macroglobulin-like, partial [Taeniopygia guttata];H0ZXH2;H0ZXH1	H0ZS79	751	767	no	no	2	1.8747e-61	149.86	98196000		820		2
AFQVWSDVTPLR	TVDDAFARAFQVWSDV	WSDVTPLRFNRINDGE	R	F	12	0	1417.74	H0ZAJ9;gi|224064295|ref|XP_002192705.1| PREDICTED: 72 kDa type IV collagenase [Taeniopygia guttata]	H0ZAJ9	144	155	yes	no	2	1.6156e-29	165.58	1472600000				26
AFSNKPEDGIR	FPTMKFFRAFSNKPED	NKPEDGIRITNPSATV	R	I	11	1	1232.61	H1A439;gi|449509315|ref|XP_004175487.1| PREDICTED: LOW QUALITY PROTEIN: sulfhydryl oxidase 1 [Taeniopygia guttata]	H1A439	98	108	yes	no	2;3	6.6751e-66	202.18	15143000000				48
AFSSDKPFASGYLK	LKTLSDWKAFSSDKPF	PFASGYLKMFGQELFF	K	M	14	1	1516.76	H0Z8U7;gi|224057648|ref|XP_002188035.1| PREDICTED: vitellogenin-1-like [Taeniopygia guttata]	H0Z8U7	719	732	yes	no	2;3	1.3937e-138	238.65	17551000000				84
AFSVAIPAAAHEDSVAQQK	RGSGPQSKAFSVAIPA	EDSVAQQKTNIQDNSE	K	T	19	0	1938.98	gi|449497556|ref|XP_002188813.2| PREDICTED: uncharacterized protein LOC100227597 [Taeniopygia guttata];H0ZMA1	gi|449497556|ref|XP_002188813.2| PREDICTED: uncharacterized protein LOC100227597 [Taeniopygia guttata]	362	380	no	no	2;3	5.4725e-52	176.11	7184500000				57
AFVDQYGK	LDLTPEMKAFVDQYGK	AFVDQYGKSTDGKIGI	K	S	8	0	926.45	gi|449494396|ref|XP_004175300.1| PREDICTED: calbindin isoform 2 [Taeniopygia guttata];H0ZNK9;gi|224046481|ref|XP_002199944.1| PREDICTED: calbindin isoform 1 [Taeniopygia guttata]	gi|449494396|ref|XP_004175300.1| PREDICTED: calbindin isoform 2 [Taeniopygia guttata]	30	37	yes	no	2	0.0050873	97.093	226100000				2
AFVEQQDNDIK	TKEISSLKAFVEQQDN	EQQDNDIKQLLRIVEN	K	Q	11	0	1305.62	gi|224058351|ref|XP_002198721.1| PREDICTED: angiopoietin-related protein 3 [Taeniopygia guttata];H0ZHW1	gi|224058351|ref|XP_002198721.1| PREDICTED: angiopoietin-related protein 3 [Taeniopygia guttata]	167	177	yes	no	2	8.7633e-39	172.27	9892600000				45
AGALVFEITEAMIPK	TAGIAYHKAGALVFEI	ITEAMIPKESGLILDT	K	E	15	0	1588.85	gi|224078157|ref|XP_002192464.1| PREDICTED: bactericidal permeability-increasing protein-like [Taeniopygia guttata];H0Z7E2;gi|449486391|ref|XP_002192404.2| PREDICTED: bactericidal permeability-increasing protein-like [Taeniopygia guttata];gi|449486395|ref|XP_004177130.1| PREDICTED: bactericidal permeability-increasing protein-like [Taeniopygia guttata]	H0Z7E2	271	285	no	no	2	1.0803e-11	109.07	1175800000		531		6
AGATTIEAVKR	________________	TTIEAVKRKIQVLQQQ	M	K	11	1	1115.63	gi|449489729|ref|XP_004174816.1| PREDICTED: tropomyosin alpha-3 chain [Taeniopygia guttata];gi|224084038|ref|XP_002189189.1| PREDICTED: tropomyosin alpha-3 chain isoform 5 [Taeniopygia guttata];gi|224084026|ref|XP_002188915.1| PREDICTED: tropomyosin alpha-3 chain isoform 1 [Taeniopygia guttata]	gi|449489729|ref|XP_004174816.1| PREDICTED: tropomyosin alpha-3 chain [Taeniopygia guttata]	2	12	yes	no	2	2.6692e-07	98.754	109800000				2
AGAVAAAGSAEQFHK	________________	GSAEQFHKLLQCPDRS	M	L	15	0	1413.7	gi|350537607|ref|NP_001232294.1| putative thioredoxin-like 2 variant 3 [Taeniopygia guttata];gi|197127250|gb|ACH43748.1| putative thioredoxin-like 2 variant 3 [Taeniopygia guttata];B5FXI7;gi|350537673|ref|NP_001232297.1| putative thioredoxin-like 2 variant 2 [Taeniopygia guttata];gi|197127251|gb|ACH43749.1| putative thioredoxin-like 2 variant 2 [Taeniopygia guttata];B5FXI8	gi|350537607|ref|NP_001232294.1| putative thioredoxin-like 2 variant 3 [Taeniopygia guttata]	2	16	yes	no	2	0.00034532	86.43	116840000				2
AGCEPVLVR	KSVCERARAGCEPVLV	GCEPVLVRYSHAWPDS	R	Y	9	0	999.517	gi|224055990|ref|XP_002196754.1| PREDICTED: secreted frizzled-related protein 3 [Taeniopygia guttata];H0ZM41	gi|224055990|ref|XP_002196754.1| PREDICTED: secreted frizzled-related protein 3 [Taeniopygia guttata]	109	117	yes	no	2	0.0009481	95.502	955850000				11
AGDDTAANNIQFR	LRTETSQRAGDDTAAN	AANNIQFRCSDEAVLV	R	C	13	0	1391.64	H0ZQZ6;gi|224043550|ref|XP_002197884.1| PREDICTED: vitelline membrane outer layer protein 1 [Taeniopygia guttata];H0ZUB9	H0ZQZ6	117	129	yes	no	2	1.731e-65	198.57	593660000				9
AGDEPNLIK	KSKSKKGKAGDEPNLI	GDEPNLIKMLQSAAKK	K	M	9	0	955.497	H0ZQP8;gi|224048498|ref|XP_002189253.1| PREDICTED: inhibitor of Bruton tyrosine kinase [Taeniopygia guttata]	H0ZQP8	704	712	yes	no	2	0.039692	67.897	851630000	4			0
AGDEVNVVVTGGK	FHLVLHLKAGDEVNVV	NVVVTGGKLAYTDSDE	K	L	13	0	1243.64	gi|449494704|ref|XP_002194229.2| PREDICTED: EMILIN-2 [Taeniopygia guttata];H0ZII9	gi|449494704|ref|XP_002194229.2| PREDICTED: EMILIN-2 [Taeniopygia guttata]	996	1008	yes	no	2	0.0024872	84.859	156690000				4
AGEADATIHLK	YICIAENKAGEADATI	ADATIHLKVFAKPKIT	K	V	11	0	1124.58	H0YPU3;gi|449489366|ref|XP_002189731.2| PREDICTED: neural cell adhesion molecule 1 [Taeniopygia guttata]	H0YPU3	277	287	yes	no	2	1.418e-06	119.03	772710000				2
AGEANTWE	CNLQLEARAGEANTWE	AGEANTWE________	R	-	8	0	876.361	gi|449486399|ref|XP_002192628.2| PREDICTED: protein TENP-like [Taeniopygia guttata]	gi|449486399|ref|XP_002192628.2| PREDICTED: protein TENP-like [Taeniopygia guttata]	585	592	yes	yes	1	0.0077957	123.45	284480000				1
AGESELSISELEDSLSILESSLQSTK	LSLRVDGKAGESELSI	ESSLQSTKTYVGGLRD	K	T	26	0	2751.35	gi|224042875|ref|XP_002191978.1| PREDICTED: growth arrest-specific protein 6 [Taeniopygia guttata];H0ZGC4	gi|224042875|ref|XP_002191978.1| PREDICTED: growth arrest-specific protein 6 [Taeniopygia guttata]	587	612	yes	no	2;3	4.3506e-109	193.39	336820000				8
AGFAANFFK	ASDATINKAGFAANFF	GFAANFFKEMDECSLP	K	E	9	0	971.486	H0ZAA2;gi|449505265|ref|XP_002193832.2| PREDICTED: tolloid-like 2 [Taeniopygia guttata];gi|449500455|ref|XP_002197127.2| PREDICTED: tolloid-like protein 1-like, partial [Taeniopygia guttata];H0Z6G5	H0ZAA2	515	523	yes	no	2	0.00030534	98.629	31273000				1
AGFAGDDAPR	DNGSGMCKAGFAGDDA	FAGDDAPRAVFPSIVG	K	A	10	0	975.441	H0Z0Q3;gi|224061779|ref|XP_002195916.1| PREDICTED: actin, cytoplasmic type 5-like [Taeniopygia guttata];H0ZNH2;gi|224051372|ref|XP_002200536.1| PREDICTED: actin, alpha cardiac muscle 1 [Taeniopygia guttata];H0Z125	H0Z0Q3	20	29	no	no	2	8.2226e-07	113.1	3331000000				7
AGGLYSR	ALEELTKRAGGLYSRT	RAGGLYSRTSRQKPAP	R	T	7	0	722.371	H0ZRP9;gi|449485032|ref|XP_002188357.2| PREDICTED: dipeptidyl peptidase 1 [Taeniopygia guttata];H0ZWH2	H0ZRP9	150	156	yes	no	2	0.0058828	116.54	68097000				4
AGGSASAMLQPLLDNQIGFK	SYERDNFKAGGSASAM	LDNQIGFKNMQNVEHV	K	N	20	0	2017.03	H0ZHR2;gi|350539311|ref|NP_001232140.1| putative proteasome subunit beta type 1 [Taeniopygia guttata];gi|197129784|gb|ACH46282.1| putative proteasome subunit beta type 1 [Taeniopygia guttata];gi|197129783|gb|ACH46281.1| putative proteasome subunit beta type 1 [Taeniopygia guttata];gi|197129782|gb|ACH46280.1| putative proteasome subunit beta type 1 [Taeniopygia guttata];gi|197129781|gb|ACH46279.1|…	H0ZHR2	127	146	yes	no	2	3.1997e-06	87.554	19557000		74		1
AGGSVHWQR	QLDGAAVRAGGSVHWQ	GGSVHWQRENKPPGER	R	E	9	0	996.489	gi|449485099|ref|XP_002190117.2| PREDICTED: ovostatin-like [Taeniopygia guttata];H1A5U5	gi|449485099|ref|XP_002190117.2| PREDICTED: ovostatin-like [Taeniopygia guttata]	1154	1162	yes	no	2;3	6.832e-52	204.42	1245700000				17
AGGTPPPR	GAGERAARAGGTPPPR	AGGTPPPRVSRPVPAC	R	V	8	0	751.398	gi|224085831|ref|XP_002190107.1| PREDICTED: suppressor of tumorigenicity 7 protein-like [Taeniopygia guttata]	gi|224085831|ref|XP_002190107.1| PREDICTED: suppressor of tumorigenicity 7 protein-like [Taeniopygia guttata]	63	70	yes	yes	2	0.024295	77.058	672140000	8;9;10		41	4
AGGVASGFR	FKSGIKYKAGGVASGF	GGVASGFRHVVPNEVT	K	H	9	0	820.419	H0Z8L2;gi|224073876|ref|XP_002188662.1| PREDICTED: gelsolin [Taeniopygia guttata]	H0Z8L2	117	125	yes	no	2	1.7836e-05	130.75	184590000				7
AGHMVPADQGEMALK	FAFFWILKAGHMVPAD	DQGEMALKMLRMVTQQ	K	M	15	0	1553.73	gi|449479481|ref|XP_002192570.2| PREDICTED: retinoid-inducible serine carboxypeptidase [Taeniopygia guttata];H0ZH07	gi|449479481|ref|XP_002192570.2| PREDICTED: retinoid-inducible serine carboxypeptidase [Taeniopygia guttata]	452	466	yes	no	3	1.5142e-05	112.08	381400000		728;729		5
AGHNFHNADMSYVK	NKLNTTWKAGHNFHNA	NADMSYVKKLCGTFLG	K	K	14	0	1589.7	H0ZST9;gi|197129222|gb|ACH45720.1| putative cathepsin B variant 2 [Taeniopygia guttata];B5G359;gi|350540002|ref|NP_001232104.1| putative cathepsin B variant 2 precursor [Taeniopygia guttata];gi|197129221|gb|ACH45719.1| putative cathepsin B variant 2 [Taeniopygia guttata];B5G358	H0ZST9	43	56	yes	no	3;4	1.9673e-07	132.08	1037000000		1218		11
AGIAPLEVVVTGPR	SFTVDTSKAGIAPLEV	EVVVTGPRVDETDSQG	K	V	14	0	1377.8	gi|449473623|ref|XP_002197707.2| PREDICTED: filamin-B [Taeniopygia guttata];H0ZAR1	gi|449473623|ref|XP_002197707.2| PREDICTED: filamin-B [Taeniopygia guttata]	1450	1463	yes	no	2	0.0008391	85.837	46258000				1
AGIEVQETK	MEHRSVKKAGIEVQET	GIEVQETKESETIVEA	K	E	9	0	973.508	gi|449513925|ref|XP_004177179.1| PREDICTED: peptidyl-glycine alpha-amidating monooxygenase B [Taeniopygia guttata];gi|224089120|ref|XP_002186719.1| PREDICTED: peptidyl-glycine alpha-amidating monooxygenase B isoform 2 [Taeniopygia guttata];H0YRN6;gi|224089110|ref|XP_002186697.1| PREDICTED: peptidyl-glycine alpha-amidating monooxygenase B isoform 1 [Taeniopygia guttata]	gi|449513925|ref|XP_004177179.1| PREDICTED: peptidyl-glycine alpha-amidating monooxygenase B [Taeniopygia guttata]	739	747	yes	no	2	4.6381e-05	120.99	567200000				8
AGIIDIEPR	SFRTSGEKAGIIDIEP	GIIDIEPRTGILYING	K	T	9	0	982.545	H0ZNQ7;gi|449494986|ref|XP_002198653.2| PREDICTED: cadherin-17 [Taeniopygia guttata]	H0ZNQ7	39	47	yes	no	2	0.017034	72.325	64454000				1
AGIISTVEVLK	NDLFSLARAGIISTVE	ISTVEVLKVMEAFVNE	R	V	11	0	1128.68	H0YYU5;H0YYV1	H0YYU5	585	595	yes	no	2	0.0023582	84.479	742300000				13
AGIITLYQR	ALWRSLHRAGIITLYQ	GIITLYQR________	R	-	9	0	1033.59	gi|449479154|ref|XP_002188664.2| PREDICTED: alpha-N-acetylgalactosaminide alpha-2,6-sialyltransferase 2 [Taeniopygia guttata];H0ZBU9	gi|449479154|ref|XP_002188664.2| PREDICTED: alpha-N-acetylgalactosaminide alpha-2,6-sialyltransferase 2 [Taeniopygia guttata]	329	337	yes	no	2	6.6475e-05	114.39	680680000				3
AGIKPSSSYYK	DLNGCLLKAGIKPSSS	KPSSSYYKMTAIKEAL	K	M	11	1	1199.62	H0ZGX0;gi|449496874|ref|XP_004176401.1| PREDICTED: ribonuclease T2 [Taeniopygia guttata]	H0ZGX0	121	131	yes	no	2;3	9.1421e-05	106.79	1123600000				12
AGLDLTPEMK	ELQQARKKAGLDLTPE	LDLTPEMKAFVDQYGK	K	A	10	0	1073.54	gi|449494396|ref|XP_004175300.1| PREDICTED: calbindin isoform 2 [Taeniopygia guttata];H0ZNK9;gi|224046481|ref|XP_002199944.1| PREDICTED: calbindin isoform 1 [Taeniopygia guttata]	gi|449494396|ref|XP_004175300.1| PREDICTED: calbindin isoform 2 [Taeniopygia guttata]	20	29	yes	no	2	0.00011712	96.957	1028000000		262		4
AGLEENYCR	YTPEKYPKAGLEENYC	GLEENYCRNPDQDEKG	K	N	9	0	1110.48	gi|224048112|ref|XP_002190399.1| PREDICTED: plasminogen-like [Taeniopygia guttata];H0ZML2	gi|224048112|ref|XP_002190399.1| PREDICTED: plasminogen-like [Taeniopygia guttata]	129	137	yes	no	2	2.6956e-17	168.27	4022400000				16
AGLEENYCRNPDQDEK	YTPEKYPKAGLEENYC	RNPDQDEKGPWCYTTD	K	G	16	1	1936.82	gi|224048112|ref|XP_002190399.1| PREDICTED: plasminogen-like [Taeniopygia guttata];H0ZML2	gi|224048112|ref|XP_002190399.1| PREDICTED: plasminogen-like [Taeniopygia guttata]	129	144	yes	no	3	1.0339e-12	137.79	408830000				10
AGLQFPVGR	KAKSRSSRAGLQFPVG	GLQFPVGRVHRLLRKG	R	V	9	0	943.524	gi|224094562|ref|XP_002193849.1| PREDICTED: histone H2A.J-like [Taeniopygia guttata];H0ZG82;H0ZGA9;H0ZG44;gi|449511925|ref|XP_004176226.1| PREDICTED: histone H2A-IV-like [Taeniopygia guttata];gi|449481706|ref|XP_004175930.1| PREDICTED: histone H2A-IV-like [Taeniopygia guttata];gi|350537955|ref|NP_001232840.1| uncharacterized protein LOC100226305 [Taeniopygia guttata];gi|224165479|ref|XP_002194987…	gi|224094562|ref|XP_002193849.1| PREDICTED: histone H2A.J-like [Taeniopygia guttata]	22	30	yes	no	2	3.1728e-05	124.98	1774600000				19
AGLSSLPVGYIEAFK	RAIDYWGKAGLSSLPV	VGYIEAFK________	K	-	15	0	1550.83	H0YPL5;gi|224088482|ref|XP_002188791.1| PREDICTED: alpha-L-iduronidase-like [Taeniopygia guttata];gi|224170643|ref|XP_002197239.1| PREDICTED: alpha-L-iduronidase-like, partial [Taeniopygia guttata]	H0YPL5	615	629	yes	no	2	0.00059462	86.497	321100000				4
AGMFCTGQNGFGFAPASR	PDAITEWKAGMFCTGQ	FGFAPASRLIVSKPFL	K	L	18	0	1874.82	gi|449485115|ref|XP_002190450.2| PREDICTED: alpha-2-macroglobulin-like 1 [Taeniopygia guttata];H0ZSA5	gi|449485115|ref|XP_002190450.2| PREDICTED: alpha-2-macroglobulin-like 1 [Taeniopygia guttata]	706	723	no	no	2	5.8612e-06	86.8	35882000		822		2
AGNLGGGVVTIER	ERIKVNGKAGNLGGGV	GGVVTIERSKSKITVT	K	S	13	0	1241.67	H0YWN1;gi|224079629|ref|XP_002192465.1| PREDICTED: 60S ribosomal protein L22 [Taeniopygia guttata]	H0YWN1	14	26	yes	no	2	0.0016913	74.475	0				1
AGPAQPGDSAVQDNAAR	YTIDVQGKAGPAQPGD	AVQDNAARHLFHNVSE	K	H	17	0	1623.76	H0ZPG9;gi|449482118|ref|XP_002189549.2| PREDICTED: poly(U)-specific endoribonuclease-A-like [Taeniopygia guttata]	H0ZPG9	37	53	yes	no	2;3	3.3042e-36	165.9	3673700000				34
AGPEFITR	VSTGCEVRAGPEFITR	AGPEFITRSYRFYHNN	R	S	8	0	889.466	H0ZHK2;gi|449494664|ref|XP_002192663.2| PREDICTED: protein APCDD1-like [Taeniopygia guttata]	H0ZHK2	81	88	yes	no	2	0.0042254	101.72	581310000				8
AGPGTLSVTIEGPSK	EFFINTTKAGPGTLSV	VTIEGPSKVKMDCQET	K	V	15	0	1412.75	gi|449473623|ref|XP_002197707.2| PREDICTED: filamin-B [Taeniopygia guttata];H0ZAR1	gi|449473623|ref|XP_002197707.2| PREDICTED: filamin-B [Taeniopygia guttata]	2443	2457	yes	no	2	1.5431e-11	139.58	275130000				2
AGPTIYLNLK	RVSVLVYRAGPTIYLN	PTIYLNLKDIKTNSQM	R	D	10	0	1088.62	H0ZNW5;gi|371940847|ref|NP_001243163.1| von Willebrand factor precursor [Taeniopygia guttata];gi|334265804|tpg|DAA34813.1| TPA_inf: von Willebrand factor [Taeniopygia guttata];F5XVC4	H0ZNW5	1286	1295	yes	no	2	5.327e-07	114.5	822690000				10
AGQAFLDELGSLK	RSSEILRKAGQAFLDE	LDELGSLKAFKKESKY	K	A	13	0	1347.7	H0YW77;gi|449491211|ref|XP_002194487.2| PREDICTED: 2',3'-cyclic-nucleotide 3'-phosphodiesterase [Taeniopygia guttata]	H0YW77	203	215	yes	no	2	0.0010961	94.688	29881000				1
AGRPFELSIASNKPVR	KTKSQDIKAGRPFELS	IASNKPVREYHYLVLS	K	E	16	2	1740.96	H0ZQZ8;H0ZQZ4;gi|449498102|ref|XP_002190719.2| PREDICTED: CD109 antigen [Taeniopygia guttata]	H0ZQZ8	451	466	yes	no	3	2.1489e-08	128.44	201670000				2
AGSDLLSGAATIAVEK	IIQSWRVKAGSDLLSG	AATIAVEKVFLAEVTP	K	V	16	0	1501.8	H0YPM9;gi|449489337|ref|XP_002189380.2| PREDICTED: transmembrane protease serine 4 [Taeniopygia guttata]	H0YPM9	152	167	yes	no	2	0.00048482	78.95	60703000				1
AGSLDLSLSVDGK	FSLVSNGKAGSLDLSL	LSLSVDGKQQLVSVED	K	Q	13	0	1260.66	H0ZN18;gi|449504370|ref|XP_002199508.2| PREDICTED: thrombospondin-1 [Taeniopygia guttata]	H0ZN18	131	143	yes	no	2	2.8527e-14	145.6	337980000				3
AGSLMPQSVPR	ANVVCLHRAGSLMPQS	LMPQSVPRHCQLSGKV	R	H	11	0	1141.59	H0ZF20;gi|224075242|ref|XP_002197668.1| PREDICTED: xylosyltransferase 2 isoform 1 [Taeniopygia guttata]	H0ZF20	187	197	yes	no	2	0.0064293	63.415	97550000		523		1
AGSQALVQATYAPFSIR	SETFLLLRAGSQALVQ	TYAPFSIRQVTRTPPH	R	Q	17	0	1778.93	H0Z7H5;gi|449503956|ref|XP_002195741.2| PREDICTED: transmembrane protein 132A [Taeniopygia guttata]	H0Z7H5	47	63	yes	no	2	1.1231e-18	123.14	121100000				4
AGTVLEVLDGLSR	YGKVRLQKAGTVLEVL	EVLDGLSRSGPVRSTY	K	S	13	0	1328.73	H0Z2A9;gi|449493221|ref|XP_002196735.2| PREDICTED: beta-galactosidase [Taeniopygia guttata]	H0Z2A9	359	371	yes	no	2	1.0831e-133	239.03	5325100000				27
AGVLAGHDNR	WDTLKADRAGVLAGHD	VLAGHDNRVSCLGVTD	R	V	10	0	1008.51	H0YXS3;gi|449486900|ref|XP_004174808.1| PREDICTED: LOW QUALITY PROTEIN: guanine nucleotide-binding protein G(I)/G(S)/G(T) subunit beta-1 [Taeniopygia guttata];H0ZK99;gi|224060800|ref|XP_002197282.1| PREDICTED: guanine nucleotide-binding protein subunit beta-4 [Taeniopygia guttata];H1A2J4;gi|449513255|ref|XP_004175992.1| PREDICTED: guanine nucleotide-binding protein G(I)/G(S)/G(T) subunit beta-1-l…	H0YXS3	305	314	yes	no	2	9.3843e-05	103.26	72773000				2
AHELGFETCR	ATLEQLKKAHELGFET	ELGFETCRYGFVVGHI	K	Y	10	0	1218.55	gi|449502185|ref|XP_002198480.2| PREDICTED: CD44 antigen [Taeniopygia guttata];H0ZII5	gi|449502185|ref|XP_002198480.2| PREDICTED: CD44 antigen [Taeniopygia guttata]	69	78	yes	no	2	0.0011547	88.596	0				1
AHFNMDESGVLTLDR	DYESKGIKAHFNMDES	SGVLTLDRVESVFETL	K	V	15	0	1703.79	H0YP50;gi|449489268|ref|XP_004176737.1| PREDICTED: LOW QUALITY PROTEIN: hypoxia up-regulated protein 1 [Taeniopygia guttata]	H0YP50	481	495	yes	no	2	2.7646e-05	99.392	161150000		874		5
AHFSPANIYMDYAEPDPIPVAR	PAVLMFLKAHFSPANI	PDPIPVAREGTGARLD	K	E	22	0	2473.17	H1A439;gi|449509315|ref|XP_004175487.1| PREDICTED: LOW QUALITY PROTEIN: sulfhydryl oxidase 1 [Taeniopygia guttata]	H1A439	506	527	yes	no	2;3;4	4.1387e-41	155.76	5914700000		1092		89
AHGVSSQGNGQVEVMLHR	RLMLLAERAHGVSSQG	QVEVMLHRRLWNNLEY	R	R	18	0	1904.93	H0ZIJ5;gi|449501297|ref|XP_002194237.2| PREDICTED: epididymis-specific alpha-mannosidase [Taeniopygia guttata]	H0ZIJ5	763	780	yes	no	3;4	4.8951e-80	200.67	3128600000		1005		21
AHILFKPTLDQQK	TKVQNETKAHILFKPT	KPTLDQQKKNSELDET	K	K	13	1	1537.86	gi|449473807|ref|XP_002191398.2| PREDICTED: inter-alpha-trypsin inhibitor heavy chain H4 [Taeniopygia guttata];H0Z5F7	gi|449473807|ref|XP_002191398.2| PREDICTED: inter-alpha-trypsin inhibitor heavy chain H4 [Taeniopygia guttata]	197	209	yes	no	3	0.0012837	76.728	196520000				1
AHLYPLSWFTLESQDIQVAK	VVPVEMMKAHLYPLSW	SQDIQVAKFPFKNNVS	K	F	20	0	2345.21	gi|449480130|ref|XP_002194363.2| PREDICTED: WD repeat-containing protein 81 [Taeniopygia guttata];H0Z5Q3	gi|449480130|ref|XP_002194363.2| PREDICTED: WD repeat-containing protein 81 [Taeniopygia guttata]	2199	2218	yes	no	2;3	1.4638e-295	286.68	2371000000				22
AHPLMYHAVYPTHR	DEVINFMRAHPLMYHA	HAVYPTHRQPLVVRTN	R	Q	14	0	1691.84	gi|224066001|ref|XP_002192263.1| PREDICTED: semaphorin-3F-like [Taeniopygia guttata];H0Z7X2	gi|224066001|ref|XP_002192263.1| PREDICTED: semaphorin-3F-like [Taeniopygia guttata]	406	419	no	no	3;4;5	3.5438e-53	188.48	7047300000		480		66
AHPLMYKPVYPR	DEVLHFARAHPLMYKP	MYKPVYPRHHRPLLVK	R	H	12	1	1470.78	gi|449473846|ref|XP_002191956.2| PREDICTED: semaphorin-3G [Taeniopygia guttata];H0Z7F7	gi|449473846|ref|XP_002191956.2| PREDICTED: semaphorin-3G [Taeniopygia guttata]	316	327	yes	no	3	0.00076432	87.568	451220000		671		5
AHQDIHTQLQDVK	EENRQLRKAHQDIHTQ	HTQLQDVKQQHKNLLS	K	Q	13	0	1531.77	gi|449510014|ref|XP_002194267.2| PREDICTED: Golgi integral membrane protein 4, partial [Taeniopygia guttata];H0ZLC8	gi|449510014|ref|XP_002194267.2| PREDICTED: Golgi integral membrane protein 4, partial [Taeniopygia guttata]	136	148	yes	no	3	2.292e-31	173.06	232710000				6
AHSSMVGVNLPQK	DAFGTAHRAHSSMVGV	VGVNLPQKAAGFLMKK	R	A	13	0	1366.7	H0Z6P7;gi|224098392|ref|XP_002199511.1| PREDICTED: phosphoglycerate kinase-like [Taeniopygia guttata]	H0Z6P7	172	184	yes	no	2;3	2.4984e-45	162.13	347820000		594		10
AHTDVGPGPESIPVHVR	TEYKVWVRAHTDVGPG	ESIPVHVRTDEDVPSA	R	T	17	0	1766.91	H0ZAM5;gi|449508498|ref|XP_004176934.1| PREDICTED: LOW QUALITY PROTEIN: receptor-type tyrosine-protein phosphatase F [Taeniopygia guttata]	H0ZAM5	654	670	yes	no	3;4	9.2401e-60	184	785220000				15
AIAAAHTFLLK	TAANNLPKAIAAAHTF	AAHTFLLKHPDDEMMQ	K	H	11	0	1154.68	gi|449492474|ref|XP_004175585.1| PREDICTED: LOW QUALITY PROTEIN: cartilage-associated protein [Taeniopygia guttata];H0YU52	gi|449492474|ref|XP_004175585.1| PREDICTED: LOW QUALITY PROTEIN: cartilage-associated protein [Taeniopygia guttata]	135	145	yes	no	2	8.4991e-21	159.09	330190000				1
AIAAQLQDSLK	EGESPQARAIAAQLQD	AQLQDSLKDLKARMQE	R	D	11	0	1156.65	gi|224052404|ref|XP_002196782.1| PREDICTED: vinculin isoform 1 [Taeniopygia guttata];H0Z8K6	gi|224052404|ref|XP_002196782.1| PREDICTED: vinculin isoform 1 [Taeniopygia guttata]	571	581	yes	no	2	0.0016022	88.596	137190000				3
AIADSGANVVVTGGK	NLMDLQVKAIADSGAN	NVVVTGGKVADMALHY	K	V	15	0	1357.72	gi|224044358|ref|XP_002189745.1| PREDICTED: T-complex protein 1 subunit theta isoform 1 [Taeniopygia guttata];H0ZTP3;gi|449485942|ref|XP_004175260.1| PREDICTED: T-complex protein 1 subunit theta isoform 2 [Taeniopygia guttata];H1A0P3;H1A0N8	gi|224044358|ref|XP_002189745.1| PREDICTED: T-complex protein 1 subunit theta isoform 1 [Taeniopygia guttata]	282	296	yes	no	2	6.2358e-07	88.311	213340000				4
AIDSHHLVFR	LNGSRQGKAIDSHHLV	DSHHLVFRLNGAVIKG	K	L	10	0	1193.63	gi|449479154|ref|XP_002188664.2| PREDICTED: alpha-N-acetylgalactosaminide alpha-2,6-sialyltransferase 2 [Taeniopygia guttata];H0ZBU9	gi|449479154|ref|XP_002188664.2| PREDICTED: alpha-N-acetylgalactosaminide alpha-2,6-sialyltransferase 2 [Taeniopygia guttata]	131	140	yes	no	3	4.4369e-09	123.86	1845300000				17
AIDTIYQSTDFSGIR	AQISSHVKAIDTIYQS	STDFSGIRNISFMVKR	K	N	15	0	1685.83	H0Z6T0;gi|449470999|ref|XP_004176936.1| PREDICTED: LOW QUALITY PROTEIN: disintegrin and metalloproteinase domain-containing protein 10 [Taeniopygia guttata]	H0Z6T0	253	267	yes	no	2	6.8384e-24	160.78	92305000				3
AIDVIANHK	STNLFTERAIDVIANH	IDVIANHKTEKPLFLY	R	T	9	0	979.545	H0Z063;gi|449514410|ref|XP_002188440.2| PREDICTED: arylsulfatase B, partial [Taeniopygia guttata]	H0Z063	175	183	yes	no	2	6.7838e-05	113.71	118890000				3
AIEQSVGQGENANR	NKIRARLKAIEQSVGQ	GQGENANRTSVDLRIR	K	T	14	0	1471.7	H0ZWB4;H0Z2T8;gi|224070931|ref|XP_002187704.1| PREDICTED: syntaxin-2 [Taeniopygia guttata]	H0ZWB4	25	38	yes	no	2	0.0011428	80.746	15692000				3
AIGVLTSGGDAQGMNAAVR	ENLSGAGKAIGVLTSG	QGMNAAVRAVVRMGIY	K	A	19	0	1786.9	gi|224044695|ref|XP_002193566.1| PREDICTED: 6-phosphofructokinase type C isoform 1 [Taeniopygia guttata];gi|224044693|ref|XP_002193596.1| PREDICTED: 6-phosphofructokinase type C isoform 2 [Taeniopygia guttata];H0YRJ9	gi|224044695|ref|XP_002193566.1| PREDICTED: 6-phosphofructokinase type C isoform 1 [Taeniopygia guttata]	17	35	yes	no	2	9.9579e-06	85.362	226440000		229		3
AIHFDKIPGFGESVESQCGASVSIHNSLK	NTKAQIEKAIHFDKIP	VSIHNSLKDVFTQITR	K	D	29	1	3113.52	gi|224045100|ref|XP_002199443.1| PREDICTED: ovalbumin-like [Taeniopygia guttata]	gi|224045100|ref|XP_002199443.1| PREDICTED: ovalbumin-like [Taeniopygia guttata]	57	85	yes	yes	3;4;5	0	259.19	7097700000			5;6	224
AIIYINQAR	STVYGQCKAIIYINQA	IIYINQARNIAHLNTY	K	N	9	0	1060.6	gi|449509970|ref|XP_004176848.1| PREDICTED: fetuin-B [Taeniopygia guttata];H0ZJK5	gi|449509970|ref|XP_004176848.1| PREDICTED: fetuin-B [Taeniopygia guttata]	112	120	yes	no	2	0.015123	73.665	175450000				2
AILATYR	QVEDIRIRAILATYRK	RAILATYRKRVPVTEG	R	K	7	0	806.465	H1A3U9;gi|449488345|ref|XP_002187215.2| PREDICTED: lysyl oxidase homolog 2-like, partial [Taeniopygia guttata]	H1A3U9	183	189	yes	no	2	1.3212e-09	166.34	5556300000				34
AILETLDVMAYNK	SRHYLPLRAILETLDV	LDVMAYNKFNVFHWHI	R	F	13	0	1479.76	gi|449471958|ref|XP_002188410.2| PREDICTED: beta-hexosaminidase subunit alpha-like, partial [Taeniopygia guttata];gi|449471343|ref|XP_002193082.2| PREDICTED: beta-hexosaminidase subunit alpha-like, partial [Taeniopygia guttata];H0ZVB1;H0Z1F8	gi|449471958|ref|XP_002188410.2| PREDICTED: beta-hexosaminidase subunit alpha-like, partial [Taeniopygia guttata]	102	114	yes	no	2	1.2382e-08	118.87	619460000		618		24
AILVDLEPGTMDSVR	AGNKYVPRAILVDLEP	PGTMDSVRSGPFGQIF	R	S	15	0	1614.83	H0YVD4;gi|449492350|ref|XP_004175569.1| PREDICTED: tubulin beta-2 chain-like [Taeniopygia guttata];H0YVD7	H0YVD4	63	77	yes	no	2	0.0003106	81.327	376240000		909		8
AIPNSTVFYPSDAVATEK	LEDLCMFRAIPNSTVF	SDAVATEKAVEIAANT	R	A	18	0	1908.95	H0Z8V2;gi|449473882|ref|XP_002192593.2| PREDICTED: transketolase [Taeniopygia guttata]	H0Z8V2	403	420	yes	no	2	0.0013962	69.747	140350000				1
AIQLEEER	ELSDQIQRAIQLEEER	AIQLEEERKRAQEEAE	R	K	8	0	986.503	H0ZLB9;gi|449497375|ref|XP_002198285.2| PREDICTED: ezrin [Taeniopygia guttata]	H0ZLB9	368	375	yes	no	2	0.00088583	132.08	1145500000				11
AIQSLDVDPLPTK	IIDIQTQKAIQSLDVD	DVDPLPTKLHYDKSHD	K	L	13	0	1395.76	H0YST5;gi|449475173|ref|XP_002188386.2| PREDICTED: follistatin-related protein 4 [Taeniopygia guttata]	H0YST5	500	512	yes	no	2	6.9656e-06	126.1	1752900000				21
AIQSVLLHSGQELSAESVYYQLSR	ANSHCGLRAIQSVLLH	SVYYQLSRGDLYGYYY	R	G	24	0	2677.37	gi|449485099|ref|XP_002190117.2| PREDICTED: ovostatin-like [Taeniopygia guttata];H1A5U5	gi|449485099|ref|XP_002190117.2| PREDICTED: ovostatin-like [Taeniopygia guttata]	587	610	yes	no	3	4.0491e-255	261.78	3394300000				28
AIQTLHLAQNPFICDCHLK	KGTFSPLRAIQTLHLA	FICDCHLKWLADYLHT	R	W	19	0	2278.14	H0ZH52;gi|449500994|ref|XP_004176655.1| PREDICTED: LOW QUALITY PROTEIN: slit homolog 2 protein [Taeniopygia guttata]	H0ZH52	361	379	yes	no	3	0.0003873	68.189	21619000				1
AISNSEADAISLDGGQVFEAGLAPYK	ASYLDCIKAISNSEAD	EAGLAPYKLKPIAAEV	K	L	26	0	2622.28	H0Z885;gi|449509524|ref|XP_002192726.2| PREDICTED: ovotransferrin-like [Taeniopygia guttata]	H0Z885	67	92	yes	no	2;3	0	408.42	17872000000				83
AITDANVAER	CPWKVPPRAITDANVA	TDANVAERAQLLLDQY	R	A	10	0	1058.54	gi|449471913|ref|XP_002187615.2| PREDICTED: alpha-mannosidase 2x [Taeniopygia guttata];H0ZIL0	gi|449471913|ref|XP_002187615.2| PREDICTED: alpha-mannosidase 2x [Taeniopygia guttata]	356	365	yes	no	2	1.8411e-11	123.96	417810000				4
AIVAIENPADVSVISSR	EKLLLAARAIVAIENP	DVSVISSRNTGQRAVL	R	N	17	0	1739.94	gi|350539463|ref|NP_001232377.1| 40S ribosomal protein SA [Taeniopygia guttata];gi|229891612|sp|B5FXT6.1|RSSA_TAEGU RecName: Full=40S ribosomal protein SA; AltName: Full=37 kDa laminin receptor precursor; Short=37LRP; AltName: Full=37/67 kDa laminin receptor; Short=LRP/LR; AltName: Full=67 kDa laminin receptor; Short=67LR; AltName: Full=Laminin receptor 1; Short=LamR; AltName: Full=Laminin-bindin…	gi|350539463|ref|NP_001232377.1| 40S ribosomal protein SA [Taeniopygia guttata]	64	80	yes	no	2	6.9696e-27	156.11	218360000				6
AIVENLILK	AAREPETKAIVENLIL	IVENLILKHDFSLSVA	K	H	9	0	1011.63	H0Z864;gi|449480248|ref|XP_004177085.1| PREDICTED: LOW QUALITY PROTEIN: carboxypeptidase D [Taeniopygia guttata]	H0Z864	873	881	yes	no	2	0.03236	64.711	152730000				4
AIVPILLDGNVSTYDK	EKIKDPMRAIVPILLD	GNVSTYDKIRIILLYI	R	I	16	0	1716.93	H0YY82;gi|449477859|ref|XP_002192207.2| PREDICTED: syntaxin-binding protein 1, partial [Taeniopygia guttata]	H0YY82	333	348	yes	no	2	7.7443e-08	92.8	13923000				3
AKDDTELEGQVISCLK	FCQNILNRAKDDTELE	GQVISCLKLKYADQRL	R	L	16	1	1804.89	H0Z7D7;gi|449472689|ref|XP_004175043.1| PREDICTED: LOW QUALITY PROTEIN: Golgi apparatus protein 1 [Taeniopygia guttata]	H0Z7D7	864	879	yes	no	2;3	0.00025587	104.84	65179000				5
AKDIILEHK	GLVVVDPKAKDIILEH	KDIILEHKSYCSKKMK	K	S	9	1	1065.62	H0ZHH9;gi|449502121|ref|XP_002199280.2| PREDICTED: chitinase domain-containing protein 1 [Taeniopygia guttata]	H0ZHH9	38	46	yes	no	2;3	2.5286e-05	113.1	378920000				8
AKEDFLVYK	KERLEHKKAKEDFLVY	KEDFLVYKLEAQETLN	K	L	9	1	1111.59	gi|449510014|ref|XP_002194267.2| PREDICTED: Golgi integral membrane protein 4, partial [Taeniopygia guttata];H0ZLC8	gi|449510014|ref|XP_002194267.2| PREDICTED: Golgi integral membrane protein 4, partial [Taeniopygia guttata]	33	41	yes	no	2	0.0012298	97.734	142320000				1
AKEEQELQDIQSR	MQAYQDIKAKEEQELQ	ELQDIQSRSKEQLNSY	K	S	13	1	1572.77	gi|449482920|ref|XP_004174982.1| PREDICTED: neuronal membrane glycoprotein M6-b [Taeniopygia guttata];H0ZCX6;gi|224042770|ref|XP_002197676.1| PREDICTED: neuronal membrane glycoprotein M6-b isoform 1 [Taeniopygia guttata]	gi|449482920|ref|XP_004174982.1| PREDICTED: neuronal membrane glycoprotein M6-b [Taeniopygia guttata]	267	279	yes	no	2	8.9951e-08	97.823	0				1
AKEGVTYVEVR	AYEFVETKAKEGVTYV	GVTYVEVRYSPHFLAN	K	Y	11	1	1249.67	H0Z487;gi|449486344|ref|XP_002190800.2| PREDICTED: adenosine deaminase [Taeniopygia guttata]	H0Z487	81	91	yes	no	2	0.00010477	110.9	246310000				5
AKFEELNMDLFR	DFSETLTRAKFEELNM	ELNMDLFRSTMKPVQK	R	S	12	1	1511.74	gi|224073965|ref|XP_002192655.1| PREDICTED: 78 kDa glucose-regulated protein [Taeniopygia guttata];H0ZAB3	gi|224073965|ref|XP_002192655.1| PREDICTED: 78 kDa glucose-regulated protein [Taeniopygia guttata]	323	334	yes	no	2;3	1.8053e-29	170.95	2620000000		515		20
AKGYEVCK	FETFADLRAKGYEVCK	AKGYEVCKAPKAVECR	R	A	8	1	953.464	gi|449504198|ref|XP_002198220.2| PREDICTED: mucin-5AC [Taeniopygia guttata]	gi|449504198|ref|XP_002198220.2| PREDICTED: mucin-5AC [Taeniopygia guttata]	1351	1358	yes	yes	2	0.013528	96.668	81371000				1
AKMDSVQDTGIDHQALLK	ARLRMLIKAKMDSVQD	IDHQALLKQFEHLNHQ	K	Q	18	1	1968.99	H0ZEB8;gi|449501999|ref|XP_002198408.2| PREDICTED: nucleobindin-2 [Taeniopygia guttata];H1A3F0	H0ZEB8	120	137	yes	no	2;3;4	1.5045e-132	227.06	4776200000		1019		29
AKPHIQVDVGGGQTK	PFKVVEKKAKPHIQVD	DVGGGQTKTFAPEEIS	K	T	15	1	1533.83	gi|224073965|ref|XP_002192655.1| PREDICTED: 78 kDa glucose-regulated protein [Taeniopygia guttata];H0ZAB3	gi|224073965|ref|XP_002192655.1| PREDICTED: 78 kDa glucose-regulated protein [Taeniopygia guttata]	122	136	yes	no	3	4.9686e-24	157.54	1081200000				9
ALAADTFQGLVK	LGDNRYLRALAADTFQ	DTFQGLVKLHALYLYK	R	L	12	0	1232.68	H0Z5X3;gi|449480138|ref|XP_004177075.1| PREDICTED: LOW QUALITY PROTEIN: reticulon-4 receptor-like 1 [Taeniopygia guttata]	H0Z5X3	115	126	yes	no	2	4.02e-05	120.77	258220000				7
ALADYVHAR	KRFPRGIKALADYVHA	LADYVHARGLKLGIYG	K	G	9	0	1014.52	H0ZHF7;gi|224094705|ref|XP_002192599.1| PREDICTED: alpha-N-acetylgalactosaminidase [Taeniopygia guttata]	H0ZHF7	88	96	yes	no	2;3	6.5522e-06	137.13	1011700000				12
ALAEQLAEK	EERSEYDKALAEQLAE	LAEQLAEKYCNSAYYR	K	Y	9	0	971.529	gi|449499828|ref|XP_002190340.2| PREDICTED: ATP-binding cassette sub-family G member 2 [Taeniopygia guttata];H0YVF8	gi|449499828|ref|XP_002190340.2| PREDICTED: ATP-binding cassette sub-family G member 2 [Taeniopygia guttata]	326	334	yes	no	2	0.0035208	86.882	100680000				2
ALAHDVESTALTYHLR	STRFLQVRALAHDVES	TALTYHLRADGDAASF	R	A	16	0	1795.92	H0YQS4;gi|449482631|ref|XP_004176432.1| PREDICTED: protocadherin-16 [Taeniopygia guttata]	gi|449482631|ref|XP_004176432.1| PREDICTED: protocadherin-16 [Taeniopygia guttata]	842	857	no	no	3;4	5.1147e-101	176.25	361700000				7
ALAPEYAK	APWCGHCKALAPEYAK	ALAPEYAKAAAKLKAE	K	A	8	0	861.46	gi|449478841|ref|XP_004177033.1| PREDICTED: protein disulfide-isomerase [Taeniopygia guttata];H0YZ62	gi|449478841|ref|XP_004177033.1| PREDICTED: protein disulfide-isomerase [Taeniopygia guttata]	62	69	yes	no	2	0.0068407	87.251	69524000				2
ALDPATFLALLR	EPLETLERALDPATFL	ATFLALLRRAARTPPR	R	R	12	0	1299.76	H0Z9E5;gi|449504022|ref|XP_004174561.1| PREDICTED: plasma protease C1 inhibitor [Taeniopygia guttata]	H0Z9E5	171	182	yes	no	2	2.0798e-50	187.31	1561000000				20
ALEEAIEEK	TKALSLARALEEAIEE	LEEAIEEKAELERINK	R	A	9	0	1030.52	H0ZKL6;gi|449481995|ref|XP_004175976.1| PREDICTED: myosin-9 [Taeniopygia guttata]	H0ZKL6	1495	1503	no	no		1	NaN	0				0
ALEEANSDLEIK	ASYLEKVRALEEANSD	ANSDLEIKIRNWYQKQ	R	I	12	0	1330.66	gi|224086482|ref|XP_002197015.1| PREDICTED: keratin, type I cytoskeletal 19-like [Taeniopygia guttata]	gi|224086482|ref|XP_002197015.1| PREDICTED: keratin, type I cytoskeletal 19-like [Taeniopygia guttata]	107	118	yes	yes	2	1.743e-06	128.85	735150000				6
ALELDSNLYR	QACVLMIKALELDSNL	ELDSNLYRIGQSKVFF	K	I	10	0	1192.61	H0ZKL6;gi|449481995|ref|XP_004175976.1| PREDICTED: myosin-9 [Taeniopygia guttata]	H0ZKL6	757	766	yes	no	2	9.0185e-09	129.85	124370000				1
ALEQQVEEMK	HELEKAKRALEQQVEE	EQQVEEMKTQLEELED	R	T	10	0	1203.58	H0ZKL6;gi|449481995|ref|XP_004175976.1| PREDICTED: myosin-9 [Taeniopygia guttata];gi|449512557|ref|XP_002191305.2| PREDICTED: myosin-9-like, partial [Taeniopygia guttata]	H0ZKL6	1540	1549	no	no	2	3.2465e-09	128.81	301340000		785		9
ALEVLEQVK	GFEIAKEKALEVLEQV	LEVLEQVKVSKEMDRE	K	V	9	0	1027.59	gi|449480094|ref|XP_004177071.1| PREDICTED: LOW QUALITY PROTEIN: T-complex protein 1 subunit zeta [Taeniopygia guttata];H0Z3X8	gi|449480094|ref|XP_004177071.1| PREDICTED: LOW QUALITY PROTEIN: T-complex protein 1 subunit zeta [Taeniopygia guttata]	109	117	yes	no	2	0.0025733	89.047	96538000				3
ALFALSSMLR	QPLAVRKKALFALSSM	FALSSMLRHFPYAQQQ	K	H	10	0	1107.61	H0ZX95;gi|449475325|ref|XP_002187001.2| PREDICTED: nucleotide exchange factor SIL1 [Taeniopygia guttata]	H0ZX95	210	219	yes	no	2	6.7069e-05	98.048	553250000		690		5
ALFDVLAHPQNYFK	LKDKKLIKALFDVLAH	AHPQNYFKYTAQESKE	K	Y	14	0	1661.86	gi|449482150|ref|XP_002188728.2| PREDICTED: signal peptide, CUB domain, EGF-like 1 [Taeniopygia guttata];H0ZP53;H0ZD98;gi|224050780|ref|XP_002197488.1| PREDICTED: signal peptide, CUB and EGF-like domain-containing protein 2 [Taeniopygia guttata]	gi|449482150|ref|XP_002188728.2| PREDICTED: signal peptide, CUB domain, EGF-like 1 [Taeniopygia guttata]	934	947	yes	no	2;3	2.7023e-118	228.8	7488700000				59
ALFVHAR	KNVSEVGKALFVHARS	KALFVHARSEHAEDMA	K	S	7	0	812.466	gi|224063731|ref|XP_002196727.1| PREDICTED: cadherin-13 [Taeniopygia guttata]	gi|224063731|ref|XP_002196727.1| PREDICTED: cadherin-13 [Taeniopygia guttata]	93	99	yes	yes	2	0.038232	89.903	38143000				1
ALFYDLLNK	RTEDVISRALFYDLLN	LFYDLLNKAEVHDTYK	R	A	9	0	1095.6	H0Z5S2;gi|449479753|ref|XP_002197455.2| PREDICTED: LOW QUALITY PROTEIN: pigment epithelium-derived factor [Taeniopygia guttata]	H0Z5S2	67	75	yes	no	1;2	2.8052e-24	195.81	27791000000				55
ALGCIAPALPR	PESSVVRRALGCIAPA	CIAPALPRAASTYTQA	R	A	11	0	1137.63	H0ZSA5	H0ZSA5	598	608	yes	yes	2	0.0011094	92.445	358710000				9
ALGDDEDPASDQDHR	PGALHRDRALGDDEDP	PASDQDHREYKVILET	R	E	15	0	1639.67	gi|449491826|ref|XP_002192721.2| PREDICTED: C3 and PZP-like, alpha-2-macroglobulin domain containing 8 [Taeniopygia guttata];H0YQC3	gi|449491826|ref|XP_002192721.2| PREDICTED: C3 and PZP-like, alpha-2-macroglobulin domain containing 8 [Taeniopygia guttata]	1550	1564	yes	no	3	2.3658e-08	130.2	183750000				6
ALGNVGHPASIK	EEISLALKALGNVGHP	VGHPASIKHIKKFLPG	K	H	12	0	1162.65	H0Z8U7;gi|224057648|ref|XP_002188035.1| PREDICTED: vitellogenin-1-like [Taeniopygia guttata]	H0Z8U7	483	494	yes	no	2;3	2.0834e-90	188.26	17963000000				49
ALGQNPTNAEVMK	SQCGDVMRALGQNPTN	PTNAEVMKVLGNPKSD	R	V	13	0	1371.68	gi|197128586|gb|ACH45084.1| putative myosin alkali light chain 6 smooth muscle form variant 1 [Taeniopygia guttata];B5G1C3;gi|350538083|ref|NP_001232554.1| myosin light polypeptide 6 [Taeniopygia guttata];gi|197128584|gb|ACH45082.1| putative myosin alkali light chain 6 smooth muscle form variant 1 [Taeniopygia guttata];B5G1C1;gi|197128585|gb|ACH45083.1| putative myosin alkali light chain 6 smooth…	gi|197128586|gb|ACH45084.1| putative myosin alkali light chain 6 smooth muscle form variant 1 [Taeniopygia guttata]	38	50	yes	no	2	0.0003594	94.547	234150000		31		6
ALHISPEAPEWQVCSFEVNR	LNSPEVRKALHISPEA	VCSFEVNRSYKRLYMQ	K	S	20	0	2368.13	H0Z6V7;gi|449486379|ref|XP_002195634.2| PREDICTED: lysosomal protective protein [Taeniopygia guttata]	H0Z6V7	324	343	yes	no	3	5.9858e-09	96.379	61787000				2
ALHNADCQK	TRTGNLKRALHNADCQ	LHNADCQKTVTISKPC	R	T	9	0	1055.48	H0ZMT9;gi|224095559|ref|XP_002200120.1| PREDICTED: pleiotrophin [Taeniopygia guttata];gi|449511719|ref|XP_002187018.2| PREDICTED: pleiotrophin-like, partial [Taeniopygia guttata]	H0ZMT9	123	131	yes	no	3	0.00035896	92.732	66198000				2
ALILGELER	RQEVKIFRALILGELE	LILGELERGQSQFQAL	R	G	9	0	1012.59	H0YQ63;gi|224083284|ref|XP_002190912.1| PREDICTED: out at first protein homolog [Taeniopygia guttata]	H0YQ63	59	67	yes	no	2	9.5928e-07	144.09	3966100000				21
ALKQLQSLR	EGSICKCKALKQLQSL	LKQLQSLRWAVSEVQH	K	W	9	1	1055.65	H0ZIJ5;gi|449501297|ref|XP_002194237.2| PREDICTED: epididymis-specific alpha-mannosidase [Taeniopygia guttata]	H0ZIJ5	387	395	yes	no	2	0.043655	79.148	0				1
ALLAYAFALAGNR	KENHVYTKALLAYAFA	AFALAGNREKRKALLD	K	E	13	0	1349.75	H0ZS79;H0ZS92;gi|449485103|ref|XP_002190217.2| PREDICTED: alpha-2-macroglobulin [Taeniopygia guttata]	H0ZS79	1105	1117	no	no	2	1.3107e-27	126.19	0				1
ALLDSLEK	AGNREKRKALLDSLEK	ALLDSLEKEAVRKDDS	K	E	8	0	887.496	H0ZS79;H0ZS92;gi|449485103|ref|XP_002190217.2| PREDICTED: alpha-2-macroglobulin [Taeniopygia guttata]	H0ZS79	1122	1129	no	no	2	0.0061606	95.605	893890000				7
ALLELQLEPEELYQTFQR	LMMNKMDRALLELQLE	ELYQTFQRIVENVNVI	R	I	18	0	2219.15	gi|449491943|ref|XP_004174697.1| PREDICTED: elongation factor 2 [Taeniopygia guttata];H0YRX1	gi|449491943|ref|XP_004174697.1| PREDICTED: elongation factor 2 [Taeniopygia guttata]	173	190	yes	no	2	3.8021e-79	158.45	0				2
ALLEVVQSGGK	LTIKLVIKALLEVVQS	EVVQSGGKNIELAVMR	K	N	11	0	1099.62	gi|197128544|gb|ACH45042.1| putative proteasome 28 kDa subunit-like protein, partial [Taeniopygia guttata];B5G181;H0ZC06;gi|350537797|ref|NP_001232540.1| putative proteasome 28 kDa subunit-like protein [Taeniopygia guttata];gi|197128546|gb|ACH45044.1| putative proteasome 28 kDa subunit-like protein [Taeniopygia guttata];B5G183	gi|197128544|gb|ACH45042.1| putative proteasome 28 kDa subunit-like protein, partial [Taeniopygia guttata]	194	204	yes	no	2	0.0010881	92.611	168720000				2
ALLFVPR	VEGQLEFRALLFVPRR	RALLFVPRRAPFDLFE	R	R	7	0	814.507	H0ZRE5;gi|224051739|ref|XP_002200608.1| PREDICTED: heat shock protein HSP 90-alpha [Taeniopygia guttata]	H0ZRE5	334	340	yes	no	2	0.019362	102.98	1361500000				7
ALLHGVPLGR	FWQPAQVRALLHGVPL	LHGVPLGRMIVLDLFA	R	M	10	0	1031.62	H0YWT2;gi|449491231|ref|XP_004174728.1| PREDICTED: LOW QUALITY PROTEIN: alpha-N-acetylglucosaminidase, partial [Taeniopygia guttata]	H0YWT2	356	365	yes	no	2	4.3996e-05	105.52	245330000				1
ALLILPDDGK	LPYQGTARALLILPDD	LILPDDGKMKQVEDAL	R	M	10	0	1053.61	gi|449504486|ref|XP_002200221.2| PREDICTED: alpha-1-antiproteinase 2-like [Taeniopygia guttata];H0ZQY4	gi|449504486|ref|XP_002200221.2| PREDICTED: alpha-1-antiproteinase 2-like [Taeniopygia guttata]	274	283	yes	no	2	1.9194e-06	107.79	1231000000				24
ALLLDIFR	GHEDAESKALLLDIFR	ALLLDIFRDTKSFHMH	K	D	8	0	959.58	H0ZJE2;gi|449497279|ref|XP_002192469.2| PREDICTED: ERO1-like protein beta [Taeniopygia guttata]	H0ZJE2	305	312	yes	no	2	6.1588e-18	178.08	1407200000				28
ALLLEHEFKPLPADK	________________	FKPLPADKQIETLPFL	M	Q	15	1	1719.96	H0ZAP4;gi|224071710|ref|XP_002197338.1| PREDICTED: glycolipid transfer protein [Taeniopygia guttata]	H0ZAP4	2	16	yes	no	3	4.9064e-05	110.97	438900000				2
ALLSAPWYLNR	NVTRAGYRALLSAPWY	SAPWYLNRISYGQDWI	R	I	11	0	1302.71	gi|449471958|ref|XP_002188410.2| PREDICTED: beta-hexosaminidase subunit alpha-like, partial [Taeniopygia guttata];gi|449471343|ref|XP_002193082.2| PREDICTED: beta-hexosaminidase subunit alpha-like, partial [Taeniopygia guttata];H0ZVB1;H0Z1F8	gi|449471958|ref|XP_002188410.2| PREDICTED: beta-hexosaminidase subunit alpha-like, partial [Taeniopygia guttata]	330	340	yes	no	2	0.0029963	81.017	32439000				1
ALLSSEIR	GVGRQWTKALLSSEIR	ALLSSEIRRIVPTCTG	K	R	8	0	887.508	H0Z8U7;gi|224057648|ref|XP_002188035.1| PREDICTED: vitellogenin-1-like [Taeniopygia guttata]	H0Z8U7	783	790	yes	no	2	0.0010436	130.27	16401000000				24
ALLSSEIRR	GVGRQWTKALLSSEIR	LLSSEIRRIVPTCTGF	K	I	9	1	1043.61	H0Z8U7;gi|224057648|ref|XP_002188035.1| PREDICTED: vitellogenin-1-like [Taeniopygia guttata]	H0Z8U7	783	791	yes	no	2;3	1.5773e-11	160.56	4756700000				22
ALLTPVAIAAGR	AIGDVCGRALLTPVAI	PVAIAAGRKLAHRLFE	R	K	12	0	1151.7	H0YU47;gi|224049131|ref|XP_002193355.1| PREDICTED: glutathione reductase, mitochondrial-like [Taeniopygia guttata]	H0YU47	325	336	yes	no	2	0.00016444	107.06	260860000				4
ALNEACESVIQTACK	GADYRIDRALNEACES	SVIQTACKHIRSGDPM	R	H	15	0	1692.78	H0Z7D7;gi|449472689|ref|XP_004175043.1| PREDICTED: LOW QUALITY PROTEIN: Golgi apparatus protein 1 [Taeniopygia guttata]	H0Z7D7	410	424	yes	no	2	2.7838e-141	235.71	1749800000				30
ALNFAMHELQLIR	ENGCECTKALNFAMHE	MHELQLIRVEKQYLHH	K	V	13	0	1554.83	H0ZHK2;gi|449494664|ref|XP_002192663.2| PREDICTED: protein APCDD1-like [Taeniopygia guttata]	H0ZHK2	196	208	yes	no	2;3	4.5461e-07	132.51	1404800000		922		22
ALPFWNEEIVPQIK	SLKDTIARALPFWNEE	EEIVPQIKEGKRVLIA	R	E	14	0	1682.9	H0ZHE4;gi|449505762|ref|XP_004174905.1| PREDICTED: phosphoglycerate mutase 1 [Taeniopygia guttata]	H0ZHE4	27	40	yes	no	2	3.8976e-22	162.32	80290000				2
ALPQLSDDIPFR	AAVAEGGRALPQLSDD	LSDDIPFRMNWPGTEL	R	M	12	0	1370.72	H0ZA92;gi|224047508|ref|XP_002197114.1| PREDICTED: endoplasmic reticulum lectin 1 [Taeniopygia guttata]	H0ZA92	23	34	yes	no	2	2.037e-21	160.16	2249700000				23
ALPYGDISELKK	YASRPETKALPYGDIS	GDISELKKFREDHNCK	K	F	12	1	1332.73	H0Z777;gi|449500526|ref|XP_002187477.2| PREDICTED: N-acetylgalactosaminyltransferase 7 [Taeniopygia guttata]	H0Z777	488	499	yes	no	2;3	0.0013318	77.597	643160000				2
ALQAWYGSDEK	LDKNAIQKALQAWYGS	AWYGSDEKIPSLRRII	K	I	11	0	1266.59	H0Z8U7;gi|224057648|ref|XP_002188035.1| PREDICTED: vitellogenin-1-like [Taeniopygia guttata]	H0Z8U7	751	761	yes	no	2	7.1618e-16	147.91	1984700000				13
ALQAWYGSDEKIPSLR	LDKNAIQKALQAWYGS	DEKIPSLRRIISSLQS	K	R	16	1	1832.94	H0Z8U7;gi|224057648|ref|XP_002188035.1| PREDICTED: vitellogenin-1-like [Taeniopygia guttata]	H0Z8U7	751	766	yes	no	2	9.3318e-05	98.552	69438000				2
ALQFAMTAYNR	ENDEGLERALQFAMTA	FAMTAYNRASNDMYSS	R	A	11	0	1284.63	gi|197129295|gb|ACH45793.1| putative cystatin variant 1 [Taeniopygia guttata];gi|197129294|gb|ACH45792.1| putative cystatin variant 1 [Taeniopygia guttata];gi|197129287|gb|ACH45785.1| putative cystatin variant 1 [Taeniopygia guttata];gi|197129273|gb|ACH45771.1| putative cystatin variant 1 [Taeniopygia guttata];gi|197129272|gb|ACH45770.1| putative cystatin variant 1 [Taeniopygia guttata];gi|197129…	gi|197129295|gb|ACH45793.1| putative cystatin variant 1 [Taeniopygia guttata]	20	30	yes	no	2;3	2.2071e-16	148.19	6670500000		46		29
ALQLSNVLK	LRNLTSERALQLSNVL	LQLSNVLKEIARSEKF	R	E	9	0	984.597	gi|449492973|ref|XP_002197294.2| PREDICTED: acyloxyacyl hydrolase [Taeniopygia guttata];H0Z538	gi|449492973|ref|XP_002197294.2| PREDICTED: acyloxyacyl hydrolase [Taeniopygia guttata]	484	492	yes	no	2	0.013331	74.92	146370000				4
ALQTQNSEIVK	RRGRFPRKALQTQNSE	TQNSEIVKDDESKEDY	K	D	11	0	1229.66	gi|224057423|ref|XP_002193033.1| PREDICTED: metal-response element-binding transcription factor 2 [Taeniopygia guttata];H0Z6F0	gi|224057423|ref|XP_002193033.1| PREDICTED: metal-response element-binding transcription factor 2 [Taeniopygia guttata]	509	519	yes	no	2	0.00039769	98.04	713270000				2
ALQVASTVLHYDR	HWTIDFSRALQVASTV	STVLHYDRGSEGDVAP	R	G	13	0	1471.78	gi|449504343|ref|XP_002199241.2| PREDICTED: papilin [Taeniopygia guttata];H0ZLV6	gi|449504343|ref|XP_002199241.2| PREDICTED: papilin [Taeniopygia guttata]	308	320	yes	no	2	1.443e-09	139.78	105850000				4
ALSADPHFK	________________	LSADPHFKKLVEWHKA	M	K	9	0	984.503	gi|224064940|ref|XP_002189312.1| PREDICTED: glucose-6-phosphate isomerase [Taeniopygia guttata];H0ZH17	gi|224064940|ref|XP_002189312.1| PREDICTED: glucose-6-phosphate isomerase [Taeniopygia guttata]	2	10	yes	yes	2	8.0114e-05	92.051	824460000				10
ALSDLNNVGPVLGTR	QYNTTKDKALSDLNNV	VGPVLGTRVQEQLGKE	K	V	15	0	1524.83	gi|449501232|ref|XP_002192278.2| PREDICTED: prominin-1-A-like [Taeniopygia guttata]	gi|449501232|ref|XP_002192278.2| PREDICTED: prominin-1-A-like [Taeniopygia guttata]	257	271	yes	yes	2	5.6476e-87	179.56	375350000				13
ALSGNTQLDLQEINTWVR	KSYKMRPRALSGNTQL	QEINTWVRQQTKGRIM	R	Q	18	0	2057.05	H0Z5S2;gi|449479753|ref|XP_002197455.2| PREDICTED: LOW QUALITY PROTEIN: pigment epithelium-derived factor [Taeniopygia guttata]	H0Z5S2	128	145	yes	no	2;3	0	394.86	4396900000				35
ALSPPYAEEDPYSAEAQAQLK	TGGEVIFRALSPPYAE	AEAQAQLKITNLRVRL	R	I	21	0	2277.08	H0ZDS4;gi|224094402|ref|XP_002189547.1| PREDICTED: netrin-4 [Taeniopygia guttata]	H0ZDS4	201	221	yes	no	2	8.4711e-07	78.976	0				2
ALSVPVNGLK	________________	SVPVNGLKEGDKEPVI	M	E	10	0	996.597	H0YSA5;gi|449488884|ref|XP_004186217.1| PREDICTED: LOW QUALITY PROTEIN: chloride intracellular channel protein 4 [Taeniopygia guttata]	H0YSA5	2	11	yes	no	1;2	3.0493e-07	114.51	417120000				10
ALTDELAQAR	ARVQSQLRALTDELAQ	TDELAQARHEDKRTQN	R	H	10	0	1086.57	H0ZLB9;gi|449497375|ref|XP_002198285.2| PREDICTED: ezrin [Taeniopygia guttata]	H0ZLB9	529	538	yes	no	2	4.588e-43	179.81	605910000				19
ALTSPYPGSHIER	NLKFHHRKALTSPYPG	YPGSHIERCQVPEDKV	K	C	13	0	1426.72	gi|224049282|ref|XP_002191388.1| PREDICTED: ADP-ribose pyrophosphatase, mitochondrial [Taeniopygia guttata];H0YVK4	gi|224049282|ref|XP_002191388.1| PREDICTED: ADP-ribose pyrophosphatase, mitochondrial [Taeniopygia guttata]	14	26	yes	no	2;3	3.4287e-07	132.14	347570000				7
ALTTWLR	LLRSGYQKALTTWLRN	KALTTWLRNFAWDSSL	K	N	7	0	859.492	gi|449476510|ref|XP_004175356.1| PREDICTED: uncharacterized protein LOC101232842, partial [Taeniopygia guttata]	gi|449476510|ref|XP_004175356.1| PREDICTED: uncharacterized protein LOC101232842, partial [Taeniopygia guttata]	889	895	yes	yes	2	0.0018151	138.85	3075100000				35
ALTVPELTQQMFDAK	SRGSQQYRALTVPELT	TQQMFDAKNMMAACDP	R	N	15	0	1690.86	gi|197129680|gb|ACH46178.1| putative tubulin beta 2 [Taeniopygia guttata];gi|153792025|ref|NP_001093160.1| tubulin beta-2C chain [Taeniopygia guttata];B5G4G7;H0ZZF9;gi|449512514|ref|XP_002189715.2| PREDICTED: tubulin beta-5 chain-like [Taeniopygia guttata];H0ZH81;gi|224046056|ref|XP_002188913.1| PREDICTED: tubulin beta-5 chain-like [Taeniopygia guttata]	gi|197129680|gb|ACH46178.1| putative tubulin beta 2 [Taeniopygia guttata]	283	297	yes	no	2	9.2577e-12	106.3	650130000		61		13
ALTVPELTQQMFDSK	SRGSQQYRALTVPELT	TQQMFDSKNMMAACDP	R	N	15	0	1706.85	H0YVD4;gi|449492350|ref|XP_004175569.1| PREDICTED: tubulin beta-2 chain-like [Taeniopygia guttata];gi|350535182|ref|NP_001232183.1| putative tubulin beta chain variant 1 [Taeniopygia guttata];gi|197129508|gb|ACH46006.1| putative tubulin beta chain variant 1 [Taeniopygia guttata];B5G3Z5	H0YVD4	283	297	yes	no	2	0.00015147	95.57	412550000				4
ALVENLVPDTMYEFAIQILEGEK	YKQVSNRRALVENLVP	IQILEGEKEGKWSVSV	R	E	23	0	2621.33	gi|449497556|ref|XP_002188813.2| PREDICTED: uncharacterized protein LOC100227597 [Taeniopygia guttata];H0ZMA1	gi|449497556|ref|XP_002188813.2| PREDICTED: uncharacterized protein LOC100227597 [Taeniopygia guttata]	233	255	no	no	2;3	2.1379e-40	147.35	777480000		949		11
ALVENLVPDTMYEFAIQILEGEKEGK	YKQVSNRRALVENLVP	LEGEKEGKWSVSVYQR	R	W	26	1	2935.49	gi|449497556|ref|XP_002188813.2| PREDICTED: uncharacterized protein LOC100227597 [Taeniopygia guttata];H0ZMA1	gi|449497556|ref|XP_002188813.2| PREDICTED: uncharacterized protein LOC100227597 [Taeniopygia guttata]	233	258	no	no	3	4.8694e-44	143.32	260100000		949		2
ALVFVDNHDNQR	WGFMPSDRALVFVDNH	VDNHDNQRGHGAGGAS	R	G	12	0	1426.7	gi|224057264|ref|XP_002186627.1| PREDICTED: pancreatic alpha-amylase-like [Taeniopygia guttata];H0Z2Y3;H0Z348;gi|224057270|ref|XP_002186645.1| PREDICTED: pancreatic alpha-amylase-like [Taeniopygia guttata];gi|224057260|ref|XP_002186598.1| PREDICTED: pancreatic alpha-amylase-like [Taeniopygia guttata];CON__Q3MHH8	H0Z2Y3	307	318	no	no	2;3	3.306e-50	184.31	1905700000				26
ALVILAK	________________	RALVILAKGAEEMETV	R	G	7	0	726.5	gi|228480202|ref|NP_001153195.1| protein DJ-1 [Taeniopygia guttata];gi|224156739|ref|XP_002193523.1| PREDICTED: protein DJ-1-like [Taeniopygia guttata];gi|197129509|gb|ACH46007.1| putative Parkinson disease autosomal recessive early onset 7 variant 1 [Taeniopygia guttata];B5G3Z6	gi|228480202|ref|NP_001153195.1| protein DJ-1 [Taeniopygia guttata]	6	12	yes	no	1	0.059706	75.128	4245000				0
ALYQLEAFTTDFNKPTEAEK	RKFLDDAKALYQLEAF	NKPTEAEKQINDYIER	K	Q	20	1	2315.13	H0ZQY2;gi|224051673|ref|XP_002200214.1| PREDICTED: alpha-1-antiproteinase 2-like [Taeniopygia guttata]	H0ZQY2	116	135	yes	no	3	0.0017589	70.452	125210000				0
ALYVSPESTETAAFHK	QFSKKRWKALYVSPES	TETAAFHKAYENFAFF	K	A	16	0	1749.86	gi|449479481|ref|XP_002192570.2| PREDICTED: retinoid-inducible serine carboxypeptidase [Taeniopygia guttata];H0ZH07	gi|449479481|ref|XP_002192570.2| PREDICTED: retinoid-inducible serine carboxypeptidase [Taeniopygia guttata]	424	439	yes	no	2;3	5.624e-06	101.75	518580000				6
AMCQVTAFK	AMVEENDKAMCQVTAF	MCQVTAFKEGPEMKKV	K	E	9	0	1054.49	gi|224052234|ref|XP_002187811.1| PREDICTED: multiple inositol polyphosphate phosphatase 1 [Taeniopygia guttata];H0Z3R0	gi|224052234|ref|XP_002187811.1| PREDICTED: multiple inositol polyphosphate phosphatase 1 [Taeniopygia guttata]	100	108	yes	no	2	0.0004017	94.309	517500000		347		7
AMEICLMK	PKSVQQARAMEICLMK	AMEICLMKEWIEKARH	R	E	8	0	994.465	gi|224043680|ref|XP_002188561.1| PREDICTED: lysosomal Pro-X carboxypeptidase [Taeniopygia guttata];H0ZRS7	gi|224043680|ref|XP_002188561.1| PREDICTED: lysosomal Pro-X carboxypeptidase [Taeniopygia guttata]	462	469	yes	no	2	0.01899	61.679	283710000		208;209		4
AMGIMNSFVNDIFER	PDTGISSKAMGIMNSF	FVNDIFERIAGEASRL	K	I	15	0	1742.81	H0ZGF0;H0ZG86;H0ZG71;H0YZU7;gi|449481700|ref|XP_004175928.1| PREDICTED: histone H2B 1/2/3/4/6-like [Taeniopygia guttata];gi|224165477|ref|XP_002194969.1| PREDICTED: histone H2B 1/2/3/4/6-like [Taeniopygia guttata];gi|224164722|ref|XP_002188921.1| PREDICTED: histone H2B 1/2/3/4/6-like [Taeniopygia guttata];gi|224094632|ref|XP_002195299.1| PREDICTED: histone H2B 5-like [Taeniopygia guttata];gi|2240…	H0ZGF0	59	73	yes	no	2	5.224e-69	192.78	1394800000		576;577		5
AMGNAGEPASIK	KDMSLALKAMGNAGEP	AGEPASIKRILKFLPT	K	R	12	0	1144.55	gi|224057612|ref|XP_002187307.1| PREDICTED: vitellogenin-2-like [Taeniopygia guttata]	gi|224057612|ref|XP_002187307.1| PREDICTED: vitellogenin-2-like [Taeniopygia guttata]	476	487	yes	yes	2	6.2309e-07	128.08	348050000		393		8
AMGNAGEPASIKR	KDMSLALKAMGNAGEP	GEPASIKRILKFLPTF	K	I	13	1	1300.66	gi|224057612|ref|XP_002187307.1| PREDICTED: vitellogenin-2-like [Taeniopygia guttata]	gi|224057612|ref|XP_002187307.1| PREDICTED: vitellogenin-2-like [Taeniopygia guttata]	476	488	yes	yes	3	3.895e-05	117.03	196760000		393		4
AMLELGEDGER	RLSHVQHKAMLELGED	ELGEDGERSTPNAGAN	K	S	11	0	1218.56	H0Z5S2;gi|449479753|ref|XP_002197455.2| PREDICTED: LOW QUALITY PROTEIN: pigment epithelium-derived factor [Taeniopygia guttata]	H0Z5S2	320	330	yes	no	1;2	3.5079e-21	157.68	81402000000		735		84
AMLELGEDGERSTPNAGANAAR	RLSHVQHKAMLELGED	NAGANAARLTFPIEYH	K	L	22	1	2229.04	H0Z5S2;gi|449479753|ref|XP_002197455.2| PREDICTED: LOW QUALITY PROTEIN: pigment epithelium-derived factor [Taeniopygia guttata]	H0Z5S2	320	341	yes	no	3	6.7131e-22	131.09	869730000		735		3
AMLFLGR	AVFEKQSRAMLFLGRV	RAMLFLGRVVNPLHED	R	V	7	0	806.447	gi|224047800|ref|XP_002190600.1| PREDICTED: angiotensinogen [Taeniopygia guttata];H0ZI58	gi|224047800|ref|XP_002190600.1| PREDICTED: angiotensinogen [Taeniopygia guttata]	448	454	yes	no	2	0.0014051	133.99	3192800000		277		36
AMLFNVGFR	AGTQPFNRAMLFNVGF	MLFNVGFREAMKDLDW	R	E	9	0	1053.54	H0ZEM5;gi|449486519|ref|XP_002187116.2| PREDICTED: beta-1,4-galactosyltransferase 5 [Taeniopygia guttata]	H0ZEM5	173	181	yes	no	2	2.1521e-05	95.909	112150000		847		5
AMQHISYLNSR	DDIDRVDKAMQHISYL	HISYLNSRQFPTPGIR	K	Q	11	0	1318.65	H0YZL6;gi|449487042|ref|XP_002187190.2| PREDICTED: calsyntenin-1 [Taeniopygia guttata]	H0YZL6	559	569	yes	no	2;3	5.6118e-09	132.86	1171600000		849		22
AMRLPLSLPVGPR	PDVTLYEKAMRLPLSL	LSLPVGPRMPASELQP	K	M	13	1	1405.82	gi|224057610|ref|XP_002186993.1| PREDICTED: LOW QUALITY PROTEIN: vitellogenin-2 [Taeniopygia guttata];H0Z847;Q90X00;gi|15626078|gb|AAL01531.1| vitellogenin, partial [Taeniopygia guttata]	gi|224057610|ref|XP_002186993.1| PREDICTED: LOW QUALITY PROTEIN: vitellogenin-2 [Taeniopygia guttata]	1537	1549	yes	no	2;3	1.3232e-09	143.76	3164700000		365		25
AMSQPEFLGDSKPPILAAVLR	ASDEDFSRAMSQPEFL	PILAAVLRAIHRNQQP	R	A	21	1	2239.2	gi|224057612|ref|XP_002187307.1| PREDICTED: vitellogenin-2-like [Taeniopygia guttata]	gi|224057612|ref|XP_002187307.1| PREDICTED: vitellogenin-2-like [Taeniopygia guttata]	1218	1238	yes	yes	2;3	1.5493e-50	166.34	3029800000		394	13	21
AMVSEFLK	________________	AMVSEFLKQAWFIENQ	M	Q	8	0	923.479	H0YRA6;gi|449513891|ref|XP_002191307.2| PREDICTED: annexin A1 isoform p37-like [Taeniopygia guttata]	H0YRA6	2	9	yes	no	2	0.0012505	94.114	284120000		1123		5
ANAPYLQTLAGYEEYIAMGIDPK	IWTDCIAKANAPYLQT	IAMGIDPKKLVMGVPW	K	K	23	0	2527.23	H0Z858;gi|449508450|ref|XP_002187362.2| PREDICTED: di-N-acetylchitobiase-like [Taeniopygia guttata];gi|449508446|ref|XP_002187334.2| PREDICTED: di-N-acetylchitobiase-like [Taeniopygia guttata]	H0Z858	166	188	yes	no	2	2.3377e-177	232.03	1838000000		1084		19
ANAVFEDLSVTLR	ERVYMVGKANAVFEDL	EDLSVTLRQLRNRLFQ	K	Q	13	0	1433.75	H0Z8C1;gi|449482762|ref|XP_002190765.2| PREDICTED: renin receptor [Taeniopygia guttata]	H0Z8C1	132	144	yes	no	2	5.8094e-57	156.08	1807800000				12
ANAVLYEK	KTAMIFRRANAVLYEK	ANAVLYEKRIYLLECR	R	R	8	0	906.481	gi|224048112|ref|XP_002190399.1| PREDICTED: plasminogen-like [Taeniopygia guttata];H0ZML2	gi|224048112|ref|XP_002190399.1| PREDICTED: plasminogen-like [Taeniopygia guttata]	73	80	yes	no	2	0.0031187	114.64	1587900000				11
ANCGPAEPGVR	RYPIVTPRANCGPAEP	GPAEPGVRSFGFPRKG	R	S	11	0	1126.52	H0ZD86;gi|449471652|ref|XP_002197624.2| PREDICTED: hyaluronan and proteoglycan link protein 3 [Taeniopygia guttata]	H0ZD86	332	342	yes	no	2	6.259e-05	107.11	234590000				5
ANGDVLPR	QFFINVGKANGDVLPR	ANGDVLPREAPQRQQL	K	E	8	0	840.445	gi|449476510|ref|XP_004175356.1| PREDICTED: uncharacterized protein LOC101232842, partial [Taeniopygia guttata];H0ZYM0	gi|449476510|ref|XP_004175356.1| PREDICTED: uncharacterized protein LOC101232842, partial [Taeniopygia guttata]	603	610	yes	no	2	0.014054	86.332	1258500000				8
ANHAVLITGFDR	QYHCSSGRANHAVLIT	VLITGFDRTGAIPYWI	R	T	12	0	1312.69	H0Z4U0;gi|224049669|ref|XP_002196637.1| PREDICTED: cathepsin O [Taeniopygia guttata];H0ZW96;gi|449512065|ref|XP_002196301.2| PREDICTED: cathepsin O-like, partial [Taeniopygia guttata]	H0Z4U0	233	244	yes	no	2;3	2.0373e-14	145.81	4074000000				19
ANLPLLPGTASAASLVVR	LLEDGIYRANLPLLPG	SAASLVVRSNALRTFT	R	S	18	0	1749.01	H0ZNV1;gi|224048253|ref|XP_002190718.1| PREDICTED: proto-oncogene tyrosine-protein kinase ROS [Taeniopygia guttata]	H0ZNV1	387	404	yes	no	2	9.6377e-08	113.33	1580700000				22
ANLVYVTK	YAIQENKRANLVYVTK	ANLVYVTKSKDLDSCE	R	S	8	0	906.517	H0Z8U7;gi|224057648|ref|XP_002188035.1| PREDICTED: vitellogenin-1-like [Taeniopygia guttata]	H0Z8U7	174	181	yes	no	2	0.00063227	135	6818500000				32
ANPVVFFDIAANGEPLGR	________________	ANGEPLGRVTFELFAD	M	V	18	0	1885.97	gi|350534666|ref|NP_001232391.1| peptidyl-prolyl cis-trans isomerase A isoform 2 [Taeniopygia guttata];gi|197129897|gb|ACH46395.1| putative peptidylprolyl isomerase A (cyclophilin A) [Taeniopygia guttata];gi|197129888|gb|ACH46386.1| putative peptidylprolyl isomerase A (cyclophilin A) [Taeniopygia guttata];gi|197129880|gb|ACH46378.1| putative peptidylprolyl isomerase A [Taeniopygia guttata];gi|197…	gi|350534666|ref|NP_001232391.1| peptidyl-prolyl cis-trans isomerase A isoform 2 [Taeniopygia guttata]	2	19	yes	no	2	4.7448e-116	220.64	263260000				7
ANVMDYR	LLCTDGQRANVMDYRK	RANVMDYRKCHLAKVP	R	K	7	0	867.391	H0Z885;gi|449509524|ref|XP_002192726.2| PREDICTED: ovotransferrin-like [Taeniopygia guttata]	H0Z885	594	600	yes	no	2	0.0060459	104.21	3193400000		1096		25
ANVQLLR	GMWRTVSKANVQLLRG	KANVQLLRGEQLRVSL	K	G	7	0	812.487	H0ZJD2;gi|449509966|ref|XP_002192250.2| PREDICTED: chordin [Taeniopygia guttata]	H0ZJD2	158	164	yes	no	2	0.0018277	122.98	45580000				6
ANVVLETR	ELLEGAKKANVVLETR	ANVVLETRQLAMKIFE	K	Q	8	0	900.503	H0ZVQ5;gi|449510382|ref|XP_002199756.2| PREDICTED: solute carrier family 44, member 2-like, partial [Taeniopygia guttata]	H0ZVQ5	200	207	yes	no	2	0.00082723	132.76	775450000				7
APAYGIDK	ENQGLVLRAPAYGIDK	APAYGIDKLYFDGYTC	R	L	8	0	833.428	gi|224057610|ref|XP_002186993.1| PREDICTED: LOW QUALITY PROTEIN: vitellogenin-2 [Taeniopygia guttata];H0Z847	gi|224057610|ref|XP_002186993.1| PREDICTED: LOW QUALITY PROTEIN: vitellogenin-2 [Taeniopygia guttata]	1684	1691	yes	no	2	0.041727	72.23	1313600000				1
APDFVFYAPR	VIKPIDKKAPDFVFYA	DFVFYAPRLRINKRIL	K	L	10	0	1181.59	H0ZLB9;gi|449497375|ref|XP_002198285.2| PREDICTED: ezrin [Taeniopygia guttata];gi|224043162|ref|XP_002187058.1| PREDICTED: radixin [Taeniopygia guttata];H0ZLY2;gi|449498505|ref|XP_002189760.2| PREDICTED: moesin [Taeniopygia guttata];H0YX94	H0ZLB9	260	269	no	no	2	0.00012885	101.66	3129900000				12
APDMHPETVEHLK	DYAWILSRAPDMHPET	PETVEHLKSVLESYKI	R	S	13	0	1502.72	H0ZFA1;gi|224060506|ref|XP_002188231.1| PREDICTED: apolipoprotein D [Taeniopygia guttata]	H0ZFA1	152	164	yes	no	3;4	2.6932e-05	113.69	3440800000		451		42
APDYGIDK	EKKGLTLKAPDYGIDK	APDYGIDKLYYDGHRL	K	L	8	0	877.418	gi|224057612|ref|XP_002187307.1| PREDICTED: vitellogenin-2-like [Taeniopygia guttata]	gi|224057612|ref|XP_002187307.1| PREDICTED: vitellogenin-2-like [Taeniopygia guttata]	1541	1548	yes	yes	2	0.047047	70.256	57736000				1
APEGVPSAPR	PMTSVSLRAPEGVPSA	EGVPSAPRNPRIYVLQ	R	N	10	0	979.509	H0ZNV1;gi|224048253|ref|XP_002190718.1| PREDICTED: proto-oncogene tyrosine-protein kinase ROS [Taeniopygia guttata]	H0ZNV1	983	992	yes	no	2	1.4627e-08	125.68	669590000				16
APEVTLYCQGFR	RTIDTVIKAPEVTLYC	TLYCQGFRLPFTLPLG	K	L	12	0	1439.69	H0Z8U7;gi|224057648|ref|XP_002188035.1| PREDICTED: vitellogenin-1-like [Taeniopygia guttata]	H0Z8U7	1567	1578	yes	no	2;3	1.3734e-74	208.74	6665800000				33
APFAELVK	RMSQKYPKAPFAELVK	APFAELVKMVQKVKDV	K	M	8	0	873.496	gi|449499399|ref|XP_002192332.2| PREDICTED: serum albumin [Taeniopygia guttata];H0YTL4	gi|449499399|ref|XP_002192332.2| PREDICTED: serum albumin [Taeniopygia guttata]	254	261	yes	no	1;2	0.0043064	104.44	153330000000				121
APGAFLADVFADERPSPR	FMHCSTNRAPGAFLAD	ADERPSPRIKRSLTCR	R	I	18	1	1914.96	H0ZNW5;gi|371940847|ref|NP_001243163.1| von Willebrand factor precursor [Taeniopygia guttata];gi|334265804|tpg|DAA34813.1| TPA_inf: von Willebrand factor [Taeniopygia guttata];F5XVC4	H0ZNW5	715	732	yes	no	3	3.1982e-153	234.77	1703600000				18
APGHCHLLLSDR	REDRCSERAPGHCHLL	CHLLLSDRFAECHSII	R	F	12	0	1374.68	H0ZNW5;gi|371940847|ref|NP_001243163.1| von Willebrand factor precursor [Taeniopygia guttata];gi|334265804|tpg|DAA34813.1| TPA_inf: von Willebrand factor [Taeniopygia guttata];F5XVC4	H0ZNW5	2097	2108	yes	no	3	2.3074e-05	111.63	393090000				10
APIIAITR	LVSRYRPRAPIIAITR	APIIAITRNEQTARQA	R	N	8	0	853.539	gi|449470890|ref|XP_002192134.2| PREDICTED: pyruvate kinase muscle isozyme-like [Taeniopygia guttata];H0Z1U5	gi|449470890|ref|XP_002192134.2| PREDICTED: pyruvate kinase muscle isozyme-like [Taeniopygia guttata]	447	454	yes	no	2	3.4359e-11	168.23	3600800000				34
APLIPMEHCTTR	HTELAPLRAPLIPMEH	PMEHCTTRFFEACDLD	R	F	12	0	1424.69	gi|224067663|ref|XP_002198574.1| PREDICTED: SPARC [Taeniopygia guttata];H0YR83;H0YR82	gi|224067663|ref|XP_002198574.1| PREDICTED: SPARC [Taeniopygia guttata]	252	263	yes	no	3	0.0012531	71.806	186120000		492		3
APMTSVSLR	TPYTYWGKAPMTSVSL	PMTSVSLRAPEGVPSA	K	A	9	0	960.506	H0ZNV1;gi|224048253|ref|XP_002190718.1| PREDICTED: proto-oncogene tyrosine-protein kinase ROS [Taeniopygia guttata]	H0ZNV1	974	982	yes	no	2	0.00059964	91.867	118420000		284		2
APPELEHGFVTFSTR	ICKIADCKAPPELEHG	GFVTFSTRNNLTTYQA	K	N	15	0	1686.84	H0ZGP1;gi|224060593|ref|XP_002191688.1| PREDICTED: mannan-binding lectin serine protease 1 [Taeniopygia guttata];H0ZUQ5	H0ZGP1	366	380	yes	no	2;3	2.2512e-08	130.47	1048300000				17
APPLLELEGK	CNSNPSPKAPPLLELE	PLLELEGKKWRVENQE	K	K	10	0	1065.61	gi|449488900|ref|XP_002196792.2| PREDICTED: adenylyl cyclase-associated protein 1 [Taeniopygia guttata];H0YSK1	gi|449488900|ref|XP_002196792.2| PREDICTED: adenylyl cyclase-associated protein 1 [Taeniopygia guttata]	308	317	yes	no	2	0.014023	70.942	0				1
APSLPFGLYK	LPHGKDPRAPSLPFGL	SLPFGLYKGHTCVGCV	R	G	10	0	1091.6	gi|449492973|ref|XP_002197294.2| PREDICTED: acyloxyacyl hydrolase [Taeniopygia guttata]	gi|449492973|ref|XP_002197294.2| PREDICTED: acyloxyacyl hydrolase [Taeniopygia guttata]	37	46	yes	yes	2	0.0030565	83.499	436290000				2
APSSLAPQELQVASSLLR	SRGMPTGRAPSSLAPQ	QVASSLLRNLEDFSPA	R	N	18	0	1866.02	gi|449476510|ref|XP_004175356.1| PREDICTED: uncharacterized protein LOC101232842, partial [Taeniopygia guttata]	gi|449476510|ref|XP_004175356.1| PREDICTED: uncharacterized protein LOC101232842, partial [Taeniopygia guttata]	309	326	yes	no	2;3	0	306.4	40568000000				88
APSSYALEYQK	LVVLLHIKAPSSYALE	SYALEYQKTNTERRLK	K	T	11	0	1255.61	H0ZTR5	H0ZTR5	105	115	yes	yes	2	0.00050386	97.175	139770000				2
APVCGSDGVTYANECQLK	FTCAAVPRAPVCGSDG	YANECQLKKTRCEKRQ	R	K	18	0	1967.87	gi|449487095|ref|XP_004175194.1| PREDICTED: LOW QUALITY PROTEIN: agrin [Taeniopygia guttata];H0Z0S3	gi|449487095|ref|XP_004175194.1| PREDICTED: LOW QUALITY PROTEIN: agrin [Taeniopygia guttata]	700	717	yes	no	2	1.9251e-07	96.468	19809000				1
APVKEESVTAEQTK	FWKTKKEKAPVKEESV	SVTAEQTKSWDVTTTN	K	S	14	1	1515.78	gi|350534788|ref|NP_001232165.1| UDP-GlcNAc:betaGal beta-1,3-N-acetylglucosaminyltransferase 7 [Taeniopygia guttata];gi|197127180|gb|ACH43678.1| putative beta13-N-acetylglucosaminyltransferase [Taeniopygia guttata];B5FXB7	gi|350534788|ref|NP_001232165.1| UDP-GlcNAc:betaGal beta-1,3-N-acetylglucosaminyltransferase 7 [Taeniopygia guttata]	72	85	yes	no	3	0.0033636	60.901	170300000				1
AQAELNALKR	RMKEEMDRAQAELNAL	AELNALKRTEEDLKKG	R	T	10	1	1112.63	gi|224050850|ref|XP_002198664.1| PREDICTED: tumor susceptibility gene 101 protein [Taeniopygia guttata];H0ZF42	gi|224050850|ref|XP_002198664.1| PREDICTED: tumor susceptibility gene 101 protein [Taeniopygia guttata]	251	260	yes	no	2;3	0.00037186	90.15	126570000				1
AQAVLQK	INKMEEEKAQAVLQKL	KAQAVLQKLRGDRDVS	K	L	7	0	756.449	gi|449484853|ref|XP_002190791.2| PREDICTED: solute carrier family 2, facilitated glucose transporter member 3 [Taeniopygia guttata];H0ZSC5	gi|449484853|ref|XP_002190791.2| PREDICTED: solute carrier family 2, facilitated glucose transporter member 3 [Taeniopygia guttata]	223	229	yes	no	2	0.01337	111.28	136440000				4
AQCSVSYNK	SAVLENLKAQCSVSYN	QCSVSYNKITTFNEVQ	K	I	9	0	1055.47	gi|224057610|ref|XP_002186993.1| PREDICTED: LOW QUALITY PROTEIN: vitellogenin-2 [Taeniopygia guttata];H0Z847	gi|224057610|ref|XP_002186993.1| PREDICTED: LOW QUALITY PROTEIN: vitellogenin-2 [Taeniopygia guttata]	1576	1584	yes	no	2	5.5843e-05	118.41	514510000				11
AQDYIFYLEPDKLESGK	AFVNRGRKAQDYIFYL	PDKLESGKGKCSYDPK	K	G	17	1	2014.99	gi|224066001|ref|XP_002192263.1| PREDICTED: semaphorin-3F-like [Taeniopygia guttata]	gi|224066001|ref|XP_002192263.1| PREDICTED: semaphorin-3F-like [Taeniopygia guttata]	151	167	yes	yes	2;3	2.3949e-26	155.49	694970000				25
AQEEAERLEADR	QLEEERKRAQEEAERL	AERLEADRLAALQAKE	R	L	12	1	1415.66	H0ZLB9;gi|449497375|ref|XP_002198285.2| PREDICTED: ezrin [Taeniopygia guttata]	H0ZLB9	378	389	yes	no	3	2.2439e-15	151.98	251380000				3
AQFGTLSDYFEALLK	SRPEWHVKAQFGTLSD	DYFEALLKESNLGEKS	K	E	15	0	1701.86	H0YRU7;gi|224089166|ref|XP_002188716.1| PREDICTED: alpha-mannosidase 2 [Taeniopygia guttata]	H0YRU7	416	430	yes	no	2	4.7693e-12	103.79	0				2
AQGYSGLSIK	YWDSTPTKAQGYSGLS	GYSGLSIKVVNSTTGP	K	V	10	0	1022.54	H0ZN18;gi|449504370|ref|XP_002199508.2| PREDICTED: thrombospondin-1 [Taeniopygia guttata];gi|449511879|ref|XP_002188235.2| PREDICTED: thrombospondin-1-like, partial [Taeniopygia guttata];H1A215	H0ZN18	1061	1070	yes	no	2	0.012444	68.355	315550000				1
AQIEKAIHFDK	IGAKDNTKAQIEKAIH	EKAIHFDKIPGFGESV	K	I	11	1	1298.7	gi|224045100|ref|XP_002199443.1| PREDICTED: ovalbumin-like [Taeniopygia guttata]	gi|224045100|ref|XP_002199443.1| PREDICTED: ovalbumin-like [Taeniopygia guttata]	52	62	yes	yes	2;3;4	5.48e-07	125.53	2469500000				29
AQIGIIDNER	RDSERGGRAQIGIIDN	IGIIDNERDSPDLMQI	R	D	10	0	1127.59	gi|449492047|ref|XP_002193595.2| PREDICTED: villin-1-like [Taeniopygia guttata];H0YQ44	gi|449492047|ref|XP_002193595.2| PREDICTED: villin-1-like [Taeniopygia guttata]	204	213	yes	no	2	2.3001e-15	155.5	2347300000				19
AQLIPDSSER	LNDPAFVRAQLIPDSS	LIPDSSERNDDKLYFF	R	N	10	0	1114.56	gi|224066001|ref|XP_002192263.1| PREDICTED: semaphorin-3F-like [Taeniopygia guttata];H0Z7X2	gi|224066001|ref|XP_002192263.1| PREDICTED: semaphorin-3F-like [Taeniopygia guttata]	230	239	no	no	2	1.8096e-09	139.43	9177600000				16
AQLKPDTVVQVWMANNYTPELSR	WQEVFDHKAQLKPDTV	NYTPELSRVTGAGFTA	K	V	23	1	2659.34	H0Z6E7;gi|224091413|ref|XP_002187338.1| PREDICTED: beta-hexosaminidase subunit beta [Taeniopygia guttata]	H0Z6E7	363	385	yes	no	3	3.0331e-35	115.01	420480000		570		14
AQLSPSSK	QSSSVSSKAQLSPSSK	AQLSPSSKQLSVHSPS	K	Q	8	0	816.434	gi|449497556|ref|XP_002188813.2| PREDICTED: uncharacterized protein LOC100227597 [Taeniopygia guttata];H0ZMA1	gi|449497556|ref|XP_002188813.2| PREDICTED: uncharacterized protein LOC100227597 [Taeniopygia guttata]	409	416	no	no	2	0.012892	76.605	69093000				6
AQLYVGCEK	TLFVQEDRAQLYVGCE	QLYVGCEKMENAELDI	R	M	9	0	1066.51	H0ZN18;gi|449504370|ref|XP_002199508.2| PREDICTED: thrombospondin-1 [Taeniopygia guttata]	H0ZN18	171	179	yes	no	2	0.019565	70.552	202180000				2
AQPSGEVHGHILK	LRVSLITRAQPSGEVH	EVHGHILKHRALFAET	R	H	13	0	1371.73	H0ZJD2;gi|449509966|ref|XP_002192250.2| PREDICTED: chordin [Taeniopygia guttata]	H0ZJD2	176	188	yes	no	3	0.0013285	67.997	109990000				1
AQQLTDLEQK	GKKDLIFKAQQLTDLE	QLTDLEQKLSVAKDKL	K	L	10	0	1172.6	H0Z2G9;gi|449501641|ref|XP_002189842.2| PREDICTED: leucine zipper protein 2, partial [Taeniopygia guttata]	H0Z2G9	155	164	yes	no	2	1.4424e-08	125.75	2649200000				22
AQSPDGKLPFR	PSRPLRVRAQSPDGKL	PDGKLPFRWKPPYGAG	R	W	11	1	1214.64	gi|449497556|ref|XP_002188813.2| PREDICTED: uncharacterized protein LOC100227597 [Taeniopygia guttata];H0ZMA1	gi|449497556|ref|XP_002188813.2| PREDICTED: uncharacterized protein LOC100227597 [Taeniopygia guttata]	79	89	no	no	2;3	8.9044e-08	131.12	2316200000				18
AQTGLCHYFER	RDSEYTFKAQTGLCHY	GLCHYFERSDFGVSIT	K	S	11	0	1380.62	H0Z4U0;gi|224049669|ref|XP_002196637.1| PREDICTED: cathepsin O [Taeniopygia guttata];H0ZW96;gi|449512065|ref|XP_002196301.2| PREDICTED: cathepsin O-like, partial [Taeniopygia guttata]	H0Z4U0	165	175	yes	no	3	0.0016299	72.34	130880000				1
AQTSPSILHSR	SHSEPPQRAQTSPSIL	SPSILHSRGRRLPSHR	R	G	11	0	1195.63	gi|449497556|ref|XP_002188813.2| PREDICTED: uncharacterized protein LOC100227597 [Taeniopygia guttata];H0ZMA1	gi|449497556|ref|XP_002188813.2| PREDICTED: uncharacterized protein LOC100227597 [Taeniopygia guttata]	837	847	no	no	2;3	5.7899e-21	160.67	13058000000				45
AQVPPKEYQNR	LTDVQKQRAQVPPKEY	PPKEYQNRGSLQYQFG	R	G	11	1	1328.68	H0Z8U7;gi|224057648|ref|XP_002188035.1| PREDICTED: vitellogenin-1-like [Taeniopygia guttata]	H0Z8U7	273	283	yes	no	3	0.0074449	69.721	62421000				0
ARFEELNADLFR	DFYTSITRARFEELNA	ELNADLFRGTLDPVEK	R	G	12	1	1479.75	gi|224083318|ref|XP_002195736.1| PREDICTED: heat shock cognate 71 kDa protein [Taeniopygia guttata];H0YQE7;gi|449502957|ref|XP_004174544.1| PREDICTED: heat shock 70 kDa protein-like isoform 2 [Taeniopygia guttata];H0ZRS0;gi|224051826|ref|XP_002200628.1| PREDICTED: heat shock 70 kDa protein-like isoform 1 [Taeniopygia guttata];gi|121483780|gb|ABM54454.1| heat shock protein 70, partial [Taeniopygia…	gi|224083318|ref|XP_002195736.1| PREDICTED: heat shock cognate 71 kDa protein [Taeniopygia guttata]	300	311	yes	no	2;3	8.56e-154	237.07	1175300000				19
ARLPEVLK	ESAAEYVKARLPEVLK	ARLPEVLKQHLQDYER	K	Q	8	1	924.576	gi|224060935|ref|XP_002194691.1| PREDICTED: protein phosphatase 1L [Taeniopygia guttata];H0ZLM2	gi|224060935|ref|XP_002194691.1| PREDICTED: protein phosphatase 1L [Taeniopygia guttata]	141	148	yes	no	2	0.014961	97.635	217980000				1
ARPGFHSQLEK	IILEKRLRARPGFHSQ	GFHSQLEKSYKMRPRA	R	S	11	1	1268.66	H0Z5S2;gi|449479753|ref|XP_002197455.2| PREDICTED: LOW QUALITY PROTEIN: pigment epithelium-derived factor [Taeniopygia guttata]	H0Z5S2	110	120	yes	no	2;3;4	1.0353e-66	188.96	25882000000				84
ARPGFHSQLEKSYK	IILEKRLRARPGFHSQ	SQLEKSYKMRPRALSG	R	M	14	2	1646.85	H0Z5S2;gi|449479753|ref|XP_002197455.2| PREDICTED: LOW QUALITY PROTEIN: pigment epithelium-derived factor [Taeniopygia guttata]	H0Z5S2	110	123	yes	no	4	4.7919e-05	97.223	88944000				1
ASAATTAILIAR	EVSEDGTKASAATTAI	TTAILIARSSPPWFIV	K	S	12	0	1157.68	gi|224060004|ref|XP_002198088.1| PREDICTED: glia-derived nexin isoform 1 [Taeniopygia guttata];H0ZCA5	gi|224060004|ref|XP_002198088.1| PREDICTED: glia-derived nexin isoform 1 [Taeniopygia guttata]	348	359	yes	no	2;3	1.8821e-61	196.24	10794000000				41
ASASDGSTFVVAR	TKKMGVGKASASDGST	GSTFVVARYDPAGNVV	K	Y	13	0	1266.62	H0ZEY4	H0ZEY4	115	127	yes	yes	2	0.002961	81.278	126700000				2
ASEVWGALR	TEPVAILKASEVWGAL	SEVWGALRGLETFSQL	K	G	9	0	987.514	H0Z6E7;gi|224091413|ref|XP_002187338.1| PREDICTED: beta-hexosaminidase subunit beta [Taeniopygia guttata]	H0Z6E7	112	120	yes	no	2	1.4189e-12	163.15	2902600000				25
ASFHLGVTPAVLR	RKDAQRARASFHLGVT	GVTPAVLRKRYNMTGG	R	K	13	0	1366.77	H0YQR9;gi|449482627|ref|XP_002190037.2| PREDICTED: tripeptidyl-peptidase 1, partial [Taeniopygia guttata]	H0YQR9	166	178	yes	no	2;3	1.9003e-14	148.62	1209200000				18
ASFSGLLQSLK	RELEKEMRASFSGLLQ	SGLLQSLKENIHSVQS	R	E	11	0	1149.64	gi|449505784|ref|XP_002192638.2| PREDICTED: prominin-1-A-like [Taeniopygia guttata];H0ZHW4	gi|449505784|ref|XP_002192638.2| PREDICTED: prominin-1-A-like [Taeniopygia guttata]	494	504	yes	no	2	4.0339e-07	124.46	265450000				3
ASGDVCQDCIQLVTDVQEAVK	DKPKQKPKASGDVCQD	TDVQEAVKTNSSFVKS	K	T	21	0	2334.08	H0Z157;gi|449504732|ref|XP_002193962.2| PREDICTED: proactivator polypeptide [Taeniopygia guttata]	H0Z157	146	166	yes	no	2	2.826e-12	100.76	100310000				3
ASGIVQWIIR	RNKDDLTKASGIVQWI	GIVQWIIRQQNAYGGF	K	Q	10	0	1141.66	H0ZS62	H0ZS62	1230	1239	yes	yes	2	9.4101e-68	210.08	8216700000				41
ASGVQVADEVCR	________________	QVADEVCRIFYDMKVR	-	I	12	0	1289.6	H0Z6G7;gi|350534686|ref|NP_001232634.1| putative destrin [Taeniopygia guttata];gi|197128778|gb|ACH45276.1| putative destrin [Taeniopygia guttata];B5G1W5	H0Z6G7	1	12	yes	no	2	0.0032098	74.987	190780000				2
ASILTGK	SALCCPSRASILTGKY	RASILTGKYPHNHHVV	R	Y	7	0	688.412	H0Z834;gi|449481578|ref|XP_004176153.1| PREDICTED: LOW QUALITY PROTEIN: N-acetylglucosamine-6-sulfatase [Taeniopygia guttata]	H0Z834	53	59	yes	no	2	0.018788	104.21	207500000				3
ASISYTIPDTITK	IPINSTGKASISYTIP	TIPDTITKWKASAFCV	K	W	13	0	1408.74	H0ZS62	H0ZS62	761	773	yes	yes	2	0.00013166	116.51	3277900000				18
ASLDVDEK	KVSKVVHKASLDVDEK	ASLDVDEKGTEAAAAT	K	G	8	0	875.424	H0ZQY2;gi|224051673|ref|XP_002200214.1| PREDICTED: alpha-1-antiproteinase 2-like [Taeniopygia guttata]	H0ZQY2	316	323	yes	no	2	0.018959	74.92	81049000				3
ASLINEWANSVK	ATLEPLVKASLINEWA	NEWANSVKKQKVEVYL	K	K	12	0	1330.69	gi|350539029|ref|NP_001232125.1| putative neuroserpin variant 4 precursor [Taeniopygia guttata];gi|197129577|gb|ACH46075.1| putative neuroserpin variant 4 [Taeniopygia guttata];B5G464;H0ZVQ2;gi|449511211|ref|XP_004175740.1| PREDICTED: neuroserpin-like, partial [Taeniopygia guttata]	gi|350539029|ref|NP_001232125.1| putative neuroserpin variant 4 precursor [Taeniopygia guttata]	273	284	yes	no	2	1.734e-05	124.12	1066100000				9
ASLPVGPYLTR	APLRRHRRASLPVGPY	PVGPYLTRYLSQQIDH	R	Y	11	0	1172.66	gi|224043680|ref|XP_002188561.1| PREDICTED: lysosomal Pro-X carboxypeptidase [Taeniopygia guttata]	gi|224043680|ref|XP_002188561.1| PREDICTED: lysosomal Pro-X carboxypeptidase [Taeniopygia guttata]	27	37	yes	yes	2	4.0685e-08	129	10798000000				24
ASNVFSLAFR	YNEKVDPRASNVFSLA	NVFSLAFRFGHTSVQP	R	F	10	0	1110.58	H0YYF6;gi|449479528|ref|XP_002188187.2| PREDICTED: myeloperoxidase [Taeniopygia guttata]	H0YYF6	457	466	yes	no	2	0.003763	81.017	56928000				1
ASPAPGVLTVLEQIPGLVVVADQTK	YNAFTPGRASPAPGVL	VVVADQTKLLYQQGYW	R	L	25	0	2501.41	H0ZFH8;gi|449477362|ref|XP_002196220.2| PREDICTED: phospholipase B domain containing 2 [Taeniopygia guttata]	H0ZFH8	295	319	yes	no	2;3	0	281.23	1306600000				23
ASPTAEAVQITQNGEENK	WKNNVYVKASPTAEAV	TQNGEENKIFNGIPDW	K	I	18	0	1885.9	gi|449507052|ref|XP_004176799.1| PREDICTED: dipeptidyl peptidase 4 [Taeniopygia guttata];H0Z8Z3;H0Z8Z1	gi|449507052|ref|XP_004176799.1| PREDICTED: dipeptidyl peptidase 4 [Taeniopygia guttata]	151	168	yes	no	2	1.2764e-50	174.68	80701000				2
ASQVRDMLENQEK	AVMARPEKASQVRDML	DMLENQEKLFGAKGTR	K	L	13	1	1546.74	H0Z885;gi|449509524|ref|XP_002192726.2| PREDICTED: ovotransferrin-like [Taeniopygia guttata]	H0Z885	619	631	yes	no	3	0.0012195	69.352	97713000		1097		1
ASSLSGAQLAAFK	SLRVEAARASSLSGAQ	GAQLAAFKCYVATLVK	R	C	13	0	1249.67	H1A439;gi|449509315|ref|XP_004175487.1| PREDICTED: LOW QUALITY PROTEIN: sulfhydryl oxidase 1 [Taeniopygia guttata]	H1A439	293	305	yes	no	2	9.7788e-40	177.1	22688000000				77
ASVFIPR	ENGYETFKASVFIPRK	KASVFIPRKMQARFIL	K	K	7	0	788.454	gi|449480691|ref|XP_004176568.1| PREDICTED: inter-alpha-trypsin inhibitor heavy chain H5 [Taeniopygia guttata];H0YV31	gi|449480691|ref|XP_004176568.1| PREDICTED: inter-alpha-trypsin inhibitor heavy chain H5 [Taeniopygia guttata]	165	171	yes	no	2	0.0052431	124.89	2197400000				27
ASWDPAEGAVR	EVGANSLRASWDPAEG	DPAEGAVRGYRVRCRR	R	G	11	0	1157.55	gi|449486956|ref|XP_002194049.2| PREDICTED: von Willebrand factor A domain-containing protein 1-like [Taeniopygia guttata]	gi|449486956|ref|XP_002194049.2| PREDICTED: von Willebrand factor A domain-containing protein 1-like [Taeniopygia guttata]	416	426	yes	yes	2	0.0066707	73.655	423960000				2
ASYFIHPFYSTSR	TVDLSYQRASYFIHPF	HPFYSTSRSFLSIIRV	R	S	13	0	1574.75	gi|449485115|ref|XP_002190450.2| PREDICTED: alpha-2-macroglobulin-like 1 [Taeniopygia guttata]	gi|449485115|ref|XP_002190450.2| PREDICTED: alpha-2-macroglobulin-like 1 [Taeniopygia guttata]	417	429	yes	yes	2;3	1.5322e-32	155.66	435870000				15
ASYLDCIK	FAFSCLQKASYLDCIK	ASYLDCIKAISNSEAD	K	A	8	0	968.464	H0Z885;gi|449509524|ref|XP_002192726.2| PREDICTED: ovotransferrin-like [Taeniopygia guttata]	H0Z885	59	66	yes	no	1;2	0.0024962	118.74	8621900000				18
ATALSLPR	RAARTPPRATALSLPR	ATALSLPRLRLDLALD	R	L	8	0	827.486	H0Z9E5;gi|449504022|ref|XP_004174561.1| PREDICTED: plasma protease C1 inhibitor [Taeniopygia guttata]	H0Z9E5	191	198	yes	no	2	0.002416	119.29	472410000				3
ATAQSLDADLK	YSLVAPPRATAQSLDA	QSLDADLKGEFYSLAH	R	G	11	0	1131.58	H0Z7E2;gi|449486391|ref|XP_002192404.2| PREDICTED: bactericidal permeability-increasing protein-like [Taeniopygia guttata];gi|449486395|ref|XP_004177130.1| PREDICTED: bactericidal permeability-increasing protein-like [Taeniopygia guttata]	H0Z7E2	213	223	yes	no	2	0.0023582	84.479	777310000				9
ATAQSLDVDLK	YSLVAPPRATAQSLDV	QSLDVDLKGEFYSLAH	R	G	11	0	1159.61	gi|224078157|ref|XP_002192464.1| PREDICTED: bactericidal permeability-increasing protein-like [Taeniopygia guttata]	gi|224078157|ref|XP_002192464.1| PREDICTED: bactericidal permeability-increasing protein-like [Taeniopygia guttata]	230	240	yes	yes	2	0.019879	63.473	43221000				1
ATATYNYK	QQRNKNSRATATYNYK	ATATYNYKIKYTRSEA	R	I	8	0	930.445	H0Z8U7;gi|224057648|ref|XP_002188035.1| PREDICTED: vitellogenin-1-like [Taeniopygia guttata]	H0Z8U7	216	223	yes	no	2	0.002793	116.73	569550000				12
ATDFVVPGPGK	HAYGDQYRATDFVVPG	FVVPGPGKVEMTYTPT	R	V	11	0	1086.57	H0ZHA7;gi|449506797|ref|XP_004176783.1| PREDICTED: LOW QUALITY PROTEIN: isocitrate dehydrogenase [NADP] cytoplasmic [Taeniopygia guttata]	H0ZHA7	141	151	yes	no	2	0.0041794	77.744	27266000				1
ATEENEVEK	FEEAGLLKATEENEVE	TEENEVEKQSKKTTLE	K	Q	9	0	1047.47	H0ZH50;gi|350534704|ref|NP_001232635.1| putative N-acetylglucosamine-1-phosphotransferase gamma subunit variant 3 [Taeniopygia guttata];gi|197127792|gb|ACH44290.1| putative N-acetylglucosamine-1-phosphotransferase gamma subunit variant 3 [Taeniopygia guttata];gi|197127791|gb|ACH44289.1| putative N-acetylglucosamine-1-phosphotransferase gamma subunit variant 3 [Taeniopygia guttata];B5FZ29;B5FZ28;g…	H0ZH50	195	203	yes	no	2	0.033941	63.184	0				1
ATEGHEACSTGQVLQDGK	EVAQKPAKATEGHEAC	GQVLQDGKCVTCSTGT	K	C	18	0	1886.84	gi|449482150|ref|XP_002188728.2| PREDICTED: signal peptide, CUB domain, EGF-like 1 [Taeniopygia guttata];H0ZP53	gi|449482150|ref|XP_002188728.2| PREDICTED: signal peptide, CUB domain, EGF-like 1 [Taeniopygia guttata]	601	618	yes	no	2;3	4.4025e-285	286.16	1685500000				39
ATEYEVNIGTDVPR	NDNAPQFRATEYEVNI	NIGTDVPRGTSVIKVW	R	G	14	0	1562.76	gi|449500756|ref|XP_004174871.1| PREDICTED: LOW QUALITY PROTEIN: protocadherin Fat 1 [Taeniopygia guttata];H0Z9H0	gi|449500756|ref|XP_004174871.1| PREDICTED: LOW QUALITY PROTEIN: protocadherin Fat 1 [Taeniopygia guttata]	2595	2608	yes	no	2	0.0011756	73.299	0				1
ATFYGEQVDYYK	TYSALNSKATFYGEQV	GEQVDYYKSYIKTCLD	K	S	12	0	1482.67	H0ZJI3;gi|449471853|ref|XP_004175074.1| PREDICTED: LOW QUALITY PROTEIN: ras GTPase-activating-like protein IQGAP1-like [Taeniopygia guttata]	H0ZJI3	1513	1524	yes	no	2	0.012882	65.172	58619000				1
ATGYLVSGYQK	LSREVKSKATGYLVSG	YLVSGYQKQLSYKRPD	K	Q	11	0	1185.6	H0ZS62	H0ZS62	1011	1021	yes	yes	2	1.3744e-80	217.02	27969000000				34
ATGYLVSGYQR	LSEEIKSKATGYLVSG	YLVSGYQRQLKYKHRD	K	Q	11	0	1213.61	H0ZS79;H0ZS92;gi|449485103|ref|XP_002190217.2| PREDICTED: alpha-2-macroglobulin [Taeniopygia guttata]	H0ZS79	967	977	no	no	2	2.5833e-11	140.48	1439700000				14
ATIGLIR	PNQWPLVKATIGLIRN	KATIGLIRNLALCPAN	K	N	7	0	742.47	gi|449491026|ref|XP_004174710.1| PREDICTED: LOW QUALITY PROTEIN: junction plakoglobin [Taeniopygia guttata];H0YW18	gi|449491026|ref|XP_004174710.1| PREDICTED: LOW QUALITY PROTEIN: junction plakoglobin [Taeniopygia guttata]	504	510	yes	no	2	0.0073405	118.01	559640000				2
ATITGYR	TVHWIAPRATITGYRI	RATITGYRIRYQPEQG	R	I	7	0	780.413	H0YXZ8;gi|449506307|ref|XP_002189679.2| PREDICTED: fibronectin [Taeniopygia guttata]	H0YXZ8	1423	1429	yes	no	2	0.0019868	128.48	97000000				2
ATLGMGV	AALIVQSRATLGMGV_	RATLGMGV________	R	-	7	0	647.331	gi|449499399|ref|XP_002192332.2| PREDICTED: serum albumin [Taeniopygia guttata]	gi|449499399|ref|XP_002192332.2| PREDICTED: serum albumin [Taeniopygia guttata]	609	615	yes	yes	1	0.034911	76.347	5622700000		979		12
ATNTGNALDYISK	SIPYQGGKATNTGNAL	NALDYISKHTFTSVNG	K	H	13	0	1366.67	H0ZNW5;gi|371940847|ref|NP_001243163.1| von Willebrand factor precursor [Taeniopygia guttata];gi|334265804|tpg|DAA34813.1| TPA_inf: von Willebrand factor [Taeniopygia guttata];F5XVC4	H0ZNW5	1538	1550	yes	no	2	3.2011e-05	124.24	1395400000				10
ATQVAVGIR	CNKYERLKATQVAVGI	TQVAVGIRDNERNGRS	K	D	9	0	913.535	gi|224045188|ref|XP_002189182.1| PREDICTED: adseverin [Taeniopygia guttata];H0YW82	gi|224045188|ref|XP_002189182.1| PREDICTED: adseverin [Taeniopygia guttata]	190	198	yes	no	2	3.056e-06	141.48	1520200000				16
ATSNVFAMFDQSQIQEFK	TTKKRPQRATSNVFAM	QSQIQEFKEAFNMIDQ	R	E	18	0	2089.98	gi|350538677|ref|NP_001232793.1| myosin regulatory light chain 2, smooth muscle minor isoform-like [Taeniopygia guttata];gi|350537605|ref|NP_001232533.1| putative myosin regulatory light chain isoform L20-B variant 1 [Taeniopygia guttata];gi|224078796|ref|XP_002189809.1| PREDICTED: myosin regulatory light polypeptide 9-like [Taeniopygia guttata];gi|197127505|gb|ACH44003.1| putative myosin regulat…	gi|350538677|ref|NP_001232793.1| myosin regulatory light chain 2, smooth muscle minor isoform-like [Taeniopygia guttata]	18	35	yes	no	2	0.00040054	70.837	6258300		8		1
ATVFNNLQQCMR	QGETFNLKATVFNNLQ	NNLQQCMRIQVTLEES	K	I	12	0	1480.69	gi|449485115|ref|XP_002190450.2| PREDICTED: alpha-2-macroglobulin-like 1 [Taeniopygia guttata];H0ZSA5	gi|449485115|ref|XP_002190450.2| PREDICTED: alpha-2-macroglobulin-like 1 [Taeniopygia guttata]	750	761	no	no	2	2.7795e-11	144.7	801260000		823		10
ATVFNYLDQCIK	RGEDFLLRATVFNYLD	NYLDQCIKINVSLSDS	R	I	12	0	1470.72	H0ZS62	H0ZS62	821	832	yes	yes	2	2.8802e-74	205.97	6683200000				51
ATVFNYLPACIR	RGESFTLKATVFNYLP	NYLPACIRVSVSLAES	K	V	12	0	1423.73	H0ZS79;H0ZS92;gi|449485103|ref|XP_002190217.2| PREDICTED: alpha-2-macroglobulin [Taeniopygia guttata];gi|449512102|ref|XP_002200006.2| PREDICTED: alpha-2-macroglobulin-like, partial [Taeniopygia guttata];H0ZXH2;H0ZXH1	H0ZS79	775	786	no	no	2	0.00028888	105.36	133790000				4
ATVLQLR	LPPEEELKATVLQLRE	KATVLQLRETVLQQKE	K	E	7	0	799.492	H0ZE90;gi|449476366|ref|XP_002191747.2| PREDICTED: neuronal pentraxin-2 [Taeniopygia guttata]	H0ZE90	34	40	yes	no	2	0.0010526	143.37	285540000				5
ATVPELFR	AKMSQEKKATVPELFR	ATVPELFRSPNYRQAI	K	S	8	0	931.513	gi|449484853|ref|XP_002190791.2| PREDICTED: solute carrier family 2, facilitated glucose transporter member 3 [Taeniopygia guttata];H0ZSC5	gi|449484853|ref|XP_002190791.2| PREDICTED: solute carrier family 2, facilitated glucose transporter member 3 [Taeniopygia guttata]	256	263	yes	no	2	0.0010436	130.27	3764900000				17
ATVVCLIENFYPR	SEELSQGKATVVCLIE	LIENFYPRDVSVEWVA	K	D	13	0	1580.8	gi|197127712|gb|ACH44210.1| putative immunoglobulin lambda light chain [Taeniopygia guttata];H0ZF58	gi|197127712|gb|ACH44210.1| putative immunoglobulin lambda light chain [Taeniopygia guttata]	151	163	no	no	2	2.7794e-14	145.83	40716000				2
ATVYLAMGK	NYIAYYRRATVYLAMG	TVYLAMGKSKAAIRDL	R	S	9	0	952.505	H0ZLP1;gi|449483778|ref|XP_002196814.2| PREDICTED: dnaJ homolog subfamily C member 3 [Taeniopygia guttata]	H0ZLP1	62	70	yes	no	2	0.010999	66.299	261930000		800		4
AVAEPGLQLK	YWQATPFRAVAEPGLQ	AEPGLQLKAVKSSTGP	R	A	10	0	1024.59	H0ZUI1;gi|449511098|ref|XP_002200302.2| PREDICTED: thrombospondin-3-like, partial [Taeniopygia guttata]	H0ZUI1	798	807	yes	no	2	0.02277	67.113	105680000				1
AVAMITFAQYLQR	DLKEETFKAVAMITFA	TFAQYLQRCSYDGLSK	K	C	13	0	1510.8	gi|449499399|ref|XP_002192332.2| PREDICTED: serum albumin [Taeniopygia guttata];H0YTL4	gi|449499399|ref|XP_002192332.2| PREDICTED: serum albumin [Taeniopygia guttata]	48	60	yes	no	2;3	3.6995e-115	226.04	37371000000		980		62
AVAQALEVIPR	GVEQWPYRAVAQALEV	QALEVIPRTLIQNCGA	R	T	11	0	1165.68	gi|224084099|ref|XP_002191237.1| PREDICTED: T-complex protein 1 subunit gamma isoform 1 [Taeniopygia guttata];H0Z1E5	gi|224084099|ref|XP_002191237.1| PREDICTED: T-complex protein 1 subunit gamma isoform 1 [Taeniopygia guttata]	439	449	yes	no	2	7.466e-16	147.62	113970000				5
AVCGYQTFFAGK	YTFPALLKAVCGYQTF	YQTFFAGKYLNEYGAE	K	Y	12	0	1347.63	H0Z834;gi|449481578|ref|XP_004176153.1| PREDICTED: LOW QUALITY PROTEIN: N-acetylglucosamine-6-sulfatase [Taeniopygia guttata]	H0Z834	95	106	yes	no	2	1.1698e-06	114.86	1046500000				23
AVDADTGAFGELR	GTLVTTLRAVDADTGA	TGAFGELRYVVLEQAV	R	Y	13	0	1320.63	gi|449482631|ref|XP_004176432.1| PREDICTED: protocadherin-16 [Taeniopygia guttata]	gi|449482631|ref|XP_004176432.1| PREDICTED: protocadherin-16 [Taeniopygia guttata]	2508	2520	yes	yes	2	0.0013581	92.906	237310000				3
AVDFANPGEAAK	SADAFYARAVDFANPG	ANPGEAAKQINAFVEA	R	Q	12	0	1188.58	gi|224047800|ref|XP_002190600.1| PREDICTED: angiotensinogen [Taeniopygia guttata];H0ZI58	gi|224047800|ref|XP_002190600.1| PREDICTED: angiotensinogen [Taeniopygia guttata]	215	226	yes	no	2	0.0010758	96.745	5103600000				27
AVDPDGDGHVSWDEYK	QENKMHFRAVDPDGDG	HVSWDEYKIKFLASKG	R	I	16	0	1788.76	H0Z0U7;gi|224080053|ref|XP_002190266.1| PREDICTED: 45 kDa calcium-binding protein [Taeniopygia guttata]	H0Z0U7	98	113	yes	no	2;3	1.6299e-69	194.19	1013600000				24
AVDPGSPAEAAGLAPQDR	TRPGQYVRAVDPGSPA	AGLAPQDRIIEVNGVC	R	I	18	0	1720.84	H0ZF08;gi|449479405|ref|XP_002191083.2| PREDICTED: Na(+)/H(+) exchange regulatory cofactor NHE-RF1 [Taeniopygia guttata]	H0ZF08	37	54	yes	no	2	3.1249e-09	125.73	500620000				7
AVDSLVPIGR	EPMQTGIKAVDSLVPI	DSLVPIGRGQRELIIG	K	G	10	0	1025.59	gi|91805309|gb|ABE65384.1| ATP5A1, partial [Taeniopygia guttata];A2CIZ3;H0YTM0;gi|224089781|ref|XP_002195743.1| PREDICTED: ATP synthase subunit alpha, mitochondrial [Taeniopygia guttata]	gi|91805309|gb|ABE65384.1| ATP5A1, partial [Taeniopygia guttata]	155	164	yes	no	2	0.0014611	89.609	40863000				2
AVDTIQR	VTADQHSKAVDTIQRT	KAVDTIQRTLHCCGVQ	K	T	7	0	801.434	H0YVQ8;gi|449498416|ref|XP_004175824.1| PREDICTED: tetraspanin-6 [Taeniopygia guttata]	H0YVQ8	51	57	yes	no	2	0.0048296	119.57	353610000				11
AVEELVEVHK	KTRHDTMRAVEELVEV	EELVEVHKVEKTEKSI	R	V	10	0	1151.62	H0YVR2;gi|449477715|ref|XP_002190065.2| PREDICTED: endoplasmic reticulum mannosyl-oligosaccharide 1,2-alpha-mannosidase [Taeniopygia guttata]	H0YVR2	151	160	yes	no	2	0.00070205	94.692	252920000				5
AVEFHLHWGVPGEPR	GGLGVKYKAVEFHLHW	WGVPGEPRNFPGSEHS	K	N	15	0	1729.87	H0ZCC0;gi|449480381|ref|XP_002196666.2| PREDICTED: carbonic anhydrase 4 [Taeniopygia guttata]	H0ZCC0	115	129	yes	no	3	6.2064e-05	107.82	188690000				2
AVEIAANTK	SDAVATEKAVEIAANT	VEIAANTKGICFIRTS	K	G	9	0	915.503	H0Z8V2;gi|449473882|ref|XP_002192593.2| PREDICTED: transketolase [Taeniopygia guttata]	H0Z8V2	421	429	yes	no	2	0.016588	72.638	208150000				4
AVELDPTASQLNSNDAFVLK	SSTSGATRAVELDPTA	SNDAFVLKTPSAAYLW	R	T	20	0	2131.08	H0Z8L2;gi|224073876|ref|XP_002188662.1| PREDICTED: gelsolin [Taeniopygia guttata]	H0Z8L2	526	545	yes	no	2;3	3.7685e-263	268.43	4527800000				46
AVELGEK	GEEVFRKKAVELGEKL	KAVELGEKLLPAFNTP	K	L	7	0	744.402	H0ZNP7;gi|449497887|ref|XP_002189864.2| PREDICTED: mannosyl-oligosaccharide 1,2-alpha-mannosidase IA [Taeniopygia guttata]	H0ZNP7	186	192	yes	no	2	0.018676	100.39	109110000				4
AVEMLIIGR	MAFSKAAKAVEMLIIG	VEMLIIGRFVIGTFCG	K	F	9	0	1000.57	gi|449484853|ref|XP_002190791.2| PREDICTED: solute carrier family 2, facilitated glucose transporter member 3 [Taeniopygia guttata];H0ZSC5	gi|449484853|ref|XP_002190791.2| PREDICTED: solute carrier family 2, facilitated glucose transporter member 3 [Taeniopygia guttata]	117	125	yes	no	2	2.0534e-05	115.71	3783600000		808		31
AVFETPNEYYIPGVPYR	LISRTAARAVFETPNE	YIPGVPYRGKIKVQDH	R	G	17	0	2013.98	H0ZSA0	H0ZSA0	256	272	yes	yes	2;3	2.6427e-247	268.61	8072100000				56
AVFPSIVGR	FAGDDAPRAVFPSIVG	VFPSIVGRPRHQGVMV	R	P	9	0	944.544	H0Z0Q3;gi|224061779|ref|XP_002195916.1| PREDICTED: actin, cytoplasmic type 5-like [Taeniopygia guttata];H0ZNH2;gi|224051372|ref|XP_002200536.1| PREDICTED: actin, alpha cardiac muscle 1 [Taeniopygia guttata];H0Z125	H0Z0Q3	30	38	no	no	2	3.0513e-05	125.31	9156500000				53
AVFPSIVGRPR	FAGDDAPRAVFPSIVG	PSIVGRPRHQGVMVGM	R	H	11	1	1197.7	H0Z0Q3;gi|224061779|ref|XP_002195916.1| PREDICTED: actin, cytoplasmic type 5-like [Taeniopygia guttata];H0ZNH2;gi|224051372|ref|XP_002200536.1| PREDICTED: actin, alpha cardiac muscle 1 [Taeniopygia guttata];H0Z125	H0Z0Q3	30	40	no	no	2;3	1.9241e-42	183.03	21976000000				71
AVFQAGQENVPILK	RIAGLCNRAVFQAGQE	QENVPILKRAVAGDAS	R	R	14	0	1512.83	H0ZT35	H0ZT35	425	438	yes	yes	2	9.163e-10	97.203	48818000				5
AVFSEYQR	ARSRAHLRAVFSEYQR	AVFSEYQRMCNRDIES	R	M	8	0	998.482	gi|224052361|ref|XP_002194966.1| PREDICTED: annexin A11 [Taeniopygia guttata];H0Z7J3	gi|224052361|ref|XP_002194966.1| PREDICTED: annexin A11 [Taeniopygia guttata]	386	393	yes	no	2	0.00075397	133.6	397060000				10
AVFVDLEPTVIDEVR	GAGKHVPRAVFVDLEP	PTVIDEVRTGTYRQLF	R	T	15	0	1700.9	gi|350538681|ref|NP_001232109.1| putative tubulin alpha-2 chain variant 2 [Taeniopygia guttata];gi|197129395|gb|ACH45893.1| putative tubulin alpha-2 chain variant 2 [Taeniopygia guttata];B5G3N2;H1A034;gi|449510123|ref|XP_002199919.2| PREDICTED: tubulin alpha-1C chain-like, partial [Taeniopygia guttata]	gi|350538681|ref|NP_001232109.1| putative tubulin alpha-2 chain variant 2 [Taeniopygia guttata]	30	44	yes	no	2;3	3.0496e-86	202.25	4994100000				45
AVGFIQAK	EKKAAFTRAVGFIQAK	AVGFIQAKGYPSSTNV	R	G	8	0	832.481	gi|449492047|ref|XP_002193595.2| PREDICTED: villin-1-like [Taeniopygia guttata];H0YQ44	gi|449492047|ref|XP_002193595.2| PREDICTED: villin-1-like [Taeniopygia guttata]	312	319	yes	no	2	0.022732	79.469	419010000				6
AVGLEVMSGNLMTEIR	SSAVPVSKAVGLEVMS	GNLMTEIRQYFYSNVT	K	Q	16	0	1718.87	H0ZIJ5;gi|449501297|ref|XP_002194237.2| PREDICTED: epididymis-specific alpha-mannosidase [Taeniopygia guttata]	H0ZIJ5	634	649	yes	no	2;3	2.4243e-56	184.87	9827000000		1006;1007		53
AVGYLTGDMK	TGGKSFCRAVGYLTGD	GYLTGDMKDFGTWLKD	R	D	10	0	1053.52	H0YTP9;gi|449514104|ref|XP_004174673.1| PREDICTED: uncharacterized protein LOC100218899 [Taeniopygia guttata]	H0YTP9	463	472	yes	no	2	0.00081366	85.355	421280000		1127		5
AVGYLTGDMKDFGTWLK	TGGKSFCRAVGYLTGD	KDFGTWLKDKPLTVQL	R	D	17	1	1900.94	H0YTP9;gi|449514104|ref|XP_004174673.1| PREDICTED: uncharacterized protein LOC100218899 [Taeniopygia guttata]	H0YTP9	463	479	yes	no	2	0.0076206	64.298	29260000		1127		1
AVHLPNCDR	SSQRMVPRAVHLPNCD	VHLPNCDRKGFYKRKQ	R	K	9	0	1080.51	H0Z3W8;gi|449506910|ref|XP_002191390.2| PREDICTED: insulin-like growth factor-binding protein 5 [Taeniopygia guttata]	H0Z3W8	101	109	yes	no	2;3	1.6971e-05	113.18	2131800000				20
AVIDTPR	GKVLHQVKAVIDTPRF	KAVIDTPRFSKDYKCN	K	F	7	0	770.429	H1A127;H0YX73;gi|449477841|ref|XP_002191982.2| PREDICTED: arrestin domain-containing protein 1 [Taeniopygia guttata]	H1A127	37	43	yes	no	2	0.034135	91.906	108660000				1
AVIQHFQEK	NLPKADKKAVIQHFQE	VIQHFQEKVESLEQEA	K	V	9	0	1098.58	gi|449485917|ref|XP_004175259.1| PREDICTED: LOW QUALITY PROTEIN: amyloid beta A4 protein [Taeniopygia guttata];H0ZTL2	gi|449485917|ref|XP_004175259.1| PREDICTED: LOW QUALITY PROTEIN: amyloid beta A4 protein [Taeniopygia guttata]	319	327	yes	no	3	0.00051528	89.886	163150000				2
AVISVPAEFDER	NLGMSISKAVISVPAE	VPAEFDERQRNSTIKA	K	Q	12	0	1331.67	H0ZTJ7;gi|224044274|ref|XP_002195840.1| PREDICTED: heat shock 70 kDa protein 13 [Taeniopygia guttata]	H0ZTJ7	170	181	yes	no	2	7.1528e-05	116.24	3087700000				32
AVLEPADR	EVLQQAVKAVLEPADR	AVLEPADRSAALKRLA	K	S	8	0	869.461	gi|224057610|ref|XP_002186993.1| PREDICTED: LOW QUALITY PROTEIN: vitellogenin-2 [Taeniopygia guttata];H0Z847	gi|224057610|ref|XP_002186993.1| PREDICTED: LOW QUALITY PROTEIN: vitellogenin-2 [Taeniopygia guttata]	754	761	yes	no	2	0.0012548	116.73	5104500000				19
AVLGFSNNPSPK	LAKDVVLKAVLGFSNN	FSNNPSPKKPLMLSLH	K	K	12	0	1229.64	H0Z1Z0;gi|224073506|ref|XP_002195220.1| PREDICTED: torsin-1B [Taeniopygia guttata]	H0Z1Z0	67	78	yes	no	2	1.4665e-14	148.28	1419700000				9
AVLHIALR	KINFTENRAVLHIALR	AVLHIALRNRSNVPIL	R	N	8	0	891.565	gi|224064940|ref|XP_002189312.1| PREDICTED: glucose-6-phosphate isomerase [Taeniopygia guttata];H0ZH17	gi|224064940|ref|XP_002189312.1| PREDICTED: glucose-6-phosphate isomerase [Taeniopygia guttata]	96	103	yes	no	2	5.6126e-11	164.89	934270000				9
AVLVDLEPGTMDSVR	TGGKYVPRAVLVDLEP	PGTMDSVRSGPFGQIF	R	S	15	0	1600.81	gi|197129680|gb|ACH46178.1| putative tubulin beta 2 [Taeniopygia guttata];gi|153792025|ref|NP_001093160.1| tubulin beta-2C chain [Taeniopygia guttata];B5G4G7;gi|350536299|ref|NP_001232239.1| putative tubulin beta 2 [Taeniopygia guttata];gi|197129678|gb|ACH46176.1| putative tubulin beta 2 [Taeniopygia guttata];B5G4G5;H0YX49	gi|197129680|gb|ACH46178.1| putative tubulin beta 2 [Taeniopygia guttata]	63	77	yes	no	2	7.6033e-12	136.6	2506800000		62		24
AVMDWIK	VRIQPETRAVMDWIKK	RAVMDWIKKETFVLSA	R	K	7	0	861.442	H0Z920;gi|224094017|ref|XP_002189287.1| PREDICTED: carboxypeptidase M [Taeniopygia guttata]	H0Z920	172	178	yes	no	2	0.013422	82.671	381840000		578		10
AVNVMVMAGR	NLGKNYEKAVNVMVMA	NVMVMAGRAYYDSLAK	K	A	10	0	1046.54	H0ZEA2;gi|224070470|ref|XP_002196864.1| PREDICTED: brain-specific angiogenesis inhibitor 1-associated protein 2-like protein 1 [Taeniopygia guttata]	H0ZEA2	40	49	yes	no	2	0.0057526	65.535	84019000		503;504		3
AVPTVVTIQPQYGGAMSSVSR	________________	GAMSSVSRCTWQTGLM	M	C	21	0	2147.1	gi|449499739|ref|XP_004176328.1| PREDICTED: placenta-specific gene 8 protein-like [Taeniopygia guttata]	gi|449499739|ref|XP_004176328.1| PREDICTED: placenta-specific gene 8 protein-like [Taeniopygia guttata]	2	22	yes	yes	2	6.8645e-23	109.32	89096000		989		3
AVPVEENLSNK	DNEIIPDKAVPVEENL	VEENLSNKISMASTAN	K	I	11	0	1198.62	gi|449486185|ref|XP_002190369.2| PREDICTED: syndecan-4 [Taeniopygia guttata];H0Z3M3	gi|449486185|ref|XP_002190369.2| PREDICTED: syndecan-4 [Taeniopygia guttata]	91	101	yes	no	2	2.2815e-05	112.83	1302700000				17
AVQQYLEETQNK	LVENAVLKAVQQYLEE	YLEETQNKSRQTDGSP	K	S	12	0	1449.71	gi|449497503|ref|XP_004174224.1| PREDICTED: A-kinase anchor protein 7 isoform alpha-like [Taeniopygia guttata];H0ZN63	gi|449497503|ref|XP_004174224.1| PREDICTED: A-kinase anchor protein 7 isoform alpha-like [Taeniopygia guttata]	44	55	yes	no	2	0.00011462	110.44	57014000				1
AVSDCIEK	RRLRIVLKAVSDCIEK	AVSDCIEKDGYDNVVE	K	D	8	0	920.427	gi|449476362|ref|XP_002191581.2| PREDICTED: extracellular serine/threonine protein kinase Fam20C [Taeniopygia guttata];H0ZDY3	gi|449476362|ref|XP_002191581.2| PREDICTED: extracellular serine/threonine protein kinase Fam20C [Taeniopygia guttata]	448	455	yes	no	2	0.021783	80.219	76840000				1
AVSLESSVSPAEPVAR	HPAAWAIRAVSLESSV	SPAEPVARGLGSSQGA	R	G	16	0	1597.83	H0Z7H5;gi|449503956|ref|XP_002195741.2| PREDICTED: transmembrane protein 132A [Taeniopygia guttata]	H0Z7H5	81	96	yes	no	2	1.0639e-07	122.75	390840000				8
AVSPAGAGPWSESFR	TAYEVSVRAVSPAGAG	GPWSESFRGTTLEEAE	R	G	15	0	1517.73	H0ZNV1;gi|224048253|ref|XP_002190718.1| PREDICTED: proto-oncogene tyrosine-protein kinase ROS [Taeniopygia guttata]	H0ZNV1	595	609	yes	no	2	0.00082433	83.292	187990000				3
AVTEQGAELSNEER	DDMATCMKAVTEQGAE	AELSNEERNLLSVAYK	K	N	14	0	1531.71	H0ZS28;gi|224048717|ref|XP_002197936.1| PREDICTED: 14-3-3 protein theta [Taeniopygia guttata]	H0ZS28	28	41	yes	no	2;3	4.9063e-259	281.48	1819400000				22
AVTEQGHELSNEER	DDMAAAMKAVTEQGHE	HELSNEERNLPLRGQK	K	N	14	0	1597.73	gi|449486338|ref|XP_002190658.2| PREDICTED: 14-3-3 protein beta/alpha [Taeniopygia guttata];H0Z417	gi|449486338|ref|XP_002190658.2| PREDICTED: 14-3-3 protein beta/alpha [Taeniopygia guttata]	28	41	yes	no	2;3	5.9687e-66	193.77	377630000				19
AVTNTLYR	IWLILGTKAVTNTLYR	AVTNTLYRTSGLALEH	K	T	8	0	936.503	H0ZIJ5;gi|449501297|ref|XP_002194237.2| PREDICTED: epididymis-specific alpha-mannosidase [Taeniopygia guttata]	H0ZIJ5	814	821	yes	no	2	1.846e-16	173.68	840850000				9
AVVDDHVLVACPR	VDCSHYRRAVVDDHVL	HVLVACPRILKPVCGS	R	I	13	0	1449.74	H0YQL7;gi|449474881|ref|XP_002194461.2| PREDICTED: ovoinhibitor-like [Taeniopygia guttata]	gi|449474881|ref|XP_002194461.2| PREDICTED: ovoinhibitor-like [Taeniopygia guttata]	403	415	no	no	2;3	5.9937e-153	247.29	58588000000				176
AVVDLYTGNGHEDAESK	KVAPYFERAVVDLYTG	GHEDAESKALLLDIFR	R	A	17	0	1803.83	H0ZJE2;gi|449497279|ref|XP_002192469.2| PREDICTED: ERO1-like protein beta [Taeniopygia guttata]	H0ZJE2	288	304	yes	no	2;3	2.5472e-73	197.14	605770000				11
AVVGQASSLASGK	ETWRTEERAVVGQASS	ASSLASGKLLEQAASS	R	L	13	0	1173.64	H1A285	H1A285	150	162	yes	yes	2	1.0591e-06	133.32	355350000				3
AVVHIQVK	TNWKKSHKAVVHIQVK	AVVHIQVKDVNEFSPA	K	D	8	0	892.549	H0Z3Y7;gi|449509441|ref|XP_002187611.2| PREDICTED: calsyntenin-2 [Taeniopygia guttata]	H0Z3Y7	69	76	yes	no	2	0.0057386	96.19	180650000				1
AVVLQGSNDVELR	AETGNLKKAVVLQGSN	GSNDVELRAEGNSRFT	K	A	13	0	1398.75	H0YTI8;gi|224044919|ref|XP_002196734.1| PREDICTED: collagen alpha-2(I) chain [Taeniopygia guttata];H1A1K8;gi|449510171|ref|XP_002190214.2| PREDICTED: collagen alpha-2(I) chain-like, partial [Taeniopygia guttata]	H0YTI8	1287	1299	yes	no	2	0.0001484	107.39	391010000				7
AVVLYNGEK	PCKIPVKKAVVLYNGE	VVLYNGEKKRVQNDLK	K	K	9	0	991.534	gi|224074517|ref|XP_002197857.1| PREDICTED: beta-2-glycoprotein 1 [Taeniopygia guttata];H0Z1D4	gi|224074517|ref|XP_002197857.1| PREDICTED: beta-2-glycoprotein 1 [Taeniopygia guttata]	271	279	yes	no	2	0.0021417	90.761	179900000				3
AVVQVFEGTSGIDAK	VLEVSGSKAVVQVFEG	GTSGIDAKKTSCEFTG	K	K	15	0	1519.79	H1A3W5;gi|449488375|ref|XP_002187894.2| PREDICTED: V-type proton ATPase subunit B, brain isoform [Taeniopygia guttata]	H1A3W5	78	92	yes	no	2	1.3401e-05	123.76	49973000				2
AVVSEAALPGTELLR	VFSRAEYRAVVSEAAL	LPGTELLRVAAHDADS	R	V	15	0	1524.85	gi|449482631|ref|XP_004176432.1| PREDICTED: protocadherin-16 [Taeniopygia guttata]	gi|449482631|ref|XP_004176432.1| PREDICTED: protocadherin-16 [Taeniopygia guttata]	2387	2401	yes	yes	2	1.1655e-43	145.1	558680000				18
AWIILDQYR	HAGNVQHRAWIILDQY	WIILDQYRKKSKLFRT	R	K	9	0	1176.63	H0YRU7;gi|224089166|ref|XP_002188716.1| PREDICTED: alpha-mannosidase 2 [Taeniopygia guttata]	H0YRU7	357	365	yes	no	2	0.019286	70.747	18180000				2
AYDYVSVNQGNDQVQFR	NGTGIQMKAYDYVSVN	GNDQVQFRNMDSYYKR	K	N	17	0	2001.92	gi|449485099|ref|XP_002190117.2| PREDICTED: ovostatin-like [Taeniopygia guttata];H1A5U5	gi|449485099|ref|XP_002190117.2| PREDICTED: ovostatin-like [Taeniopygia guttata]	328	344	yes	no	2;3	3.5659e-106	211.9	2919700000				38
AYFSVIGDILGTALR	NLVQGSARAYFSVIGD	DILGTALRNMDNLLHM	R	N	15	0	1594.87	gi|449485099|ref|XP_002190117.2| PREDICTED: ovostatin-like [Taeniopygia guttata];H1A5U5	gi|449485099|ref|XP_002190117.2| PREDICTED: ovostatin-like [Taeniopygia guttata]	930	944	yes	no	2	1.432e-241	267.93	1378100000				24
AYGSFSVK	VINVTSARAYGSFSVK	AYGSFSVKERVLPKFE	R	E	8	0	857.428	gi|449485115|ref|XP_002190450.2| PREDICTED: alpha-2-macroglobulin-like 1 [Taeniopygia guttata];H0ZSA0	gi|449485115|ref|XP_002190450.2| PREDICTED: alpha-2-macroglobulin-like 1 [Taeniopygia guttata]	230	237	no	no	2	0.0035593	101.54	301980000				8
AYLQQLR	KQEEEVMRAYLQQLRQ	RAYLQQLRQETGLRLC	R	Q	7	0	890.497	H0Z5L8;gi|350539461|ref|NP_001232148.1| putative actin related protein 2/3 complex subunit 3 [Taeniopygia guttata];gi|197127832|gb|ACH44330.1| putative actin related protein 2/3 complex subunit 3 [Taeniopygia guttata];gi|197127831|gb|ACH44329.1| putative actin related protein 2/3 complex subunit 3 [Taeniopygia guttata];gi|197127830|gb|ACH44328.1| putative actin related protein 2/3 complex subunit…	H0Z5L8	129	135	yes	no	2	0.00703	106.85	113560000				2
AYPAATVPIK	AFSVILSKAYPAATVP	PAATVPIKFDKILYNR	K	F	10	0	1029.59	H0ZNY7;gi|224048279|ref|XP_002190693.1| PREDICTED: collagen alpha-1(X) chain [Taeniopygia guttata]	H0ZNY7	558	567	yes	no	2	0.0055192	78.098	2175100000				6
AYPAATVPIKFDK	AFSVILSKAYPAATVP	TVPIKFDKILYNRQQH	K	I	13	1	1419.78	H0ZNY7;gi|224048279|ref|XP_002190693.1| PREDICTED: collagen alpha-1(X) chain [Taeniopygia guttata]	H0ZNY7	558	570	yes	no	2;3	6.7532e-51	183.06	12350000000				52
AYQFYYGGNR	FYHNNTFKAYQFYYGG	QFYYGGNRCTNPIYTL	K	C	10	0	1237.55	H0ZHK2;gi|449494664|ref|XP_002192663.2| PREDICTED: protein APCDD1-like [Taeniopygia guttata]	H0ZHK2	100	109	yes	no	2	8.0968e-09	130.75	883320000				12
AYSNFDADRDAAALETAIK	PSAYATVKAYSNFDAD	AALETAIKTKGVDEVT	K	T	19	1	2040.98	H0Z4R0;gi|449470945|ref|XP_002194183.2| PREDICTED: annexin A2 [Taeniopygia guttata]	H0Z4R0	29	47	yes	no	2;3	1.4213e-22	149.84	254990000				4
AYVQESGFFVK	MEVLPQAKAYVQESGF	QESGFFVKENMEQWYY	K	E	11	0	1273.63	gi|449485824|ref|XP_002194114.2| PREDICTED: [Protein ADP-ribosylarginine] hydrolase [Taeniopygia guttata];H0ZTH4	gi|449485824|ref|XP_002194114.2| PREDICTED: [Protein ADP-ribosylarginine] hydrolase [Taeniopygia guttata]	213	223	yes	no	2	1.0379e-06	102.52	160820000				4
AYVSVDGVPQGVLER	PLNGVHDRAYVSVDGV	VPQGVLERDKSLKINI	R	D	15	0	1587.83	H0Z2A9;gi|449493221|ref|XP_002196735.2| PREDICTED: beta-galactosidase [Taeniopygia guttata]	H0Z2A9	420	434	yes	no	2	1.1983e-08	135.14	2239100000				36
CAFCNAVMDSNGTITLNHFGK	DNTTYSNKCAFCNAVM	ITLNHFGKC_______	K	C	21	0	2356.04	H0YQL9;gi|224067572|ref|XP_002194479.1| PREDICTED: ovomucoid-like [Taeniopygia guttata];gi|449512555|ref|XP_002197976.2| PREDICTED: ovomucoid-like, partial [Taeniopygia guttata];H1A0C8;H1A0C5	H0YQL9	186	206	no	no	2;3;4	0	325.19	6300000000		490		62
CAIGVTHFQLVQMK	HQKEMNEKCAIGVTHF	HFQLVQMKDFRFSYKF	K	D	14	0	1630.83	H0Z7D7;gi|449472689|ref|XP_004175043.1| PREDICTED: LOW QUALITY PROTEIN: Golgi apparatus protein 1 [Taeniopygia guttata]	H0Z7D7	642	655	yes	no	2;3	5.5384e-05	101.55	1134600000		643		9
CASLSTCVLGK	LDKPISKRCASLSTCV	LSTCVLGKLSQELHKL	R	L	11	0	1194.57	H0ZDU9;gi|224050809|ref|XP_002198249.1| PREDICTED: calcitonin gene-related peptide-like isoform 1 [Taeniopygia guttata]	H0ZDU9	82	92	yes	no	2	0.0011598	77.062	49572000				1
CAVLLGMEGR	LGKTCHARCAVLLGME	VLLGMEGRAISDAQLS	R	A	10	0	1104.54	H0ZD74;gi|449471648|ref|XP_004176978.1| PREDICTED: LOW QUALITY PROTEIN: lactadherin [Taeniopygia guttata]	H0ZD74	129	138	yes	no	2	0.0012201	80.916	1859200000		622		14
CCNLPENKR	KMTAVGKKCCNLPENK	CNLPENKRMSCSEYYL	K	M	9	1	1189.53	gi|449499399|ref|XP_002192332.2| PREDICTED: serum albumin [Taeniopygia guttata];H0YTL4	gi|449499399|ref|XP_002192332.2| PREDICTED: serum albumin [Taeniopygia guttata]	465	473	yes	no	3	1.7192e-05	115.71	166940000				7
CESEEKFPCR	SDEECAEKCESEEKFP	SEEKFPCRAFLFTSKD	K	A	10	1	1340.55	gi|224048112|ref|XP_002190399.1| PREDICTED: plasminogen-like [Taeniopygia guttata];H0ZML2	gi|224048112|ref|XP_002190399.1| PREDICTED: plasminogen-like [Taeniopygia guttata]	37	46	yes	no	3	2.3821e-07	113.93	209770000				5
CESFLEELQK	CLAGKAEKCESFLEEL	SFLEELQKSSKEVDGS	K	S	10	0	1281.59	H0ZS62	H0ZS62	1163	1172	yes	yes	2	2.0486e-86	223.31	3071100000				50
CEVIDGLEDESDIVDLR	LKDDGKYRCEVIDGLE	ESDIVDLRLQGIVFPY	R	L	17	0	1975.9	H0ZD86;gi|449471652|ref|XP_002197624.2| PREDICTED: hyaluronan and proteoglycan link protein 3 [Taeniopygia guttata]	H0ZD86	148	164	yes	no	2	1.3456e-13	128.99	108360000				9
CEVRPEVLFLTR	HGEWVSQRCEVRPEVL	PEVLFLTRHFIFHDNN	R	H	12	1	1517.8	H0ZHK2;gi|449494664|ref|XP_002192663.2| PREDICTED: protein APCDD1-like [Taeniopygia guttata]	H0ZHK2	295	306	yes	no	2;3	7.0663e-55	178.22	480640000				11
CFSVEPVLR	SFEKTAAKCFSVEPVL	FSVEPVLRCVKGCSAT	K	C	9	0	1105.56	gi|224057612|ref|XP_002187307.1| PREDICTED: vitellogenin-2-like [Taeniopygia guttata]	gi|224057612|ref|XP_002187307.1| PREDICTED: vitellogenin-2-like [Taeniopygia guttata]	1634	1642	yes	yes	2	4.944e-05	120.15	2151700000				23
CGIAVAPVSR	GSGSGVFKCGIAVAPV	IAVAPVSRWQYYDSIY	K	W	10	0	1028.54	gi|449507052|ref|XP_004176799.1| PREDICTED: dipeptidyl peptidase 4 [Taeniopygia guttata];H0Z8Z3;H0Z8Z1	gi|449507052|ref|XP_004176799.1| PREDICTED: dipeptidyl peptidase 4 [Taeniopygia guttata]	623	632	yes	no	2	0.0010321	76.228	57962000				1
CGIPLSDLK	LRNKAAFRCGIPLSDL	GIPLSDLKTQLEVQKL	R	T	9	0	1001.52	H0YS14;gi|449490180|ref|XP_002194486.2| PREDICTED: complement receptor type 1-like [Taeniopygia guttata]	H0YS14	665	673	yes	no	2	0.0066973	70.056	363700000				5
CGLTDTETCLK	TVLGDIHKCGLTDTET	TDTETCLKGVAISLNG	K	G	11	0	1296.57	gi|449504198|ref|XP_002198220.2| PREDICTED: mucin-5AC [Taeniopygia guttata];H0ZGY9	gi|449504198|ref|XP_002198220.2| PREDICTED: mucin-5AC [Taeniopygia guttata]	454	464	no	no	2	8.1826e-54	192.5	12222000000				39
CGNPDVANYNFFAR	IETMKKPRCGNPDVAN	ANYNFFARKPKWEKNH	R	K	14	0	1643.72	H0ZAJ9;gi|224064295|ref|XP_002192705.1| PREDICTED: 72 kDa type IV collagenase [Taeniopygia guttata]	H0ZAJ9	99	112	yes	no	2	0.00019178	106.32	91408000				2
CHDVTAVVEVK	KVKEVKTKCHDVTAVV	VTAVVEVKEILKSSLV	K	E	11	0	1255.62	gi|224055990|ref|XP_002196754.1| PREDICTED: secreted frizzled-related protein 3 [Taeniopygia guttata];H0ZM41	gi|224055990|ref|XP_002196754.1| PREDICTED: secreted frizzled-related protein 3 [Taeniopygia guttata]	202	212	yes	no	2;3	2.6452e-54	198.81	789960000				19
CHSHADSSEDVLK	TFSVLASKCHSHADSS	DSSEDVLKVCPDCPLL	K	V	13	0	1483.64	gi|449509821|ref|XP_004176816.1| PREDICTED: alpha-2-HS-glycoprotein [Taeniopygia guttata];H0ZJJ6	gi|449509821|ref|XP_004176816.1| PREDICTED: alpha-2-HS-glycoprotein [Taeniopygia guttata]	129	141	yes	no	3	1.695e-05	120.84	114790000				9
CIANGVTSK	AFVKESLKCIANGVTS	IANGVTSKVFLAIRRC	K	V	9	0	948.47	H0Z285;gi|449488187|ref|XP_004176858.1| PREDICTED: LOW QUALITY PROTEIN: stanniocalcin-1 [Taeniopygia guttata]	H0Z285	97	105	yes	no	2	0.046947	63.076	81299000				1
CIGNMGEPASIK	DKMKLALKCIGNMGEP	MGEPASIKRILKFLPI	K	R	12	0	1275.6	gi|224057610|ref|XP_002186993.1| PREDICTED: LOW QUALITY PROTEIN: vitellogenin-2 [Taeniopygia guttata];H0Z847	gi|224057610|ref|XP_002186993.1| PREDICTED: LOW QUALITY PROTEIN: vitellogenin-2 [Taeniopygia guttata]	483	494	yes	no	2	9.2929e-31	172.09	6749400000		366		35
CIGNMGEPASIKR	DKMKLALKCIGNMGEP	GEPASIKRILKFLPIF	K	I	13	1	1431.7	gi|224057610|ref|XP_002186993.1| PREDICTED: LOW QUALITY PROTEIN: vitellogenin-2 [Taeniopygia guttata];H0Z847	gi|224057610|ref|XP_002186993.1| PREDICTED: LOW QUALITY PROTEIN: vitellogenin-2 [Taeniopygia guttata]	483	495	yes	no	2;3	4.1578e-40	174.72	3221600000		366		21
CIINECVR	EWRSPWNRCIINECVR	CIINECVRVNNEVFVQ	R	V	8	0	1062.49	H0ZNW5;gi|371940847|ref|NP_001243163.1| von Willebrand factor precursor [Taeniopygia guttata];gi|334265804|tpg|DAA34813.1| TPA_inf: von Willebrand factor [Taeniopygia guttata];F5XVC4	H0ZNW5	2492	2499	yes	no	2	0.038982	73.248	21749000				1
CIMEAEFDDKPDNLPSLVEK	LPAVEQTKCIMEAEFD	NLPSLVEKYVKDKEVC	K	Y	20	1	2349.09	gi|449499399|ref|XP_002192332.2| PREDICTED: serum albumin [Taeniopygia guttata];H0YTL4	gi|449499399|ref|XP_002192332.2| PREDICTED: serum albumin [Taeniopygia guttata]	317	336	yes	no	2;3	7.0212e-294	286.46	11981000000		981		90
CIPEFVNAAFGK	DESGAPRRCIPEFVNA	FVNAAFGKEVQASSTC	R	E	12	0	1351.66	gi|449475443|ref|XP_002190686.2| PREDICTED: netrin-3 [Taeniopygia guttata];H0YYI9	gi|449475443|ref|XP_002190686.2| PREDICTED: netrin-3 [Taeniopygia guttata]	45	56	yes	no	2	0.005072	77.062	761050000				16
CKEESTPVDCSMYLSGTK	VKKSHDGRCKEESTPV	SMYLSGTKSGEAIAAC	R	S	18	1	2090.9	H0YQL7;gi|449474881|ref|XP_002194461.2| PREDICTED: ovoinhibitor-like [Taeniopygia guttata]	gi|449474881|ref|XP_002194461.2| PREDICTED: ovoinhibitor-like [Taeniopygia guttata]	584	601	no	no	2;3	4.1885e-175	244.89	7416700000		678		44
CKPFHYDRPWQR	TEGPECDRCKPFHYDR	HYDRPWQRASAREANE	R	A	12	2	1688.8	gi|449475443|ref|XP_002190686.2| PREDICTED: netrin-3 [Taeniopygia guttata];H0YYI9;gi|224074637|ref|XP_002195442.1| PREDICTED: netrin-1-like [Taeniopygia guttata];H0Z423	gi|449475443|ref|XP_002190686.2| PREDICTED: netrin-3 [Taeniopygia guttata]	301	312	no	no	4	7.3387e-05	105.03	351030000				9
CLQEQEGLCPR	HCVPPEVRCLQEQEGL	EQEGLCPRRGWKCCTE	R	R	11	0	1388.62	H0ZST5;gi|224048917|ref|XP_002186664.1| PREDICTED: gallinacin-11-like [Taeniopygia guttata]	H0ZST5	85	95	yes	no	2	1.2248e-06	120.06	110060000				2
CLQSGAAFR	LASSSKHRCLQSGAAF	LQSGAAFRQGLGPTLD	R	Q	9	0	1008.48	gi|224052234|ref|XP_002187811.1| PREDICTED: multiple inositol polyphosphate phosphatase 1 [Taeniopygia guttata];H0Z3R0	gi|224052234|ref|XP_002187811.1| PREDICTED: multiple inositol polyphosphate phosphatase 1 [Taeniopygia guttata]	50	58	yes	no	2	5.2268e-07	139.74	2866100000				19
CLVEQGDVAFIK	YGYTGALRCLVEQGDV	QGDVAFIKHSIVEENT	R	H	12	0	1377.7	H0Z885;gi|449509524|ref|XP_002192726.2| PREDICTED: ovotransferrin-like [Taeniopygia guttata]	H0Z885	548	559	yes	no	2;3	8.8357e-10	140.16	13560000000				33
CMEEVPQLNCSQYR	VAKNHDGRCMEEVPQL	QLNCSQYRRTMVKDGR	R	R	14	0	1812.76	H0YQL7;gi|449474881|ref|XP_002194461.2| PREDICTED: ovoinhibitor-like [Taeniopygia guttata]	gi|449474881|ref|XP_002194461.2| PREDICTED: ovoinhibitor-like [Taeniopygia guttata]	649	662	no	no	2	5.7412e-05	102.52	411230000		679		12
CMFCNAYLESGATLNLMK	DGKTYANRCMFCNAYL	GATLNLMKMSEC____	R	M	18	0	2121.94	gi|449474881|ref|XP_002194461.2| PREDICTED: ovoinhibitor-like [Taeniopygia guttata]	gi|449474881|ref|XP_002194461.2| PREDICTED: ovoinhibitor-like [Taeniopygia guttata]	753	770	yes	yes	2;3	1.5532e-95	198.85	809210000		680;681		27
CNVENLPR	KSDLKKYRCNVENLPR	CNVENLPRSREARLSY	R	S	8	0	1000.48	H0Z7D7;gi|449472689|ref|XP_004175043.1| PREDICTED: LOW QUALITY PROTEIN: Golgi apparatus protein 1 [Taeniopygia guttata]	H0Z7D7	293	300	yes	no	2	0.0017289	123.98	285730000				5
CNVPAMGFQNQLR	HEEDAAVRCNVPAMGF	MGFQNQLRLSGGRNPY	R	L	13	0	1533.72	H1A3U9;gi|449488345|ref|XP_002187215.2| PREDICTED: lysyl oxidase homolog 2-like, partial [Taeniopygia guttata]	H1A3U9	416	428	yes	no	2;3	4.6006e-07	132.47	6667100000		866		39
CPAECTCLDTVVR	NSCSPLARCPAECTCL	TCLDTVVRCSNKGLKA	R	C	13	0	1579.68	H0ZH52;gi|449500994|ref|XP_004176655.1| PREDICTED: LOW QUALITY PROTEIN: slit homolog 2 protein [Taeniopygia guttata]	H0ZH52	666	678	yes	no	2	0.0018988	89.231	45308000				3
CPEALFQPSFLGMESCGIHETTFNSIMK	TIGNERFRCPEALFQP	TTFNSIMKCDVDIRKD	R	C	28	0	3230.45	H0Z125;Q90WZ7;gi|15626084|gb|AAL01534.1| beta-actin, partial [Taeniopygia guttata]	H0Z125	257	284	no	no	2;3;4	1.2343e-48	132.63	1492400000		1151;1152		5
CPETLFQPSFIGMESAGIHETTYNSIMK	TIGNERFRCPETLFQP	TTYNSIMKCDIDIRKD	R	C	28	0	3187.47	H0ZNH2;gi|224051372|ref|XP_002200536.1| PREDICTED: actin, alpha cardiac muscle 1 [Taeniopygia guttata];H0ZBD5;gi|224070339|ref|XP_002190360.1| PREDICTED: actin, gamma-enteric smooth muscle-like [Taeniopygia guttata];H0ZIF5;gi|449497223|ref|XP_002191009.2| PREDICTED: actin, alpha skeletal muscle [Taeniopygia guttata]	H0ZNH2	259	286	yes	no	3	2.9009e-30	112.39	34157000		322;323		1
CPPPQYECGK	WEYCDIPKCPPPQYEC	PPQYECGKSKFRPKLC	K	S	10	0	1234.51	gi|224048112|ref|XP_002190399.1| PREDICTED: plasminogen-like [Taeniopygia guttata];H0ZML2	gi|224048112|ref|XP_002190399.1| PREDICTED: plasminogen-like [Taeniopygia guttata]	536	545	yes	no	2	0.032514	63.624	54001000				1
CPSPFLGK	LDGDYTCKCPSPFLGK	CPSPFLGKTCHARCAV	K	T	8	0	904.448	H0ZD74;gi|449471648|ref|XP_004176978.1| PREDICTED: LOW QUALITY PROTEIN: lactadherin [Taeniopygia guttata]	H0ZD74	116	123	yes	no	2	0.016537	84.368	199320000				4
CPSPGLQLGPDGR	LKGEVRCRCPSPGLQL	LQLGPDGRTCVDIDEC	R	T	13	0	1352.65	H0Z095;gi|449500286|ref|XP_002194492.2| PREDICTED: nephronectin [Taeniopygia guttata];H0ZYD7;gi|449512948|ref|XP_002198808.2| PREDICTED: nephronectin-like, partial [Taeniopygia guttata]	H0Z095	130	142	yes	no	2	0.00013997	111.35	1710200000				16
CQAWSSMSPHR	SFTLSGKKCQAWSSMS	WSSMSPHRHNKTAKNF	K	H	11	0	1345.57	gi|224048112|ref|XP_002190399.1| PREDICTED: plasminogen-like [Taeniopygia guttata];H0ZML2	gi|224048112|ref|XP_002190399.1| PREDICTED: plasminogen-like [Taeniopygia guttata]	379	389	yes	no	3	0.00046629	84.479	149180000		281		3
CQKPYFLK	RIVTGNPRCQKPYFLK	CQKPYFLKEIPIQDVA	R	E	8	1	1082.56	H0ZH52;gi|449500994|ref|XP_004176655.1| PREDICTED: LOW QUALITY PROTEIN: slit homolog 2 protein [Taeniopygia guttata]	H0ZH52	630	637	yes	no	2;3	0.0013765	138.26	419550000				6
CSAGWLADGSVR	WKFAGLDRCSAGWLAD	WLADGSVRYPIVTPRA	R	Y	12	0	1277.58	H0ZD86;gi|449471652|ref|XP_002197624.2| PREDICTED: hyaluronan and proteoglycan link protein 3 [Taeniopygia guttata]	H0ZD86	313	324	yes	no	2	0.0053102	76.073	177770000				2
CSLFGNDHIK	________________	LFGNDHIKTFDGSLYN	R	T	10	0	1189.56	H0ZNW5;gi|371940847|ref|NP_001243163.1| von Willebrand factor precursor [Taeniopygia guttata];gi|334265804|tpg|DAA34813.1| TPA_inf: von Willebrand factor [Taeniopygia guttata];F5XVC4;H0ZUP6	H0ZNW5	6	15	yes	no	2;3	9.0402e-05	96.618	104040000				3
CSYDGLSK	TFAQYLQRCSYDGLSK	CSYDGLSKLVKDVVDL	R	L	8	0	928.396	gi|449499399|ref|XP_002192332.2| PREDICTED: serum albumin [Taeniopygia guttata];H0YTL4	gi|449499399|ref|XP_002192332.2| PREDICTED: serum albumin [Taeniopygia guttata]	61	68	yes	no	2	0.00049639	137.06	1287500000				15
CTFCNAFLR	DGVTYPNKCTFCNAFL	TFCNAFLRSRGDLGLR	K	S	9	0	1187.52	H0YQM2;gi|224067576|ref|XP_002197715.1| PREDICTED: serine protease inhibitor Kazal-type 6-like [Taeniopygia guttata]	H0YQM2	61	69	yes	no	2	6.836e-06	131.62	262850000				10
CTIFQTLNGAVDEVLLK	INITLDHKCTIFQTLN	AVDEVLLKFEEGKARA	K	F	17	0	1920	gi|449509755|ref|XP_002186557.2| PREDICTED: procollagen-lysine,2-oxoglutarate 5-dioxygenase 2 [Taeniopygia guttata];H0ZER1	gi|449509755|ref|XP_002186557.2| PREDICTED: procollagen-lysine,2-oxoglutarate 5-dioxygenase 2 [Taeniopygia guttata]	232	248	no	no	2	0.0015244	67.646	6873800				1
CTNPIYTLVIR	QFYYGGNRCTNPIYTL	PIYTLVIRGKIRLRQA	R	G	11	0	1348.72	H0ZHK2;gi|449494664|ref|XP_002192663.2| PREDICTED: protein APCDD1-like [Taeniopygia guttata]	H0ZHK2	110	120	yes	no	2	0.013073	67.385	11299000				1
CTTPPPPPAPGR	WEYCDIPRCTTPPPPP	PPPPAPGRQCLSGRGE	R	Q	12	0	1246.61	gi|224048112|ref|XP_002190399.1| PREDICTED: plasminogen-like [Taeniopygia guttata];H0ZML2	gi|224048112|ref|XP_002190399.1| PREDICTED: plasminogen-like [Taeniopygia guttata]	246	257	yes	no	2;3	1.9529e-06	128.01	10269000000				49
CTTSILHNLSHHR	TSDLDTARCTTSILHN	LHNLSHHREGLLSIFK	R	E	13	0	1574.77	gi|449491026|ref|XP_004174710.1| PREDICTED: LOW QUALITY PROTEIN: junction plakoglobin [Taeniopygia guttata];H0YW18	gi|449491026|ref|XP_004174710.1| PREDICTED: LOW QUALITY PROTEIN: junction plakoglobin [Taeniopygia guttata]	208	220	yes	no	4	0.00066375	79.875	75087000				1
CVANEDAPDCSKPLPAVFLDEICK	DVVDLAHKCVANEDAP	VFLDEICKVEKLRDSY	K	V	24	1	2747.26	gi|449499399|ref|XP_002192332.2| PREDICTED: serum albumin [Taeniopygia guttata];H0YTL4	gi|449499399|ref|XP_002192332.2| PREDICTED: serum albumin [Taeniopygia guttata]	80	103	yes	no	3	2.0949e-124	184.3	291210000				11
CVASSHEQYYGYTGALR	SGGVPPEKCVASSHEQ	YGYTGALRCLVEQGDV	K	C	17	0	1960.87	H0Z885;gi|449509524|ref|XP_002192726.2| PREDICTED: ovotransferrin-like [Taeniopygia guttata]	H0Z885	531	547	yes	no	2;3	5.6905e-278	286.02	8522600000				51
CVIDILAEPR	TTVGPQRKCVIDILAE	IDILAEPRDIGKRLEV	K	D	10	0	1184.62	gi|224063020|ref|XP_002187670.1| PREDICTED: furin [Taeniopygia guttata];H0ZIR1	gi|224063020|ref|XP_002187670.1| PREDICTED: furin [Taeniopygia guttata]	386	395	yes	no	2	0.0076378	76.332	38543000				1
CVNHYGGYLCLPR	DACKGGMKCVNHYGGY	GGYLCLPRTAQIIVNE	K	T	13	0	1607.73	H0Z947;gi|224047478|ref|XP_002199523.1| PREDICTED: EGF-containing fibulin-like extracellular matrix protein 1 [Taeniopygia guttata]	H0Z947	61	73	yes	no	3	0.00035349	91.123	27381000				4
CVVVGDGAVGK	________________	VGDGAVGKTCLLISYT	K	T	11	0	1059.54	gi|449487178|ref|XP_004176588.1| PREDICTED: cell division control protein 42 homolog isoform 2 [Taeniopygia guttata];gi|224080496|ref|XP_002194369.1| PREDICTED: cell division control protein 42 homolog isoform 1 [Taeniopygia guttata];H1A3R7	gi|449487178|ref|XP_004176588.1| PREDICTED: cell division control protein 42 homolog isoform 2 [Taeniopygia guttata]	6	16	no	no	2	0.011071	68.536	176800000				2
CYSTEPVLR	QLAGVESRCYSTEPVL	YSTEPVLRCTKGCSPT	R	C	9	0	1123.53	gi|224057610|ref|XP_002186993.1| PREDICTED: LOW QUALITY PROTEIN: vitellogenin-2 [Taeniopygia guttata];H0Z847	gi|224057610|ref|XP_002186993.1| PREDICTED: LOW QUALITY PROTEIN: vitellogenin-2 [Taeniopygia guttata]	1777	1785	yes	no	2	1.8724e-05	130.31	10441000000				33
CYVATLVK	GAQLAAFKCYVATLVK	CYVATLVKYFPGRPCV	K	Y	8	0	952.505	H1A439;gi|449509315|ref|XP_004175487.1| PREDICTED: LOW QUALITY PROTEIN: sulfhydryl oxidase 1 [Taeniopygia guttata]	H1A439	306	313	yes	no	2	0.00034537	139.88	6978600000				24
DAAVFPIQVEFTR	KVKPFIVRDAAVFPIQ	PIQVEFTREVEEDDKS	R	E	13	0	1491.77	H0YP50;gi|449489268|ref|XP_004176737.1| PREDICTED: LOW QUALITY PROTEIN: hypoxia up-regulated protein 1 [Taeniopygia guttata]	H0YP50	379	391	yes	no	2	3.19e-06	95.264	107930000				10
DADHKSPIAHR	RNLQRTARDADHKSPI	HKSPIAHRFNDLKEET	R	F	11	1	1245.62	gi|449499399|ref|XP_002192332.2| PREDICTED: serum albumin [Taeniopygia guttata];H0YTL4	gi|449499399|ref|XP_002192332.2| PREDICTED: serum albumin [Taeniopygia guttata]	27	37	yes	no	3;4	1.0144e-11	140.14	510960000				5
DAFVAIVR	KRMSGDVRDAFVAIVR	DAFVAIVRSVKNKPAF	R	S	8	0	889.502	H0YRC2;gi|224067677|ref|XP_002198632.1| PREDICTED: annexin A6 [Taeniopygia guttata]	H0YRC2	574	581	yes	no	2	0.022301	79.809	78169000				1
DAGTIAGLNVLR	DSQRQATKDAGTIAGL	IAGLNVLRIINEPTAA	K	I	12	0	1198.67	gi|224083318|ref|XP_002195736.1| PREDICTED: heat shock cognate 71 kDa protein [Taeniopygia guttata];H0YQE7	gi|224083318|ref|XP_002195736.1| PREDICTED: heat shock cognate 71 kDa protein [Taeniopygia guttata]	160	171	yes	no	2	3.1366e-21	158.05	3973700000				33
DAGTIAGLNVMR	DAQRQATKDAGTIAGL	IAGLNVMRIINEPTAA	K	I	12	0	1216.62	gi|224073965|ref|XP_002192655.1| PREDICTED: 78 kDa glucose-regulated protein [Taeniopygia guttata];H0ZAB3	gi|224073965|ref|XP_002192655.1| PREDICTED: 78 kDa glucose-regulated protein [Taeniopygia guttata]	184	195	yes	no	2;3	4.7193e-15	148.28	4289900000		516		20
DAGYGGISLAVEGPSK	CDFIVDTRDAGYGGIS	LAVEGPSKVEIQTEDL	R	V	16	0	1519.75	gi|449473623|ref|XP_002197707.2| PREDICTED: filamin-B [Taeniopygia guttata];H0ZAR1;gi|449512521|ref|XP_002190249.2| PREDICTED: filamin-B-like, partial [Taeniopygia guttata]	gi|449473623|ref|XP_002197707.2| PREDICTED: filamin-B [Taeniopygia guttata]	2060	2075	yes	no	2	0.0011647	68.41	27830000				1
DAHPLFTFLK	EKCEVNGKDAHPLFTF	HPLFTFLKEALPFPHD	K	E	10	0	1187.63	gi|211971089|ref|NP_001130041.1| glutathione peroxidase 1 [Taeniopygia guttata];H0Z8A7	gi|211971089|ref|NP_001130041.1| glutathione peroxidase 1 [Taeniopygia guttata]	118	127	yes	no	2	0.00087095	93.561	11977000				1
DAHSQGEVVACLEK	GSIRPGEKDAHSQGEV	EVVACLEKGLVKEAEE	K	G	14	0	1541.71	H0Z7D7;gi|449472689|ref|XP_004175043.1| PREDICTED: LOW QUALITY PROTEIN: Golgi apparatus protein 1 [Taeniopygia guttata]	H0Z7D7	167	180	yes	no	2;3	8.9357e-185	252.17	2327700000				30
DAQEEEKTEALK	QVFVWIGKDAQEEEKT	EEKTEALKSAKRYIDT	K	S	12	1	1389.66	H0Z8L2;gi|224073876|ref|XP_002188662.1| PREDICTED: gelsolin [Taeniopygia guttata]	H0Z8L2	662	673	yes	no	2;3	1.1156e-73	204.83	405180000				13
DASITISNMQFR	WAGDLNKKDASITISN	TISNMQFRDNGTYICD	K	D	12	0	1381.67	gi|350535014|ref|NP_001232649.1| putative myelin protein zero-like 1 variant 1 precursor [Taeniopygia guttata];gi|197127611|gb|ACH44109.1| putative myelin protein zero-like 1 variant 1 [Taeniopygia guttata];B5FYJ8;H0ZTF8	gi|350535014|ref|NP_001232649.1| putative myelin protein zero-like 1 variant 1 precursor [Taeniopygia guttata]	110	121	yes	no	2	2.6181e-30	169.52	4322400000		11		28
DASLGAHFR	NIGAELLRDASLGAHF	ASLGAHFRVHLMQMLV	R	V	9	0	972.478	H0Z570;gi|449478260|ref|XP_002196041.2| PREDICTED: A disintegrin and metalloproteinase with thrombospondin motifs 13 [Taeniopygia guttata];H0Z572	H0Z570	37	45	yes	no	2	1.7197e-05	131.06	545240000				5
DASQILVDSLQK	GEDSQQFKDASQILVD	ILVDSLQKFADEMFNL	K	F	12	0	1315.7	H0Z8C1;gi|449482762|ref|XP_002190765.2| PREDICTED: renin receptor [Taeniopygia guttata]	H0Z8C1	227	238	yes	no	2;3	1.7452e-122	234.79	12867000000				59
DATNVGDEGGFAPNILENK	VIKEKYGKDATNVGDE	APNILENKEALELLKT	K	E	19	0	1959.92	H0Z0D8;gi|224079993|ref|XP_002188889.1| PREDICTED: alpha-enolase isoform 1 [Taeniopygia guttata];gi|449487019|ref|XP_004175246.1| PREDICTED: alpha-enolase isoform 2 [Taeniopygia guttata];gi|224079995|ref|XP_002187469.1| PREDICTED: alpha-enolase-like [Taeniopygia guttata]	H0Z0D8	203	221	yes	no	2;3	0	294.39	1673800000				22
DATSNIQCLGTTK	SLTCFSCKDATSNIQC	IQCLGTTKCSENEKYC	K	C	13	0	1407.67	gi|224165426|ref|XP_002200339.1| PREDICTED: lymphocyte antigen 6E-like, partial [Taeniopygia guttata];gi|350538291|ref|NP_001232564.1| putative stem cell antigen 2 variant 2 precursor [Taeniopygia guttata];gi|197127529|gb|ACH44027.1| putative stem cell antigen 2 variant 2 [Taeniopygia guttata];B5FYB6;H0ZV30	gi|224165426|ref|XP_002200339.1| PREDICTED: lymphocyte antigen 6E-like, partial [Taeniopygia guttata]	10	22	yes	no	2	2.0563e-114	222.79	1790700000				25
DAVITVPAYFNQAER	EFAEQPIKDAVITVPA	AYFNQAERRAVLHAAR	K	R	15	0	1692.85	H0YP50;gi|449489268|ref|XP_004176737.1| PREDICTED: LOW QUALITY PROTEIN: hypoxia up-regulated protein 1 [Taeniopygia guttata]	H0YP50	110	124	yes	no	2	0.0011503	78.69	103700000				4
DAVLLLFANK	MLQEDELRDAVLLLFA	VLLLFANKQDLPNAMA	R	Q	10	0	1102.64	H0ZAB9;gi|449473927|ref|XP_002193649.2| PREDICTED: ADP-ribosylation factor 4 [Taeniopygia guttata]	H0ZAB9	104	113	yes	no	2	0.015739	67.704	0				1
DAVLLVFANK	MLAEDELRDAVLLVFA	VLLVFANKQDLPNAMN	R	Q	10	0	1088.62	gi|224044540|ref|XP_002194825.1| PREDICTED: ADP-ribosylation factor 1 [Taeniopygia guttata];H0YPN5	gi|224044540|ref|XP_002194825.1| PREDICTED: ADP-ribosylation factor 1 [Taeniopygia guttata]	118	127	yes	no	2	0.0034623	79.148	107450000				3
DAVMPLTPR	TTFVTLRRDAVMPLTP	AVMPLTPREVQGLLGV	R	E	9	0	998.522	gi|449476510|ref|XP_004175356.1| PREDICTED: uncharacterized protein LOC101232842, partial [Taeniopygia guttata];H0ZYM3	gi|449476510|ref|XP_004175356.1| PREDICTED: uncharacterized protein LOC101232842, partial [Taeniopygia guttata]	1148	1156	no	no	2;3	2.1809e-05	113.74	27691000000		706		36
DAVPDSLLGDLTQQLAK	AIYTNVCKDAVPDSLL	DLTQQLAKATGKPAQY	K	A	17	0	1782.94	gi|350538755|ref|NP_001232585.1| putative macrophage migration inhibitory factor (MIF) variant 1 [Taeniopygia guttata];gi|197127550|gb|ACH44048.1| putative macrophage migration inhibitory factor (MIF) variant 1 [Taeniopygia guttata];gi|197127549|gb|ACH44047.1| putative macrophage migration inhibitory factor (MIF) variant 1 [Taeniopygia guttata];gi|197127548|gb|ACH44046.1| putative macrophage migr…	gi|350538755|ref|NP_001232585.1| putative macrophage migration inhibitory factor (MIF) variant 1 [Taeniopygia guttata]	13	29	yes	no	2	1.4804e-05	110.56	86261000				4
DAVTYTEHAK	VFLENVIRDAVTYTEH	VTYTEHAKRKTVTAMD	R	R	10	0	1133.54	gi|350536313|ref|NP_001232835.1| uncharacterized protein LOC100221944 [Taeniopygia guttata];gi|224094594|ref|XP_002194484.1| PREDICTED: histone H4-like [Taeniopygia guttata];gi|224094582|ref|XP_002194225.1| PREDICTED: histone H4-like [Taeniopygia guttata];gi|224094574|ref|XP_002194069.1| PREDICTED: histone H4-like [Taeniopygia guttata];gi|224094570|ref|XP_002194028.1| PREDICTED: histone H4-like […	gi|350536313|ref|NP_001232835.1| uncharacterized protein LOC100221944 [Taeniopygia guttata]	69	78	yes	no	2	2.6718e-07	115.78	176190000				4
DCSGVTLHLTHQK	SAFRDKHKDCSGVTLH	TLHLTHQKQPLIAGMY	K	Q	13	0	1494.72	gi|449513925|ref|XP_004177179.1| PREDICTED: peptidyl-glycine alpha-amidating monooxygenase B [Taeniopygia guttata];gi|224089120|ref|XP_002186719.1| PREDICTED: peptidyl-glycine alpha-amidating monooxygenase B isoform 2 [Taeniopygia guttata];H0YRN6;gi|224089110|ref|XP_002186697.1| PREDICTED: peptidyl-glycine alpha-amidating monooxygenase B isoform 1 [Taeniopygia guttata];gi|449513927|ref|XP_0041771…	gi|449513925|ref|XP_004177179.1| PREDICTED: peptidyl-glycine alpha-amidating monooxygenase B [Taeniopygia guttata]	181	193	yes	no	3	0.00071193	78.964	81741000				1
DCTVAIGRPLR	NMTGVGSRDCTVAIGR	VAIGRPLREEISVTIL	R	E	11	1	1256.67	H0Z570;gi|449478260|ref|XP_002196041.2| PREDICTED: A disintegrin and metalloproteinase with thrombospondin motifs 13 [Taeniopygia guttata];H0ZVW9;H0ZVW7	H0Z570	1114	1124	yes	no	3	0.00037569	93.096	61003000				1
DDDIAALVVDNGSGMCK	________________	DNGSGMCKAGFAGDDA	M	A	17	0	1778.78	H0Z125	H0Z125	2	18	yes	yes	2	3.6705e-28	161.94	234780000		1153		12
DDEPLLASNYAR	LALMGYFKDDEPLLAS	LLASNYARQAQRKFRT	K	Q	12	0	1362.64	gi|224052234|ref|XP_002187811.1| PREDICTED: multiple inositol polyphosphate phosphatase 1 [Taeniopygia guttata];H0Z3R0	gi|224052234|ref|XP_002187811.1| PREDICTED: multiple inositol polyphosphate phosphatase 1 [Taeniopygia guttata]	241	252	yes	no	2	1.1145e-21	161.93	4436300000				29
DDLGEDTSR	QVTFTLSRDDLGEDTS	DLGEDTSRISFAYYVT	R	I	9	0	1006.42	H0ZSA0	H0ZSA0	393	401	yes	yes	2	0.0027252	88.495	167870000				3
DDMETEELMLEEIEVFK	QKVIVLPRDDMETEEL	LEEIEVFKVPAPIKTM	R	V	17	0	2098.93	gi|224066001|ref|XP_002192263.1| PREDICTED: semaphorin-3F-like [Taeniopygia guttata];H0Z7X2	gi|224066001|ref|XP_002192263.1| PREDICTED: semaphorin-3F-like [Taeniopygia guttata]	468	484	no	no	2;3	4.3975e-38	173.03	177890000		481;482		5
DDTTGTLLFIGK	RPFLLVLRDDTTGTLL	GTLLFIGKILDPRGV_	R	I	12	0	1279.67	H0Z5S2;gi|449479753|ref|XP_002197455.2| PREDICTED: LOW QUALITY PROTEIN: pigment epithelium-derived factor [Taeniopygia guttata]	H0Z5S2	360	371	yes	no	1;2	1.9103e-10	144.1	14056000000				43
DEAAQPLNLSAR	TSPVTQVKDEAAQPLN	QPLNLSARPKTAEPVK	K	P	12	0	1283.65	H0ZDZ4;gi|449501988|ref|XP_002198313.2| PREDICTED: transcription factor SOX-6 [Taeniopygia guttata]	H0ZDZ4	379	390	yes	no	3	0.001647	68.355	0	22			1
DEDVTGVVSAK	TPLYYSLRDEDVTGVV	VTGVVSAKYTYGKPVK	R	Y	11	0	1118.55	H0ZQZ8;H0ZQZ4;gi|449498102|ref|XP_002190719.2| PREDICTED: CD109 antigen [Taeniopygia guttata]	H0ZQZ8	213	223	yes	no	2	0.00099416	93.345	249340000				6
DEGPENLTQAQEDAK	VSLALGNRDEGPENLT	TQAQEDAKKLADVSSN	R	K	15	0	1643.73	H0YRC2;gi|224067677|ref|XP_002198632.1| PREDICTED: annexin A6 [Taeniopygia guttata]	H0YRC2	501	515	yes	no	2	2.6773e-32	168.4	179270000				10
DEHLYVGGLGK	KAEWLAVKDEHLYVGG	LYVGGLGKEWTTTTGE	K	E	11	0	1186.6	H0YYC0;gi|449478810|ref|XP_004177029.1| PREDICTED: LOW QUALITY PROTEIN: soluble calcium-activated nucleotidase 1 [Taeniopygia guttata]	H0YYC0	210	220	yes	no	2	5.051e-11	135.99	530920000				4
DELLKDLQQSIAR	IFARKTERDELLKDLQ	DLQQSIAREPSAPSIP	R	E	13	1	1527.83	gi|224044975|ref|XP_002195942.1| PREDICTED: programmed cell death 6-interacting protein [Taeniopygia guttata];H0YU13	gi|224044975|ref|XP_002195942.1| PREDICTED: programmed cell death 6-interacting protein [Taeniopygia guttata]	685	697	yes	no	2	0.015663	66.022	0				1
DELLQVLR	DKDDKISRDELLQVLR	DELLQVLRMMVGVNIS	R	M	8	0	984.56	H0ZKM9;gi|224051141|ref|XP_002198984.1| PREDICTED: calcineurin B homologous protein 1 [Taeniopygia guttata]	H0ZKM9	132	139	yes	no	2	0.042832	75.109	135360000				0
DESTNVDMSVVQR	ISLSQGNRDESTNVDM	VDMSVVQRDVQELYAA	R	D	13	0	1478.67	gi|224052361|ref|XP_002194966.1| PREDICTED: annexin A11 [Taeniopygia guttata];H0Z7J3	gi|224052361|ref|XP_002194966.1| PREDICTED: annexin A11 [Taeniopygia guttata]	340	352	yes	no	2	0.00014325	101.35	331670000		351		3
DETNIITIR	RIEIPPCKDETNIITI	ETNIITIRSKTFAVTR	K	S	9	0	1073.57	H0Z8U7;gi|224057648|ref|XP_002188035.1| PREDICTED: vitellogenin-1-like [Taeniopygia guttata]	H0Z8U7	902	910	yes	no	2	2.6923e-05	126.29	270960000				7
DFAIHTLK	LSKGYSNKDFAIHTLK	DFAIHTLKNNFEADAY	K	N	8	0	943.513	H0ZEP6;gi|224064697|ref|XP_002194477.1| PREDICTED: T-cell immunomodulatory protein [Taeniopygia guttata]	H0ZEP6	409	416	yes	no	2	0.0026218	117.89	421930000				12
DFASICETVLTSK	TSLMNCSRDFASICET	CETVLTSKAFMSCNML	R	A	13	0	1469.71	gi|449504198|ref|XP_002198220.2| PREDICTED: mucin-5AC [Taeniopygia guttata];H0ZGY9	gi|449504198|ref|XP_002198220.2| PREDICTED: mucin-5AC [Taeniopygia guttata]	237	249	no	no	2;3	1.6177e-29	166.6	31295000000				102
DFDSYGR	KVKLSVCRDFDSYGRC	RDFDSYGRCKKSPVCQ	R	C	7	0	858.351	H0ZS62	H0ZS62	281	287	yes	yes	2	0.0011113	143.02	1163400000				14
DFIDQQADAYVDK	DYDLSKLRDFIDQQAD	QADAYVDKGILDKEEA	R	G	13	0	1526.69	H0Z998;gi|449471071|ref|XP_002196371.2| PREDICTED: secretogranin-3 [Taeniopygia guttata]	H0Z998	438	450	yes	no	2	1.3923e-05	116.19	218400000				5
DFIEVYGQAVIDMLLEATNPEAVCAMLK	GSVKDQCKDFIEVYGQ	EAVCAMLKCCAASKLP	K	C	28	0	3139.53	H0Z157;gi|449504732|ref|XP_002193962.2| PREDICTED: proactivator polypeptide [Taeniopygia guttata]	H0Z157	313	340	yes	no	2	1.6467e-18	90.166	21274000		1154;1155		1
DFLLDVEMK	QRQVKEPKDFLLDVEM	FLLDVEMKLWRQGTYT	K	L	9	0	1108.55	H0Z021;gi|449473355|ref|XP_002192169.2| PREDICTED: fibulin-2 [Taeniopygia guttata];gi|449510953|ref|XP_004175838.1| PREDICTED: fibulin-2-like, partial [Taeniopygia guttata];H1A2M0	H0Z021	1170	1178	yes	no	2	0.031812	62.463	41520000		658		0
DFLQLNELQQR	SLUGTTTRDFLQLNEL	QLNELQQRYGPRGLQV	R	Y	11	0	1402.72	gi|211971089|ref|NP_001130041.1| glutathione peroxidase 1 [Taeniopygia guttata]	gi|211971089|ref|NP_001130041.1| glutathione peroxidase 1 [Taeniopygia guttata]	52	62	yes	yes	2	6.6293e-21	160.18	58400000				1
DFMIQGGDFTR	SKFHRVIKDFMIQGGD	IQGGDFTRGDGTGGKS	K	G	11	0	1285.58	gi|350536587|ref|NP_001232251.1| putative peptidylprolyl isomerase B (cyclophilin B) [Taeniopygia guttata];gi|197129751|gb|ACH46249.1| putative peptidylprolyl isomerase B (cyclophilin B) [Taeniopygia guttata];B5G4N8;H0ZVH0	gi|350536587|ref|NP_001232251.1| putative peptidylprolyl isomerase B (cyclophilin B) [Taeniopygia guttata]	106	116	yes	no	2	8.6832e-05	101.5	2855600000		70		30
DFPDEVLHFAR	RRQYGTTKDFPDEVLH	DEVLHFARAHPLMYKP	K	A	11	0	1344.65	gi|449473846|ref|XP_002191956.2| PREDICTED: semaphorin-3G [Taeniopygia guttata];H0Z7F7	gi|449473846|ref|XP_002191956.2| PREDICTED: semaphorin-3G [Taeniopygia guttata]	305	315	yes	no	2	3.0858e-21	162.26	436060000				13
DFQQADTEHLSR	________________	ADTEHLSRWKKWRRTS	R	W	12	0	1445.65	H0ZGJ3;gi|449476462|ref|XP_004175725.1| PREDICTED: LOW QUALITY PROTEIN: transmembrane channel-like protein 7 [Taeniopygia guttata]	H0ZGJ3	3	14	yes	no	2;3	0.0007202	85.522	51376000				3
DFTPVCTTELGR	GILFSHPRDFTPVCTT	VCTTELGRAAQLAPEF	R	A	12	0	1394.65	gi|350537761|ref|NP_001232302.1| putative peroxiredoxin 6 [Taeniopygia guttata];gi|197129822|gb|ACH46320.1| putative peroxiredoxin 6 [Taeniopygia guttata];gi|197129818|gb|ACH46316.1| putative peroxiredoxin 6 [Taeniopygia guttata];gi|197128387|gb|ACH44885.1| putative peroxiredoxin 6 [Taeniopygia guttata];gi|197128386|gb|ACH44884.1| putative peroxiredoxin 6 [Taeniopygia guttata];gi|197128385|gb|ACH…	gi|350537761|ref|NP_001232302.1| putative peroxiredoxin 6 [Taeniopygia guttata]	41	52	yes	no	2	0.0018583	92.792	48053000				1
DFTVSALHGDMDQK	LTEKMHARDFTVSALH	LHGDMDQKERDVIMRE	R	E	14	0	1562.7	H0ZJM5;gi|224060745|ref|XP_002196090.1| PREDICTED: eukaryotic initiation factor 4A-II [Taeniopygia guttata]	H0ZJM5	297	310	yes	no	2	0.00037917	74.966	0		459		1
DFYNPFKPHQSVR	KTLAAAIRDFYNPFKP	FKPHQSVREFFVDLFK	R	E	13	1	1633.8	H0ZQM7;gi|224043499|ref|XP_002197369.1| PREDICTED: ceroid-lipofuscinosis neuronal protein 5 [Taeniopygia guttata]	H0ZQM7	261	273	yes	no	3;4	1.2294e-05	124.12	1590600000				13
DGCLNSVISIK	AVTGLLGKDGCLNSVI	LNSVISIKKFQLYRSY	K	K	11	0	1204.61	gi|449485099|ref|XP_002190117.2| PREDICTED: ovostatin-like [Taeniopygia guttata];H1A5U5	gi|449485099|ref|XP_002190117.2| PREDICTED: ovostatin-like [Taeniopygia guttata]	286	296	yes	no	2	5.0274e-05	97.779	906770000				12
DGEEAGTYDGPR	YPTLKIFRDGEEAGTY	AGTYDGPRTADGIVSH	R	T	12	0	1265.52	H0ZIZ6;gi|449471931|ref|XP_004175086.1| PREDICTED: protein disulfide-isomerase A3 [Taeniopygia guttata]	H0ZIZ6	95	106	yes	no	2	0.00026758	105.65	173480000				8
DGEEVATGFK	TRCALDFRDGEEVATG	EEVATGFKNVYSTNLF	R	N	10	0	1051.48	H0Z063;gi|449514410|ref|XP_002188440.2| PREDICTED: arylsulfatase B, partial [Taeniopygia guttata]	H0Z063	154	163	yes	no	2	1.0266e-06	94.363	230540000				3
DGFIDKEDLHDMLASLGK	FNMIDQNRDGFIDKED	DMLASLGKNPTDEYLD	R	N	18	1	2002.97	gi|350538677|ref|NP_001232793.1| myosin regulatory light chain 2, smooth muscle minor isoform-like [Taeniopygia guttata];gi|350537605|ref|NP_001232533.1| putative myosin regulatory light chain isoform L20-B variant 1 [Taeniopygia guttata];gi|224078796|ref|XP_002189809.1| PREDICTED: myosin regulatory light polypeptide 9-like [Taeniopygia guttata];gi|197127505|gb|ACH44003.1| putative myosin regulat…	gi|350538677|ref|NP_001232793.1| myosin regulatory light chain 2, smooth muscle minor isoform-like [Taeniopygia guttata]	46	63	yes	no	3	8.5569e-08	94.45	56006000		9		1
DGGVFIAGR	DIYIEKPRDGGVFIAG	GGVFIAGRVDNGGIYV	R	V	9	0	890.461	gi|449504457|ref|XP_002200083.2| PREDICTED: galactocerebrosidase [Taeniopygia guttata];H0ZQ74	gi|449504457|ref|XP_002200083.2| PREDICTED: galactocerebrosidase [Taeniopygia guttata]	553	561	yes	no	2	0.00030655	98.582	474400000				4
DGILGVIR	PIITKELRDGILGVIR	DGILGVIRAKRLHATD	R	A	8	0	841.502	gi|449486956|ref|XP_002194049.2| PREDICTED: von Willebrand factor A domain-containing protein 1-like [Taeniopygia guttata];H0YY23	gi|449486956|ref|XP_002194049.2| PREDICTED: von Willebrand factor A domain-containing protein 1-like [Taeniopygia guttata]	209	216	yes	no	2	0.012801	87.323	886320000				6
DGILHGETVSFFCK	KRVQNDLKDGILHGET	ETVSFFCKNKEKSCAY	K	N	14	0	1608.76	gi|224074517|ref|XP_002197857.1| PREDICTED: beta-2-glycoprotein 1 [Taeniopygia guttata];H0Z1D4	gi|224074517|ref|XP_002197857.1| PREDICTED: beta-2-glycoprotein 1 [Taeniopygia guttata]	288	301	yes	no	2	1.3642e-06	130.72	102600000				6
DGIVTMEELEEYMDPMNEHNALNEAR	QEVIDANRDGIVTMEE	HNALNEARQMIAVADE	R	Q	26	0	3049.31	H0Z0U7;gi|224080053|ref|XP_002190266.1| PREDICTED: 45 kDa calcium-binding protein [Taeniopygia guttata]	H0Z0U7	245	270	yes	no	3	2.5867e-08	70.112	19450000		540;541;542		1
DGKGDVAFVK	SGAFQCLKDGKGDVAF	KGDVAFVKHTTVQENA	K	H	10	1	1034.54	H0Z885;gi|449509524|ref|XP_002192726.2| PREDICTED: ovotransferrin-like [Taeniopygia guttata]	H0Z885	219	228	yes	no	2;3	5.1763e-16	163.46	7126100000				23
DGKIEIQFK	AWILLALRDGKIEIQF	GKIEIQFKNEFGTKVT	R	N	9	1	1076.59	H0ZTE6;gi|449485775|ref|XP_002190185.2| PREDICTED: vitamin K-dependent protein S [Taeniopygia guttata];H1A2N3;gi|224169034|ref|XP_002189425.1| PREDICTED: vitamin K-dependent protein S-like, partial [Taeniopygia guttata]	H0ZTE6	328	336	yes	no	2	1.2282e-05	140.49	110720000				1
DGKYDLDFK	VAASEFYRDGKYDLDF	GKYDLDFKSPDDPSRY	R	S	9	1	1099.52	H0Z0D8;gi|224079993|ref|XP_002188889.1| PREDICTED: alpha-enolase isoform 1 [Taeniopygia guttata];gi|449487019|ref|XP_004175246.1| PREDICTED: alpha-enolase isoform 2 [Taeniopygia guttata];gi|224079995|ref|XP_002187469.1| PREDICTED: alpha-enolase-like [Taeniopygia guttata];H0Z098;H0ZSU0;gi|224043866|ref|XP_002196516.1| PREDICTED: gamma-enolase [Taeniopygia guttata]	H0Z0D8	254	262	no	no	2	1.3933e-23	178.54	864170000				9
DGLAFNALIHR	TNFTSSWKDGLAFNAL	AFNALIHRHRPELVDF	K	H	11	0	1225.66	H0ZB36;gi|449501901|ref|XP_002196998.2| PREDICTED: LOW QUALITY PROTEIN: spectrin beta chain, erythrocytic [Taeniopygia guttata]	H0ZB36	207	217	yes	no	2	2.5946e-07	125.23	98334000				3
DGMSYKEFLGDK	TKCLIKLRDGMSYKEF	YKEFLGDKYYASLASL	R	Y	12	1	1388.63	H0Z885;gi|449509524|ref|XP_002192726.2| PREDICTED: ovotransferrin-like [Taeniopygia guttata]	H0Z885	667	678	yes	no	2	4.1623e-09	138.35	529600000		1098		6
DGMWMGFLTR	FEWFLGRRDGMWMGFL	MWMGFLTRTVLENATS	R	T	10	0	1212.54	H0Z9P7;gi|224049828|ref|XP_002193245.1| PREDICTED: acid ceramidase [Taeniopygia guttata]	H0Z9P7	242	251	yes	no	2	0.00050761	85.813	741890000		297;298		10
DGQVIGIGAGQQSR	SNSVCYAKDGQVIGIG	IGAGQQSRIHCTRLAG	K	I	14	0	1384.71	H0YXN8;gi|224053915|ref|XP_002189195.1| PREDICTED: bifunctional purine biosynthesis protein PURH [Taeniopygia guttata]	H0YXN8	436	449	yes	no	2	0.0001485	112.68	395570000				7
DGQVINETSQHHDDLE	LIKTVETRDGQVINET	SQHHDDLE________	R	-	16	0	1835.79	H0YST2;gi|449492211|ref|XP_004175548.1| PREDICTED: LOW QUALITY PROTEIN: vimentin [Taeniopygia guttata]	H0YST2	443	458	yes	no	2;3	1.588e-33	169.64	244460000				8
DGSLLSFNSCK	SGGREMPRDGSLLSFN	LLSFNSCKGSFPRGGE	R	G	11	0	1226.56	gi|449488183|ref|XP_002193440.2| PREDICTED: disintegrin and metalloproteinase domain-containing protein 28 [Taeniopygia guttata];H0Z269	gi|449488183|ref|XP_002193440.2| PREDICTED: disintegrin and metalloproteinase domain-containing protein 28 [Taeniopygia guttata]	556	566	yes	no	2	8.4991e-21	159.09	451360000				8
DGSWPIPGER	SPQSVVFRDGSWPIPG	SWPIPGERIPDVAALT	R	I	10	0	1112.53	H0Z8C1;gi|449482762|ref|XP_002190765.2| PREDICTED: renin receptor [Taeniopygia guttata]	H0Z8C1	27	36	yes	no	2	1.8416e-05	97.597	506480000				8
DGSYSSFGSR	KQLSYKHRDGSYSSFG	SYSSFGSRDGEGSVWL	R	D	10	0	1061.44	gi|449485099|ref|XP_002190117.2| PREDICTED: ovostatin-like [Taeniopygia guttata];H1A5U5	gi|449485099|ref|XP_002190117.2| PREDICTED: ovostatin-like [Taeniopygia guttata]	1006	1015	yes	no	2	1.7784e-06	108.47	521130000				10
DGSYSTFGPR	RQLKYKHRDGSYSTFG	SYSTFGPRYGQVGNTW	R	Y	10	0	1085.48	H0ZS79	H0ZS79	985	994	yes	yes	2	1.509e-09	121.5	500480000				4
DGTESDTLDDPR	LVDTNYIKDGTESDTL	SDTLDDPRLEKLWSKA	K	L	12	0	1319.55	H0ZJ99;gi|224050176|ref|XP_002195162.1| PREDICTED: alpha-2-macroglobulin receptor-associated protein [Taeniopygia guttata]	H0ZJ99	72	83	yes	no	2	0.0067504	70.089	70912000				1
DGTISEDTIR	VTTVGPSRDGTISEDT	TISEDTIRASLISAVS	R	A	10	0	1105.53	gi|224050850|ref|XP_002198664.1| PREDICTED: tumor susceptibility gene 101 protein [Taeniopygia guttata];H0ZF42	gi|224050850|ref|XP_002198664.1| PREDICTED: tumor susceptibility gene 101 protein [Taeniopygia guttata]	220	229	yes	no	2	0.0098779	63.624	66325000				1
DGVTGLTCNR	TTGQCPCKDGVTGLTC	VTGLTCNRCAKGYQQS	K	C	10	0	1091.5	gi|449475443|ref|XP_002190686.2| PREDICTED: netrin-3 [Taeniopygia guttata];H0YYI9	gi|449475443|ref|XP_002190686.2| PREDICTED: netrin-3 [Taeniopygia guttata]	411	420	yes	no	2	2.423e-09	137.46	840750000				5
DGYILAVYR	EEYEVTTKDGYILAVY	GYILAVYRIPAGRNDR	K	I	9	0	1068.56	gi|449505613|ref|XP_002188401.2| PREDICTED: lipase member M-like [Taeniopygia guttata]	gi|449505613|ref|XP_002188401.2| PREDICTED: lipase member M-like [Taeniopygia guttata]	64	72	yes	yes	2	0.0006544	96.668	125400000				4
DHDGECKEVAPVDCSR	EYGTNVSKDHDGECKE	VAPVDCSRYPNTTSEE	K	Y	16	1	1872.77	gi|449512555|ref|XP_002197976.2| PREDICTED: ovomucoid-like, partial [Taeniopygia guttata];H1A0C8;H1A0C5	gi|449512555|ref|XP_002197976.2| PREDICTED: ovomucoid-like, partial [Taeniopygia guttata]	55	70	yes	no	2;3;4	2.9447e-121	227	8844500000				35
DHENIVIAK	DKLGETYRDHENIVIA	HENIVIAKMDSTANEV	R	M	9	0	1037.55	gi|449478841|ref|XP_004177033.1| PREDICTED: protein disulfide-isomerase [Taeniopygia guttata];H0YZ62	gi|449478841|ref|XP_004177033.1| PREDICTED: protein disulfide-isomerase [Taeniopygia guttata]	420	428	yes	no	2	7.8976e-06	135.63	109580000				2
DHIAVELYR	ILLYKGDKDHIAVELY	HIAVELYRGRVRVSYD	K	G	9	0	1114.58	H0ZH52;gi|449500994|ref|XP_004176655.1| PREDICTED: LOW QUALITY PROTEIN: slit homolog 2 protein [Taeniopygia guttata]	H0ZH52	1143	1151	yes	no	2	0.014083	79.16	0				1
DHMQQENFAFSCLQK	EKKCNSLKDHMQQENF	FAFSCLQKASYLDCIK	K	A	15	0	1881.81	H0Z885;gi|449509524|ref|XP_002192726.2| PREDICTED: ovotransferrin-like [Taeniopygia guttata]	H0Z885	44	58	yes	no	2;3	0	309.06	10057000000		1099		52
DHNWFFAK	PEMENWPKDHNWFFAK	DHNWFFAKFNITNIWV	K	F	8	0	1063.49	H0ZTG0;gi|449485798|ref|XP_002190994.2| PREDICTED: protein CREG1 [Taeniopygia guttata]	H0ZTG0	158	165	yes	no	2	1.94e-56	219.56	1236600000				14
DHSPDLYSLELSGLEEVGK	SRHKHLAKDHSPDLYS	SGLEEVGKRYGEDSQQ	K	R	19	0	2087.01	H0Z8C1;gi|449482762|ref|XP_002190765.2| PREDICTED: renin receptor [Taeniopygia guttata]	H0Z8C1	198	216	yes	no	3	0.00020998	73.057	17579000				2
DHSPDLYSLELSGLEEVGKR	SRHKHLAKDHSPDLYS	GLEEVGKRYGEDSQQF	K	Y	20	1	2243.11	H0Z8C1;gi|449482762|ref|XP_002190765.2| PREDICTED: renin receptor [Taeniopygia guttata]	H0Z8C1	198	217	yes	no	3;4	0	287.54	1388500000				22
DHTHIVVPYK	KRGKKQCKDHTHIVVP	THIVVPYKCLVGEFVS	K	C	10	0	1207.63	H0YQL6;gi|449489503|ref|XP_004174617.1| PREDICTED: nuclear factor related to kappaB binding protein isoform 3 [Taeniopygia guttata];gi|224083532|ref|XP_002196408.1| PREDICTED: nuclear factor related to kappaB binding protein isoform 1 [Taeniopygia guttata];gi|449489496|ref|XP_004174616.1| PREDICTED: nuclear factor related to kappaB binding protein isoform 2 [Taeniopygia guttata]	H0YQL6	109	118	yes	no	3	7.9581e-09	118.71	359450000				9
DHVSPIAIVK	CDNFSPIRDHVSPIAI	VSPIAIVKGLNTPLSA	R	G	10	0	1077.62	H0ZSG7;gi|449498224|ref|XP_004175032.1| PREDICTED: LOW QUALITY PROTEIN: apolipoprotein B-100 [Taeniopygia guttata]	H0ZSG7	179	188	yes	no	2	1.8096e-09	139.43	330700000				4
DIALMHLK	NWKENMDRDIALMHLK	DIALMHLKRPISFSDY	R	R	8	0	939.521	H0ZJZ8;gi|224051089|ref|XP_002198813.1| PREDICTED: prothrombin [Taeniopygia guttata]	H0ZJZ8	449	456	yes	no	2	0.013734	71.877	798980000		316		8
DIANTFFPSGK	KTVVQNIKDIANTFFP	NTFFPSGKVVDIVDNK	K	V	11	0	1195.59	H0Z9P7;gi|224049828|ref|XP_002193245.1| PREDICTED: acid ceramidase [Taeniopygia guttata];H0ZWH4	H0Z9P7	79	89	yes	no	2	3.98e-06	103.21	444210000				12
DICNDVLSLLEK	EKIETELRDICNDVLS	DVLSLLEKFLIPNASQ	R	F	12	0	1417.71	gi|224046577|ref|XP_002200280.1| PREDICTED: 14-3-3 protein zeta-like [Taeniopygia guttata];H0ZPB2	gi|224046577|ref|XP_002200280.1| PREDICTED: 14-3-3 protein zeta-like [Taeniopygia guttata]	92	103	yes	no	2	2.5714e-08	102.87	26596000				2
DIEIKPADR	LHAQKGHKDIEIKPAD	IEIKPADRHNLLRPET	K	H	9	1	1055.56	H0YVR2;gi|449477715|ref|XP_002190065.2| PREDICTED: endoplasmic reticulum mannosyl-oligosaccharide 1,2-alpha-mannosidase [Taeniopygia guttata]	H0YVR2	547	555	yes	no	2	0.00021664	113.62	710080000				9
DIISDTSGDFR	MYKTELEKDIISDTSG	SDTSGDFRKLMVALAK	K	K	11	0	1224.56	H0Z4R0;gi|449470945|ref|XP_002194183.2| PREDICTED: annexin A2 [Taeniopygia guttata];H1A2I7	H0Z4R0	158	168	yes	no	2	0.00062489	96.229	319430000				8
DILENCHFK	TDLKDYYKDILENCHF	ILENCHFKEECELSQV	K	E	9	0	1174.54	gi|224052234|ref|XP_002187811.1| PREDICTED: multiple inositol polyphosphate phosphatase 1 [Taeniopygia guttata];H0Z3R0	gi|224052234|ref|XP_002187811.1| PREDICTED: multiple inositol polyphosphate phosphatase 1 [Taeniopygia guttata]	319	327	yes	no	2;3	6.3674e-05	115.78	2230500000				25
DIMHLISSQNPR	QAPKTWFKDIMHLISS	LISSQNPRRVEEYCAR	K	R	12	0	1409.71	gi|449473846|ref|XP_002191956.2| PREDICTED: semaphorin-3G [Taeniopygia guttata];H0Z7F7	gi|449473846|ref|XP_002191956.2| PREDICTED: semaphorin-3G [Taeniopygia guttata]	617	628	yes	no	2;3	1.3589e-21	149.49	1417400000		672		23
DINWNNLQGK	AVVKTSDKDINWNNLQ	NWNNLQGKKSCHTAVG	K	K	10	0	1200.59	H0Z885;gi|449509524|ref|XP_002192726.2| PREDICTED: ovotransferrin-like [Taeniopygia guttata]	H0Z885	460	469	yes	no	2	0.00020842	98.048	193320000				1
DIQSLPQK	AEAQDLFKDIQSLPQK	DIQSLPQKAAVRKLND	K	A	8	0	927.503	gi|449502358|ref|XP_004174503.1| PREDICTED: LOW QUALITY PROTEIN: EH domain-containing protein 4 [Taeniopygia guttata];H0ZL62	gi|449502358|ref|XP_004174503.1| PREDICTED: LOW QUALITY PROTEIN: EH domain-containing protein 4 [Taeniopygia guttata]	284	291	yes	no	2	0.024785	78.516	187580000				2
DIQSLPR	AEEQDLFRDIQSLPRN	RDIQSLPRNAALRKLN	R	N	7	0	827.45	H0Z2D1;gi|449495976|ref|XP_004175157.1| PREDICTED: LOW QUALITY PROTEIN: EH domain-containing protein 3 [Taeniopygia guttata]	H0Z2D1	281	287	yes	no	2	0.023575	91.906	407740000				9
DISEGFEGIPNNVDAAFALPAHSYHGNER	TLDPGYPRDISEGFEG	HSYHGNERVYFFKDKY	R	V	29	0	3126.44	H0Z6B5;gi|224076380|ref|XP_002197740.1| PREDICTED: vitronectin [Taeniopygia guttata]	H0Z6B5	221	249	yes	no	4	1.5491e-19	89.684	50925000				1
DISNLEDIRK	RDIEEILKDISNLEDI	SNLEDIRKTLPSGCFN	K	T	10	1	1201.63	gi|224172798|ref|XP_002190844.1| PREDICTED: laminin subunit gamma-1, partial [Taeniopygia guttata];H0ZZK5;H0Z0K7	gi|224172798|ref|XP_002190844.1| PREDICTED: laminin subunit gamma-1, partial [Taeniopygia guttata]	1282	1291	yes	no	2	0.022232	76.332	22072000				1
DISPVCGTDWVTYENECLLCAR	KVVLLCNKDISPVCGT	NECLLCARNLEAGTSV	K	N	22	0	2657.16	H0YQL9;gi|224067572|ref|XP_002194479.1| PREDICTED: ovomucoid-like [Taeniopygia guttata];gi|449512555|ref|XP_002197976.2| PREDICTED: ovomucoid-like, partial [Taeniopygia guttata];H1A0C8;H1A0C5	H0YQL9	113	134	no	no	2;3	0	285.95	808060000				12
DISTLEAIAENDK	QPLASDLKDISTLEAI	EAIAENDKIIGRVTMD	K	I	13	0	1417.69	H0Z1M8;gi|449481277|ref|XP_002190774.2| PREDICTED: V-type proton ATPase subunit S1-like [Taeniopygia guttata]	H0Z1M8	127	139	yes	no	2	2.3763e-97	211.96	3028100000				32
DISTLEAIAENDKIIGR	QPLASDLKDISTLEAI	ENDKIIGRVTMDLQER	K	V	17	1	1856.98	H0Z1M8;gi|449481277|ref|XP_002190774.2| PREDICTED: V-type proton ATPase subunit S1-like [Taeniopygia guttata]	H0Z1M8	127	143	yes	no	3	7.588e-05	79.393	64656000				2
DISTNYYASQK	AQAYQTGKDISTNYYA	TNYYASQKKTFEINPR	K	K	11	0	1288.59	H0ZLS8;gi|224095440|ref|XP_002199813.1| PREDICTED: endoplasmin [Taeniopygia guttata];gi|224156421|ref|XP_002199506.1| PREDICTED: endoplasmin-like, partial [Taeniopygia guttata];H1A1C7	H0ZLS8	670	680	yes	no	2	0.0028842	81.625	69544000				2
DITAWNLFPEIASQIAQEDQSTCEIR	PSPAYETRDITAWNLF	DQSTCEIRETDFKTFD	R	E	26	0	3034.43	H0Z8U7;gi|224057648|ref|XP_002188035.1| PREDICTED: vitellogenin-1-like [Taeniopygia guttata]	H0Z8U7	1595	1620	yes	no	2;3	4.5338e-94	189.39	78972000				5
DITVIPVGIGPHINVEQVK	MLGFLKNRDITVIPVG	HINVEQVKFMAKMFPG	R	F	19	0	2027.14	H0ZNW5;gi|371940847|ref|NP_001243163.1| von Willebrand factor precursor [Taeniopygia guttata];gi|334265804|tpg|DAA34813.1| TPA_inf: von Willebrand factor [Taeniopygia guttata];F5XVC4	H0ZNW5	1367	1385	yes	no	2;3	5.749e-17	141.64	2100600000				18
DIVTHEILLDGGNK	VWRYLKGKDIVTHEIL	ILLDGGNKVVIGGFGD	K	V	14	0	1522.8	gi|449487095|ref|XP_004175194.1| PREDICTED: LOW QUALITY PROTEIN: agrin [Taeniopygia guttata];H0Z0S3	gi|449487095|ref|XP_004175194.1| PREDICTED: LOW QUALITY PROTEIN: agrin [Taeniopygia guttata]	35	48	yes	no	2;3	5.7451e-11	129.38	1595800000				8
DIVTIANAVFAK	LIVSKKNKDIVTIANA	IANAVFAKSGFKMEVP	K	S	12	0	1260.71	gi|224060004|ref|XP_002198088.1| PREDICTED: glia-derived nexin isoform 1 [Taeniopygia guttata];H0ZCA5	gi|224060004|ref|XP_002198088.1| PREDICTED: glia-derived nexin isoform 1 [Taeniopygia guttata]	105	116	yes	no	1;2	1.0503e-54	171.67	2233500000				22
DKDDDLHWEPVR	SGLCGWIKDKDDDLHW	DLHWEPVRDVSGGQYL	K	D	12	1	1523.7	H0Z095;gi|449500286|ref|XP_002194492.2| PREDICTED: nephronectin [Taeniopygia guttata]	H0Z095	410	421	yes	no	3	5.8615e-51	188.48	2172400000				7
DKGGTNLPILPSQR	FAAELILRDKGGTNLP	LPILPSQRAPKLYMVP	R	A	14	1	1494.82	H0ZEU2;gi|449505657|ref|XP_002189738.2| PREDICTED: myoferlin [Taeniopygia guttata]	H0ZEU2	1257	1270	yes	no	3	0.0026434	62.287	0			54	1
DKGLNPCEIGPD	QRMYKEAKDKGLNPCE	NPCEIGPD________	K	-	12	1	1313.59	H0ZB43;gi|224074837|ref|XP_002187439.1| PREDICTED: meteorin-like protein [Taeniopygia guttata]	H0ZB43	248	259	yes	no	2	0.006991	91.093	432800000				2
DKGTPIVIVK	IETDPSGRDKGTPIVI	GTPIVIVKQGHEPPTF	R	Q	10	1	1068.65	gi|224045188|ref|XP_002189182.1| PREDICTED: adseverin [Taeniopygia guttata];H0YW82	gi|224045188|ref|XP_002189182.1| PREDICTED: adseverin [Taeniopygia guttata]	686	695	yes	no	2	6.202e-09	138.99	232320000				5
DKLENAALDQESQLK	EQKLSVAKDKLENAAL	LDQESQLKALKETVQL	K	A	15	1	1700.86	H0Z2G9	H0Z2G9	170	184	yes	yes	2;3	0	340.9	2282500000				33
DKLISPIAEGAK	________________	SPIAEGAKLPNNKITI	K	L	12	1	1240.7	gi|310703675|ref|NP_001185514.1| L-lactate dehydrogenase B chain [Taeniopygia guttata];gi|197128979|gb|ACH45477.1| putative lactate dehydrogenase B variant 1 [Taeniopygia guttata];gi|197128978|gb|ACH45476.1| putative lactate dehydrogenase B variant 1 [Taeniopygia guttata];gi|197128977|gb|ACH45475.1| putative lactate dehydrogenase B variant 1 [Taeniopygia guttata];gi|197128976|gb|ACH45474.1| putat…	gi|310703675|ref|NP_001185514.1| L-lactate dehydrogenase B chain [Taeniopygia guttata]	6	17	yes	no	2	0.00095935	105.19	792500000				5
DKMESFFLGETLK	NPSNPEPRDKMESFFL	FFLGETLKYMFLLFSD	R	Y	13	1	1543.76	H0YVR2;gi|449477715|ref|XP_002190065.2| PREDICTED: endoplasmic reticulum mannosyl-oligosaccharide 1,2-alpha-mannosidase [Taeniopygia guttata]	H0YVR2	617	629	yes	no	2	3.317e-18	146.45	516760000		714		12
DKMFLIR	EQLVLESRDKMFLIRK	RDKMFLIRKITEAQR_	R	K	7	1	921.511	H0ZGJ3;gi|449476462|ref|XP_004175725.1| PREDICTED: LOW QUALITY PROTEIN: transmembrane channel-like protein 7 [Taeniopygia guttata]	H0ZGJ3	604	610	yes	no	2	0.046225	111.29	209250000				1
DKPMYDEIFYTLSPVDGK	DAEWVVARDKPMYDEI	TLSPVDGKITGANAKK	R	I	18	1	2117	H0Z2D1;gi|449495976|ref|XP_004175157.1| PREDICTED: LOW QUALITY PROTEIN: EH domain-containing protein 3 [Taeniopygia guttata]	H0Z2D1	444	461	yes	no	2	0.00064349	78.456	10584000		931		1
DKTVIPVSK	HVLRSQRRDKTVIPVS	KTVIPVSKEHVTVYLA	R	E	9	1	985.581	H0ZGP1;gi|224060593|ref|XP_002191688.1| PREDICTED: mannan-binding lectin serine protease 1 [Taeniopygia guttata];H0ZUQ5	H0ZGP1	502	510	yes	no	2	0.00016707	119.34	165360000				3
DKYIYVTQPK	WASAVNVRDKYIYVTQ	YIYVTQPKQNRVMIID	R	Q	10	1	1253.67	H0YST5;gi|449475173|ref|XP_002188386.2| PREDICTED: follistatin-related protein 4 [Taeniopygia guttata]	H0YST5	477	486	yes	no	2	8.3077e-09	136.86	588840000				8
DKYQGSGNHPLPPSSK	EEKAAKEKDKYQGSGN	HPLPPSSKLLEPEKNT	K	L	16	1	1710.83	H0ZFZ0;gi|449483587|ref|XP_004174791.1| PREDICTED: uncharacterized protein LOC101233663 [Taeniopygia guttata]	H0ZFZ0	19	34	yes	no	2	0.0027432	61.409	166260000	13;14		21	1
DLADELALVDVVEDK	CAISILMKDLADELAL	LVDVVEDKLRGEMLDL	K	L	15	0	1642.83	gi|224050848|ref|XP_002198647.1| PREDICTED: L-lactate dehydrogenase A chain [Taeniopygia guttata];H0ZF34	gi|224050848|ref|XP_002198647.1| PREDICTED: L-lactate dehydrogenase A chain [Taeniopygia guttata]	42	56	yes	no	2	1.4116e-24	125.5	111450000				7
DLCCHLSYK	GNLTVCQKDLCCHLSY	LCCHLSYKMAEKRDDE	K	M	9	0	1194.52	H0ZMX2;gi|224048143|ref|XP_002191969.1| PREDICTED: pantetheinase [Taeniopygia guttata]	H0ZMX2	365	373	yes	no	2	0.028918	64.692	46824000				0
DLDIAILVGSMPR	DKEEVAFKDLDIAILV	ILVGSMPRREGMERKD	K	R	13	0	1398.75	H0YVJ6;gi|197128543|gb|ACH45041.1| putative malate dehydrogenase cytoplasmic variant 2 [Taeniopygia guttata];B5G180;gi|350537743|ref|NP_001232537.1| putative malate dehydrogenase cytoplasmic variant 1 [Taeniopygia guttata];gi|197128542|gb|ACH45040.1| putative malate dehydrogenase cytoplasmic variant 1 [Taeniopygia guttata];B5G179;H0YVI8;gi|449495640|ref|XP_002197158.2| PREDICTED: malate dehydroge…	H0YVJ6	79	91	yes	no	2	0.0029931	65.043	5741900		28		1
DLDLSSIIAEVK	ILSMDNNRDLDLSSII	SSIIAEVKAQYEDIAN	R	A	12	0	1301.71	gi|449488707|ref|XP_002191975.2| PREDICTED: keratin, type II cytoskeletal 75-like [Taeniopygia guttata]	gi|449488707|ref|XP_002191975.2| PREDICTED: keratin, type II cytoskeletal 75-like [Taeniopygia guttata]	331	342	yes	yes	3	0.00059779	88.338	83120000				1
DLDMLIK	NPDTFEPKDLDMLIKA	KDLDMLIKAATSDLEN	K	A	7	0	846.452	H0ZEB8;gi|449501999|ref|XP_002198408.2| PREDICTED: nucleobindin-2 [Taeniopygia guttata];H1A3F0	H0ZEB8	154	160	yes	no	1;2	0.003512	113.7	8031400000		1020		58
DLDQDGDKR	FMVQEIVRDLDQDGDK	LDQDGDKRLTLPEFIS	R	L	9	1	1060.48	H0Z0U7;gi|224080053|ref|XP_002190266.1| PREDICTED: 45 kDa calcium-binding protein [Taeniopygia guttata]	H0Z0U7	194	202	yes	no	2	0.00019746	113.71	17924000				1
DLEADIVGDTSGHFK	AYKDAYERDLEADIVG	GDTSGHFKKMLVVLLQ	R	K	15	0	1602.75	H0YRC2;gi|224067677|ref|XP_002198632.1| PREDICTED: annexin A6 [Taeniopygia guttata]	H0YRC2	133	147	yes	no	2	3.5232e-05	119.54	28084000				1
DLEGHIDTANK	KKLEMDLKDLEGHIDT	GHIDTANKNREEAIKQ	K	N	11	0	1211.58	gi|449512557|ref|XP_002191305.2| PREDICTED: myosin-9-like, partial [Taeniopygia guttata]	gi|449512557|ref|XP_002191305.2| PREDICTED: myosin-9-like, partial [Taeniopygia guttata]	150	160	yes	yes	2	0.005461	75.739	21318000				1
DLEPLLSVGVFNNK	RREDIQLKDLEPLLSV	SVGVFNNKNSGLWHSS	K	N	14	0	1543.82	H0Z1Z0;gi|224073506|ref|XP_002195220.1| PREDICTED: torsin-1B [Taeniopygia guttata]	H0Z1Z0	220	233	yes	no	2	0.0024485	68.972	123360000				1
DLEVTPTSPTSLK	TTVSDVPRDLEVTPTS	PTSPTSLKISWDAPAV	R	I	13	0	1386.72	H0YXZ8;gi|449506307|ref|XP_002189679.2| PREDICTED: fibronectin [Taeniopygia guttata]	H0YXZ8	1493	1505	yes	no	2	1.0066e-19	120.87	2249100000				28
DLFIDSKR	RDFVGCMRDLFIDSKR	DLFIDSKRIDLASYIA	R	I	8	1	992.529	H0ZB72;gi|449473946|ref|XP_004176368.1| PREDICTED: LOW QUALITY PROTEIN: cadherin EGF LAG seven-pass G-type receptor 3 [Taeniopygia guttata]	H0ZB72	1224	1231	yes	no	2	0.02096	86.472	70873000000				13
DLFVELKR	MQNSELFKDLFVELKR	DLFVELKRYYVGGNVN	K	Y	8	1	1018.58	H0YXR4;gi|449498865|ref|XP_002190431.2| PREDICTED: glypican-4 [Taeniopygia guttata]	H0YXR4	88	95	yes	no	2	9.306e-05	149.65	178380000				3
DLGLSADELPAR	SLVGPLARDLGLSADE	SADELPARKLQLSEEK	R	K	12	0	1255.64	gi|449475310|ref|XP_002192035.2| PREDICTED: protocadherin gamma-B3-like [Taeniopygia guttata]	gi|449475310|ref|XP_002192035.2| PREDICTED: protocadherin gamma-B3-like [Taeniopygia guttata]	222	233	yes	yes	2	1.4106e-39	137.55	441280000				13
DLGQSSAVR	DFRSVRVRDLGQSSAV	LGQSSAVRVIVEAHFD	R	V	9	0	931.472	gi|449487095|ref|XP_004175194.1| PREDICTED: LOW QUALITY PROTEIN: agrin [Taeniopygia guttata];H0Z0S3	gi|449487095|ref|XP_004175194.1| PREDICTED: LOW QUALITY PROTEIN: agrin [Taeniopygia guttata]	1131	1139	yes	no	2	0.00016303	104.2	148600000				5
DLIVPINPR	GGIPFKTKDLIVPINP	LIVPINPRLDGCMRAW	K	L	9	0	1035.61	gi|224042875|ref|XP_002191978.1| PREDICTED: growth arrest-specific protein 6 [Taeniopygia guttata];H0ZGC4	gi|224042875|ref|XP_002191978.1| PREDICTED: growth arrest-specific protein 6 [Taeniopygia guttata]	426	434	yes	no	2	7.2934e-05	111.17	3432700000				30
DLKMDSFELLCTDGQR	KNTESWAKDLKMDSFE	LLCTDGQRANVMDYRK	K	A	16	1	1926.88	H0Z885;gi|449509524|ref|XP_002192726.2| PREDICTED: ovotransferrin-like [Taeniopygia guttata]	H0Z885	578	593	yes	no	2;3	2.2359e-43	179.46	996420000		1100		23
DLKPVCGTDGK	RSWVACPRDLKPVCGT	PVCGTDGKTYSNDCGI	R	T	11	1	1188.58	H0YQL7;gi|449474881|ref|XP_002194461.2| PREDICTED: ovoinhibitor-like [Taeniopygia guttata]	gi|449474881|ref|XP_002194461.2| PREDICTED: ovoinhibitor-like [Taeniopygia guttata]	351	361	no	no	2;3	4.3783e-26	168.76	25505000000				41
DLLFKDSAVQLK	GKKDPALKDLLFKDSA	KDSAVQLKKIPSLMDT	K	K	12	1	1375.77	H0Z885;gi|449509524|ref|XP_002192726.2| PREDICTED: ovotransferrin-like [Taeniopygia guttata]	H0Z885	316	327	yes	no	2	0.00039865	109.02	186230000				3
DLLNHHILK	LGDPEALRDLLNHHIL	LLNHHILKSAMCAEAI	R	S	9	0	1101.63	H0YSK2;gi|224068038|ref|XP_002187315.1| PREDICTED: transforming growth factor-beta-induced protein ig-h3 [Taeniopygia guttata];gi|449512138|ref|XP_004175856.1| PREDICTED: transforming growth factor-beta-induced protein ig-h3-like, partial [Taeniopygia guttata];H0ZZ39	H0YSK2	296	304	yes	no	2;3	3.873e-17	165.98	2961600000				40
DLLQDQGR	VHGFSGGRDLLQDQGR	DLLQDQGRGYANRTAL	R	G	8	0	943.472	gi|449512423|ref|XP_002199485.2| PREDICTED: CD276 antigen-like, partial [Taeniopygia guttata];H0ZX61	gi|449512423|ref|XP_002199485.2| PREDICTED: CD276 antigen-like, partial [Taeniopygia guttata]	56	63	yes	no	2	0.0026147	119.17	455720000				9
DLLSDVSR	EYIHRSFKDLLSDVSR	DLLSDVSRQNATYSLR	K	Q	8	0	903.466	gi|224045098|ref|XP_002197531.1| PREDICTED: ovalbumin-related protein Y-like [Taeniopygia guttata]	gi|224045098|ref|XP_002197531.1| PREDICTED: ovalbumin-related protein Y-like [Taeniopygia guttata]	86	93	yes	yes	1;2	0.00018911	142.79	337230000000				151
DLLTPCYNR	QSWGKGQKDLLTPCYN	LLTPCYNRGQPTGSFG	K	G	9	0	1150.54	H0Z6E7;gi|224091413|ref|XP_002187338.1| PREDICTED: beta-hexosaminidase subunit beta [Taeniopygia guttata]	H0Z6E7	254	262	yes	no	2	5.2902e-05	119.21	1669100000				14
DLMAPPAPAPSPASPSR	MKWSVLRRDLMAPPAP	PSPASPSRNQITSVKV	R	N	17	0	1660.82	H0Z7I9	H0Z7I9	46	62	yes	yes	2;3	2.5392e-47	174.18	58292000000		1176		121
DLMVGDEASELR	KVGNIEIKDLMVGDEA	GDEASELRSMLEVNYP	K	S	12	0	1333.62	H0YVU1;gi|449495663|ref|XP_004176208.1| PREDICTED: LOW QUALITY PROTEIN: actin-related protein 2 [Taeniopygia guttata]	H0YVU1	38	49	yes	yes	2	0.0019405	73.082	110450000		1142		3
DLNPVCGTDGTTYDNECAICAHNAEK	RTLVACPRDLNPVCGT	ICAHNAEKKTHVGKRH	R	K	26	0	2924.2	H0YQL7;gi|449474881|ref|XP_002194461.2| PREDICTED: ovoinhibitor-like [Taeniopygia guttata]	gi|449474881|ref|XP_002194461.2| PREDICTED: ovoinhibitor-like [Taeniopygia guttata]	481	506	no	no	2;3	2.1607e-166	224.93	3307000000				33
DLPELLQR	QTVDQLIKDLPELLQR	DLPELLQRNKEILDES	K	N	8	0	982.545	gi|224044975|ref|XP_002195942.1| PREDICTED: programmed cell death 6-interacting protein [Taeniopygia guttata];H0YU13	gi|224044975|ref|XP_002195942.1| PREDICTED: programmed cell death 6-interacting protein [Taeniopygia guttata]	421	428	yes	no	2	0.0042663	106.36	308750000				4
DLPYASNSAASMLVSSEK	INGVQVPKDLPYASNS	SMLVSSEKKGLTLKAP	K	K	18	0	1868.88	gi|224057612|ref|XP_002187307.1| PREDICTED: vitellogenin-2-like [Taeniopygia guttata]	gi|224057612|ref|XP_002187307.1| PREDICTED: vitellogenin-2-like [Taeniopygia guttata]	1517	1534	yes	yes	2	9.2696e-31	162.56	1862100000		395		26
DLQAFCCSQGK	LLGTELWKDLQAFCCS	AFCCSQGKCNFHDNSN	K	C	11	0	1312.55	H0Z6V7;gi|449486379|ref|XP_002195634.2| PREDICTED: lysosomal protective protein [Taeniopygia guttata]	H0Z6V7	210	220	yes	no	2	2.2274e-05	112.94	226390000				3
DLQFLLR	NHGILSGRDLQFLLRE	RDLQFLLRETKLFVGL	R	E	7	0	903.518	gi|224056071|ref|XP_002197900.1| PREDICTED: alpha-1,6-mannosylglycoprotein 6-beta-N-acetylglucosaminyltransferase A [Taeniopygia guttata];H0ZN82;H0ZW09	gi|224056071|ref|XP_002197900.1| PREDICTED: alpha-1,6-mannosylglycoprotein 6-beta-N-acetylglucosaminyltransferase A [Taeniopygia guttata]	501	507	yes	no	2	0.0089767	110.63	231010000				9
DLQFVEVSDIK	TDEVPSPRDLQFVEVS	FVEVSDIKITIMWTPP	R	I	11	0	1291.67	H0YXZ8;gi|449506307|ref|XP_002189679.2| PREDICTED: fibronectin [Taeniopygia guttata]	H0YXZ8	861	871	yes	no	2	6.0504e-34	176.78	1116900000				26
DLQQSIAR	TERDELLKDLQQSIAR	DLQQSIAREPSAPSIP	K	E	8	0	929.493	gi|224044975|ref|XP_002195942.1| PREDICTED: programmed cell death 6-interacting protein [Taeniopygia guttata];H0YU13	gi|224044975|ref|XP_002195942.1| PREDICTED: programmed cell death 6-interacting protein [Taeniopygia guttata]	690	697	yes	no	2	0.00025607	120.15	198970000				10
DLSAENGLER	KEFETLIKDLSAENGL	SAENGLERLLLTSSRD	K	L	10	0	1102.53	H0Z864;gi|449480248|ref|XP_004177085.1| PREDICTED: LOW QUALITY PROTEIN: carboxypeptidase D [Taeniopygia guttata]	H0Z864	699	708	yes	no	2	4.5046e-07	102.52	269720000				7
DLSGISFIK	YVKAGESRDLSGISFI	LSGISFIKGGVNQALT	R	G	9	0	978.539	H0ZNY7;gi|224048279|ref|XP_002190693.1| PREDICTED: collagen alpha-1(X) chain [Taeniopygia guttata]	H0ZNY7	528	536	yes	no	1;2	0.0018634	104.2	1101800000				9
DLSKAITDR	YCKEGFYRDLSKAITD	LSKAITDRKACKACDC	R	K	9	1	1017.55	gi|449475443|ref|XP_002190686.2| PREDICTED: netrin-3 [Taeniopygia guttata];H0YYI9	gi|449475443|ref|XP_002190686.2| PREDICTED: netrin-3 [Taeniopygia guttata]	374	382	yes	no	2	0.0002305	99.568	269950000				8
DLSQCGSFLPEQEEAIR	SSGGSLLKDLSQCGSF	PEQEEAIRDVLSSGNT	K	D	17	0	1977.91	gi|449476510|ref|XP_004175356.1| PREDICTED: uncharacterized protein LOC101232842, partial [Taeniopygia guttata];H0ZYM0	gi|449476510|ref|XP_004175356.1| PREDICTED: uncharacterized protein LOC101232842, partial [Taeniopygia guttata]	663	679	yes	no	2;3	4.9862e-149	239.58	3500500000				45
DLSSFVR	WKNHCRGKDLSSFVRG	KDLSSFVRGC______	K	G	7	0	822.424	gi|350535583|ref|NP_001232435.1| putative Lysozyme C precursor [Taeniopygia guttata];gi|197129939|gb|ACH46437.1| putative Lysozyme C precursor [Taeniopygia guttata];B5KFT9;gi|449490286|ref|XP_004174806.1| PREDICTED: lysozyme C-like [Taeniopygia guttata]	gi|350535583|ref|NP_001232435.1| putative Lysozyme C precursor [Taeniopygia guttata]	141	147	yes	no	1;2	0.0044564	118.69	994160000				16
DLTDYLMK	LRLDLAGRDLTDYLMK	DLTDYLMKILTERGYS	R	I	8	0	997.479	H0Z0Q3;gi|224061779|ref|XP_002195916.1| PREDICTED: actin, cytoplasmic type 5-like [Taeniopygia guttata];H0ZNH2;gi|224051372|ref|XP_002200536.1| PREDICTED: actin, alpha cardiac muscle 1 [Taeniopygia guttata];H0ZIF5;gi|449497223|ref|XP_002191009.2| PREDICTED: actin, alpha skeletal muscle [Taeniopygia guttata];H0Z125	H0Z0Q3	185	192	no	no	1;2	0.00059657	147.08	10536000000		324		64
DLTQDIISDTSGDFQK	YYKEVLKRDLTQDIIS	DTSGDFQKALVALAKA	R	A	16	0	1781.83	H0YRA6;gi|449513891|ref|XP_002191307.2| PREDICTED: annexin A1 isoform p37-like [Taeniopygia guttata]	H0YRA6	158	173	yes	no	2	1.3841e-215	266.15	231650000				9
DLVAELATSVR	AVDVGPKRDLVAELAT	AELATSVRNRTDLHFG	R	N	11	0	1172.64	H0ZL71;gi|224047992|ref|XP_002195964.1| PREDICTED: plasma alpha-L-fucosidase [Taeniopygia guttata]	H0ZL71	128	138	yes	no	2	9.2233e-07	121.68	105230000				2
DLVGELGEALR	SVDTGPHRDLVGELGE	GELGEALRESNLRYGL	R	E	11	0	1170.62	H0YSH0;gi|224081746|ref|XP_002196557.1| PREDICTED: tissue alpha-L-fucosidase [Taeniopygia guttata]	H0YSH0	129	139	yes	no	2	5.3841e-21	160.91	2405100000				22
DLVQPSAATLMTVLK	YLSLEQVRDLVQPSAA	ATLMTVLKWLQGHGVE	R	W	15	0	1585.87	H0YQR9;gi|449482627|ref|XP_002190037.2| PREDICTED: tripeptidyl-peptidase 1, partial [Taeniopygia guttata]	H0YQR9	58	72	yes	no	2	8.0226e-05	81.656	0		794		2
DLYANTVLSGGTTMYPGIADR	KCDVDIRKDLYANTVL	MYPGIADRMQKEITAL	K	M	21	0	2214.06	H0Z0Q3;gi|224061779|ref|XP_002195916.1| PREDICTED: actin, cytoplasmic type 5-like [Taeniopygia guttata]	H0Z0Q3	293	313	yes	no	2;3	6.0872e-274	275.41	5875400000		466		61
DLYDAGVKR	ELIDQDARDLYDAGVK	LYDAGVKRKGTDVPKW	R	K	9	1	1035.53	H0Z4R0;gi|449470945|ref|XP_002194183.2| PREDICTED: annexin A2 [Taeniopygia guttata]	H0Z4R0	197	205	yes	no	3	7.6672e-05	99.442	114740000				1
DMATQLAFMR	NSEGVTSKDMATQLAF	ATQLAFMRLLANHASQ	K	L	10	0	1182.55	H0YTI8;gi|224044919|ref|XP_002196734.1| PREDICTED: collagen alpha-2(I) chain [Taeniopygia guttata];H1A1K8;gi|449510171|ref|XP_002190214.2| PREDICTED: collagen alpha-2(I) chain-like, partial [Taeniopygia guttata]	H0YTI8	1247	1256	yes	no	2	0.0056438	65.719	243700000		230;231		3
DMAVTVNDER	GVAVKLFRDMAVTVND	AVTVNDERVLIPYSSS	R	V	10	0	1148.51	H0ZNW5;gi|371940847|ref|NP_001243163.1| von Willebrand factor precursor [Taeniopygia guttata];gi|334265804|tpg|DAA34813.1| TPA_inf: von Willebrand factor [Taeniopygia guttata];F5XVC4	H0ZNW5	1981	1990	yes	no	2	9.398e-10	135.86	210610000		183		5
DMDPQTVMLLASFVYFK	GKITNLVKDMDPQTVM	LASFVYFKGNWEKPFE	K	G	17	0	2003.97	H0ZQY2;gi|224051673|ref|XP_002200214.1| PREDICTED: alpha-1-antiproteinase 2-like [Taeniopygia guttata]	H0ZQY2	155	171	yes	no	2	1.1913e-36	131.25	9697600		334;335		3
DMGVTVFIVSTGR	SEPMQLLKDMGVTVFI	VFIVSTGRGNFLELSA	K	G	13	0	1380.71	gi|449486956|ref|XP_002194049.2| PREDICTED: von Willebrand factor A domain-containing protein 1-like [Taeniopygia guttata];H0YY23	gi|449486956|ref|XP_002194049.2| PREDICTED: von Willebrand factor A domain-containing protein 1-like [Taeniopygia guttata]	162	174	yes	no	2	9.1801e-15	145.6	324220000		848		6
DMLENQEK	PEKASQVRDMLENQEK	DMLENQEKLFGAKGTR	R	L	8	0	1005.44	H0Z885;gi|449509524|ref|XP_002192726.2| PREDICTED: ovotransferrin-like [Taeniopygia guttata]	H0Z885	624	631	yes	no	2	0.00014523	137.9	2206000000		1097		39
DMPTDVSILLAGAAFFK	GRIMRFMKDMPTDVSI	LAGAAFFKGTWKTKFD	K	G	17	0	1794.92	H0Z5S2;gi|449479753|ref|XP_002197455.2| PREDICTED: LOW QUALITY PROTEIN: pigment epithelium-derived factor [Taeniopygia guttata]	H0Z5S2	158	174	yes	no	2;3	1.2758e-181	246.34	7112100000		736		37
DMSLALK	ATSKGDAKDMSLALKA	KDMSLALKAMGNAGEP	K	A	7	0	776.41	gi|224057612|ref|XP_002187307.1| PREDICTED: vitellogenin-2-like [Taeniopygia guttata]	gi|224057612|ref|XP_002187307.1| PREDICTED: vitellogenin-2-like [Taeniopygia guttata]	469	475	yes	yes	2	0.029345	65.777	27053000		396		1
DMVDVYLETVK	QAPLDRLKDMVDVYLE	DVYLETVKASGKEAIA	K	A	11	0	1310.64	gi|350538495|ref|NP_001232100.1| putative apolipoprotein A-I precursor [Taeniopygia guttata];gi|197129219|gb|ACH45717.1| putative apolipoprotein A-I [Taeniopygia guttata];B5G356;gi|197129220|gb|ACH45718.1| putative apolipoprotein A-I [Taeniopygia guttata];B5G357	gi|350538495|ref|NP_001232100.1| putative apolipoprotein A-I precursor [Taeniopygia guttata]	36	46	yes	no	2	0.0016985	75.941	163480000		42		2
DMYMNNLMYGIFNVK	GTESPKVRDMYMNNLM	MYGIFNVKKLMASIIF	R	K	15	0	1851.84	H0ZIJ5;gi|449501297|ref|XP_002194237.2| PREDICTED: epididymis-specific alpha-mannosidase [Taeniopygia guttata]	H0ZIJ5	417	431	yes	no	2;3	1.1412e-56	165.64	2258800000		1008;1009;1010		38
DNCNLFVLK	NKYYGCPKDNCNLFVL	NCNLFVLKDTLKKMQK	K	D	9	0	1121.55	H0ZAJ9;gi|224064295|ref|XP_002192705.1| PREDICTED: 72 kDa type IV collagenase [Taeniopygia guttata]	H0ZAJ9	60	68	yes	no	2	7.5522e-05	109.88	162620000				5
DNDATYLLQEAK	KKLDQETKDNDATYLL	TYLLQEAKKEEAEILD	K	K	12	0	1379.66	gi|449513925|ref|XP_004177179.1| PREDICTED: peptidyl-glycine alpha-amidating monooxygenase B [Taeniopygia guttata];gi|224089120|ref|XP_002186719.1| PREDICTED: peptidyl-glycine alpha-amidating monooxygenase B isoform 2 [Taeniopygia guttata];H0YRN6;gi|224089110|ref|XP_002186697.1| PREDICTED: peptidyl-glycine alpha-amidating monooxygenase B isoform 1 [Taeniopygia guttata];gi|449513927|ref|XP_0041771…	gi|449513925|ref|XP_004177179.1| PREDICTED: peptidyl-glycine alpha-amidating monooxygenase B [Taeniopygia guttata]	393	404	yes	no	2	4.1002e-40	180.47	1276200000				26
DNGDFQGQYLTR	LMEISVLRDNGDFQGQ	FQGQYLTRVTLSGGCA	R	V	12	0	1412.63	H0YUD9	H0YUD9	23	34	yes	yes	2	2.9231e-61	193.15	1185500000				16
DNHLLGTFDLTGIPPAPR	EGERPLTKDNHLLGTF	TGIPPAPRGVPQIEVT	K	G	18	0	1933.01	gi|224073965|ref|XP_002192655.1| PREDICTED: 78 kDa glucose-regulated protein [Taeniopygia guttata];H0ZAB3	gi|224073965|ref|XP_002192655.1| PREDICTED: 78 kDa glucose-regulated protein [Taeniopygia guttata]	473	490	yes	no	2;3	2.0574e-13	126.91	903070000				1
DNIQGITKPAIR	KRHRKVLRDNIQGITK	GITKPAIRRLARRGGV	R	R	12	1	1324.75	gi|350536313|ref|NP_001232835.1| uncharacterized protein LOC100221944 [Taeniopygia guttata];gi|224094594|ref|XP_002194484.1| PREDICTED: histone H4-like [Taeniopygia guttata];gi|224094582|ref|XP_002194225.1| PREDICTED: histone H4-like [Taeniopygia guttata];gi|224094574|ref|XP_002194069.1| PREDICTED: histone H4-like [Taeniopygia guttata];gi|224094570|ref|XP_002194028.1| PREDICTED: histone H4-like […	gi|350536313|ref|NP_001232835.1| uncharacterized protein LOC100221944 [Taeniopygia guttata]	25	36	yes	no	2;3	2.2623e-104	221.09	5722700000				19
DNNLLGK	EGERAMTKDNNLLGKF	KDNNLLGKFELTGIPP	K	F	7	0	772.408	gi|224083318|ref|XP_002195736.1| PREDICTED: heat shock cognate 71 kDa protein [Taeniopygia guttata];H0YQE7;gi|449502957|ref|XP_004174544.1| PREDICTED: heat shock 70 kDa protein-like isoform 2 [Taeniopygia guttata];H0ZRS0;gi|224051826|ref|XP_002200628.1| PREDICTED: heat shock 70 kDa protein-like isoform 1 [Taeniopygia guttata];gi|121483780|gb|ABM54454.1| heat shock protein 70, partial [Taeniopygia…	gi|224083318|ref|XP_002195736.1| PREDICTED: heat shock cognate 71 kDa protein [Taeniopygia guttata]	452	458	yes	no	2	0.013752	102.3	39092000				1
DNQYTQR	SSASDIAKDNQYTQRL	KDNQYTQRLSPTSRQT	K	L	7	0	923.41	gi|449497556|ref|XP_002188813.2| PREDICTED: uncharacterized protein LOC100227597 [Taeniopygia guttata];H0ZMA1	gi|449497556|ref|XP_002188813.2| PREDICTED: uncharacterized protein LOC100227597 [Taeniopygia guttata]	940	946	no	no	2	0.0040023	129.39	145460000				7
DNSALDPIIHGLK	VFFQVSQRDNSALDPI	DPIIHGLKGVVHHEKE	R	G	13	0	1391.74	H0ZG48;gi|449474176|ref|XP_004176999.1| PREDICTED: LOW QUALITY PROTEIN: receptor-type tyrosine-protein phosphatase gamma [Taeniopygia guttata]	H0ZG48	183	195	yes	no	2	0.00013672	113.37	64294000				2
DNSTMGYMAAK	IMKAQALRDNSTMGYM	TMGYMAAKKHLEINPD	R	K	11	0	1187.5	H0ZRE5;gi|224051739|ref|XP_002200608.1| PREDICTED: heat shock protein HSP 90-alpha [Taeniopygia guttata]	H0ZRE5	616	626	yes	no	2	0.0025012	68.107	16371000		344;345		1
DNTINLIHTFR	RHTNAAARDNTINLIH	INLIHTFRDYLHYHIK	R	D	11	0	1342.7	gi|350539567|ref|NP_001232195.1| putative actin related protein 2/3 complex subunit 2 [Taeniopygia guttata];gi|197129533|gb|ACH46031.1| putative actin related protein 2/3 complex subunit 2 [Taeniopygia guttata];gi|197129532|gb|ACH46030.1| putative actin related protein 2/3 complex subunit 2 [Taeniopygia guttata];gi|197129531|gb|ACH46029.1| putative actin related protein 2/3 complex subunit 2 [Tae…	gi|350539567|ref|NP_001232195.1| putative actin related protein 2/3 complex subunit 2 [Taeniopygia guttata]	238	248	yes	no	2;3	1.8483e-08	132.69	458740000				7
DNTKAQIEK	SMVYIGAKDNTKAQIE	NTKAQIEKAIHFDKIP	K	A	9	1	1045.54	gi|224045100|ref|XP_002199443.1| PREDICTED: ovalbumin-like [Taeniopygia guttata]	gi|224045100|ref|XP_002199443.1| PREDICTED: ovalbumin-like [Taeniopygia guttata]	48	56	yes	yes	2;3	1.5203e-51	206.49	2395000000				35
DNVYTSELVSR	IKAELTPKDNVYTSEL	YTSELVSRNGLVEFEI	K	N	11	0	1281.62	gi|449491826|ref|XP_002192721.2| PREDICTED: C3 and PZP-like, alpha-2-macroglobulin domain containing 8 [Taeniopygia guttata];H0YQC3;H0YQC1	gi|449491826|ref|XP_002192721.2| PREDICTED: C3 and PZP-like, alpha-2-macroglobulin domain containing 8 [Taeniopygia guttata]	392	402	yes	no	2	0.00030897	90.793	353670000				2
DPAAPCSLTEALEHFQVESLDEIIPNDFR	PYVTYLNKDPAAPCSL	EIIPNDFREKDQRPLK	K	E	29	0	3312.56	gi|449497556|ref|XP_002188813.2| PREDICTED: uncharacterized protein LOC100227597 [Taeniopygia guttata];H0ZMA1	gi|449497556|ref|XP_002188813.2| PREDICTED: uncharacterized protein LOC100227597 [Taeniopygia guttata]	1447	1475	no	no	3	1.8731e-49	131.13	76948000				3
DPAESQNLAPDPR	WELFDCSRDPAESQNL	QNLAPDPRYASVLQLL	R	Y	13	0	1408.66	H0YY18;gi|224074383|ref|XP_002192546.1| PREDICTED: N-sulphoglucosamine sulphohydrolase, partial [Taeniopygia guttata]	H0YY18	415	427	yes	no	2	5.0397e-30	171.36	348580000				18
DPALKDLLFK	LFGPPGKKDPALKDLL	ALKDLLFKDSAVQLKK	K	D	10	1	1158.66	H0Z885;gi|449509524|ref|XP_002192726.2| PREDICTED: ovotransferrin-like [Taeniopygia guttata]	H0Z885	311	320	yes	no	2;3	6.823e-32	166.29	2182100000				27
DPAQDAWAEDVDLR	GIFPVLCKDPAQDAWA	WAEDVDLRVTLGMNVG	K	V	14	0	1599.72	gi|449470890|ref|XP_002192134.2| PREDICTED: pyruvate kinase muscle isozyme-like [Taeniopygia guttata];H0Z1U5	gi|449470890|ref|XP_002192134.2| PREDICTED: pyruvate kinase muscle isozyme-like [Taeniopygia guttata]	475	488	yes	no	2	1.3773e-47	158.89	71485000				3
DPAQVIDQLSR	DTMGDLPRDPAQVIDQ	QVIDQLSRTMQTLKDR	R	T	11	0	1240.64	H0ZE90;gi|449476366|ref|XP_002191747.2| PREDICTED: neuronal pentraxin-2 [Taeniopygia guttata]	H0ZE90	91	101	yes	no	2	6.1382e-15	138.42	324570000				11
DPFGLVVSR	LYGLQVSRDPFGLVVS	PFGLVVSRQRGGRVLL	R	Q	9	0	988.534	H0YY46;gi|449478779|ref|XP_002192569.2| PREDICTED: lysosomal alpha-glucosidase [Taeniopygia guttata]	H0YY46	10	18	yes	no	2	2.1965e-06	142.55	307150000				8
DPFTIIR	RCPQPVPRDPFTIIRD	RDPFTIIRDLQPLYQF	R	D	7	0	860.476	H0ZSQ9;gi|449485223|ref|XP_002192647.2| PREDICTED: complement C1r subcomponent [Taeniopygia guttata]	H0ZSQ9	306	312	yes	no	2	4.538e-06	158.12	366140000				12
DPSGVPGGEMVLGGTDPK	MFSFYLNRDPSGVPGG	VLGGTDPKYYKGEFSW	R	Y	18	0	1711.81	H0ZGM2;gi|224050910|ref|XP_002199093.1| PREDICTED: cathepsin D [Taeniopygia guttata]	H0ZGM2	222	239	yes	no	2;3	6.1014e-16	139.11	10778000000		309		32
DPSQPFYIGHTVK	LKYFLLKKDPSQPFYI	FYIGHTVKSGDLEYVD	K	S	13	0	1487.74	gi|224134284|ref|XP_002199080.1| PREDICTED: C1GALT1-specific chaperone 1-like, partial [Taeniopygia guttata];H1A315	gi|224134284|ref|XP_002199080.1| PREDICTED: C1GALT1-specific chaperone 1-like, partial [Taeniopygia guttata]	162	174	yes	no	2	0.00071579	97.273	163870000				5
DPTYAAYYSPQR	IIKNGCVKDPTYAAYY	AAYYSPQRHILRFKFN	K	H	12	0	1430.65	gi|449506123|ref|XP_004176885.1| PREDICTED: deleted in malignant brain tumors 1 protein-like [Taeniopygia guttata];H1A4P5;H1A4V1	gi|449506123|ref|XP_004176885.1| PREDICTED: deleted in malignant brain tumors 1 protein-like [Taeniopygia guttata]	595	606	yes	no	2	1.1549e-29	167.84	1124500000				17
DQELNLAYISSVPHGGIEQVR	ADLFDLSKDQELNLAY	HGGIEQVRIHWLLELV	K	I	21	0	2324.18	H0YPL5;gi|224088482|ref|XP_002188791.1| PREDICTED: alpha-L-iduronidase-like [Taeniopygia guttata]	H0YPL5	56	76	yes	no	2;3	6.378e-126	217.73	419720000				11
DQGLEVLK	IVIAQTFKDQGLEVLK	DQGLEVLKQETAVIEN	K	Q	8	0	900.492	H0Z8S1;gi|449472570|ref|XP_002188957.2| PREDICTED: membrane-bound transcription factor site-1 protease [Taeniopygia guttata]	H0Z8S1	817	824	yes	no	2	0.0051923	96.948	256010000				1
DQHVLYLEHVVVR	SSACAEQRDQHVLYLE	YLEHVVVRLSIAHPRR	R	L	13	0	1605.86	H0ZFA7;gi|449471729|ref|XP_004176983.1| PREDICTED: LOW QUALITY PROTEIN: proprotein convertase subtilisin/kexin type 6 [Taeniopygia guttata]	H0ZFA7	460	472	yes	no	3	0.00066455	80.632	14656000				1
DQHVTIIR	HEHTRPDRDQHVTIIR	DQHVTIIRENIQQGQE	R	E	8	0	980.54	H0ZAA2;gi|449505265|ref|XP_002193832.2| PREDICTED: tolloid-like 2 [Taeniopygia guttata]	H0ZAA2	208	215	yes	no	2	1.6385e-05	152.11	196280000				3
DQISTMCNNYEIR	QGLICYNKDQISTMCN	MCNNYEIRILCCVFVP	K	I	13	0	1642.71	gi|449504198|ref|XP_002198220.2| PREDICTED: mucin-5AC [Taeniopygia guttata]	gi|449504198|ref|XP_002198220.2| PREDICTED: mucin-5AC [Taeniopygia guttata]	1396	1408	yes	yes	2;3	5.2564e-52	185.2	43622000000		1032		70
DQKEIQEEDNR	SIKCSHTKDQKEIQEE	EIQEEDNRFYQRIRHQ	K	F	11	1	1402.63	H0ZLS5;gi|449510033|ref|XP_002186694.2| PREDICTED: ovocalyxin-32 [Taeniopygia guttata]	H0ZLS5	50	60	yes	no	3	2.3257e-05	107.09	55025000				3
DQLIHTLHK	________________	QLIHTLHKQEGHAENK	K	Q	9	0	1103.61	gi|224050848|ref|XP_002198647.1| PREDICTED: L-lactate dehydrogenase A chain [Taeniopygia guttata];H0ZF34	gi|224050848|ref|XP_002198647.1| PREDICTED: L-lactate dehydrogenase A chain [Taeniopygia guttata]	5	13	yes	no	2;3	9.5033e-06	134.84	323360000				7
DQLPPICYNYELR	EGLKCYNKDQLPPICY	ICYNYELRFKCCINIP	K	F	13	0	1679.8	gi|449504198|ref|XP_002198220.2| PREDICTED: mucin-5AC [Taeniopygia guttata];H0ZGY9	gi|449504198|ref|XP_002198220.2| PREDICTED: mucin-5AC [Taeniopygia guttata]	1555	1567	no	no	2;3	4.2896e-15	148.41	7872100000				115
DQLQGQDPHYR	VHSYYQHKDQLQGQDP	QGQDPHYRLRTHLFPE	K	L	11	0	1355.62	H0ZTR5	H0ZTR5	44	54	yes	yes	3	0.0057549	62.799	0				1
DQLSPCPSSVSTK	DMRVSNHRDQLSPCPS	CPSSVSTKSQAGSSAS	R	S	13	0	1404.66	H0Z231;H0Z224;gi|449507925|ref|XP_002193273.2| PREDICTED: calmodulin-regulated spectrin-associated protein 2 [Taeniopygia guttata];H0Z222	H0Z231	640	652	yes	no	2	0.0081563	74.21	0	24;25		25;26;27;55	2
DQQCLTLSENTK	RAFLFTSKDQQCLTLS	LTLSENTKTAMIFRRA	K	T	12	0	1435.66	gi|224048112|ref|XP_002190399.1| PREDICTED: plasminogen-like [Taeniopygia guttata];H0ZML2	gi|224048112|ref|XP_002190399.1| PREDICTED: plasminogen-like [Taeniopygia guttata]	54	65	yes	no	2	2.0897e-105	227.48	19847000000				39
DQTQHILNNMVIK	KTFDDYFRDQTQHILN	ILNNMVIKLQEDNRRK	R	L	13	0	1552.8	H0YRU7;gi|224089166|ref|XP_002188716.1| PREDICTED: alpha-mannosidase 2 [Taeniopygia guttata]	H0YRU7	147	159	yes	no	2;3	6.2798e-52	183.81	736670000		1134		14
DQVANSAFVER	YYITGETKDQVANSAF	ANSAFVERLRKHGLEV	K	L	11	0	1234.59	H0ZRE5;gi|224051739|ref|XP_002200608.1| PREDICTED: heat shock protein HSP 90-alpha [Taeniopygia guttata]	H0ZRE5	495	505	yes	no	2	2.1888e-29	158.02	1916800000				15
DQVVISCNTGYK	SQAKYTFKDQVVISCN	ISCNTGYKVLKDNVES	K	V	12	0	1382.65	H0ZGP1;gi|224060593|ref|XP_002191688.1| PREDICTED: mannan-binding lectin serine protease 1 [Taeniopygia guttata]	H0ZGP1	320	331	yes	no	2	2.5031e-61	194.39	551370000				10
DQVYTVNLNEVPK	DTLYITGRDQVYTVNL	VNLNEVPKSEVIPSKK	R	S	13	0	1517.77	H0Z9R4;gi|449471083|ref|XP_004176943.1| PREDICTED: LOW QUALITY PROTEIN: semaphorin-6D [Taeniopygia guttata]	H0Z9R4	75	87	yes	no	2	0.00071592	79.885	0				1
DQYLALIFEK	RTFFQRNKDQYLALIF	YLALIFEKSNSFVGRE	K	S	10	0	1238.65	H1A439;gi|449509315|ref|XP_004175487.1| PREDICTED: LOW QUALITY PROTEIN: sulfhydryl oxidase 1 [Taeniopygia guttata]	H1A439	158	167	yes	no	2	0.00016358	100.09	1291500000				17
DQYYLQMEDK	SGYTYFFKDQYYLQME	YYLQMEDKSLKIVKIG	K	S	10	0	1331.57	H0ZAJ9;gi|224064295|ref|XP_002192705.1| PREDICTED: 72 kDa type IV collagenase [Taeniopygia guttata]	H0ZAJ9	635	644	yes	no	2	5.8276e-07	108.31	1569000000		472		14
DREEALHQFR	IHGDRSQRDREEALHQ	EEALHQFRSGKSPILV	R	S	10	1	1299.63	H0Z7X4;gi|449483012|ref|XP_002190578.2| PREDICTED: ATP-dependent RNA helicase DDX3X [Taeniopygia guttata]	H0Z7X4	464	473	yes	no	3	6.5898e-05	99.34	91426000				3
DREGNTWLTAFVYR	SYSIFGTRDREGNTWL	WLTAFVYRSFAQAGRF	R	S	14	1	1726.84	H0ZS62	H0ZS62	1039	1052	yes	yes	2;3	3.3545e-184	251.05	3982200000				26
DRLESLEHQLR	SRTMQTLKDRLESLEH	ESLEHQLRANVSYAAL	K	A	11	1	1394.73	H0ZE90;gi|449476366|ref|XP_002191747.2| PREDICTED: neuronal pentraxin-2 [Taeniopygia guttata]	H0ZE90	108	118	yes	no	3	1.1782e-34	179.67	549260000				11
DRPFFPGLVK	KQHYIDLKDRPFFPGL	PFFPGLVKYMNSGPIV	K	Y	10	1	1174.65	gi|325652120|ref|NP_001191691.1| nucleoside diphosphate kinase B [Taeniopygia guttata];gi|197129936|gb|ACH46434.1| putative nucleoside diphosphate kinase variant 1 [Taeniopygia guttata];gi|197128294|gb|ACH44792.1| putative nucleoside diphosphate kinase variant 1 [Taeniopygia guttata];gi|197128293|gb|ACH44791.1| putative nucleoside diphosphate kinase variant 1 [Taeniopygia guttata];gi|197128292|gb…	gi|325652120|ref|NP_001191691.1| nucleoside diphosphate kinase B [Taeniopygia guttata]	58	67	yes	no	2	4.432e-09	140.78	482660000				7
DSAGANIYLEK	TVCIKPFKDSAGANIY	GANIYLEKTGELKLLV	K	T	11	0	1179.58	H0ZB43;gi|224074837|ref|XP_002187439.1| PREDICTED: meteorin-like protein [Taeniopygia guttata]	H0ZB43	62	72	yes	no	2	6.3571e-09	109.72	1213300000				11
DSAVGHFQLR	GRIRLSLKDSAVGHFQ	AVGHFQLRTMQSLMNI	K	T	10	0	1128.57	H0Z7E2;gi|449486391|ref|XP_002192404.2| PREDICTED: bactericidal permeability-increasing protein-like [Taeniopygia guttata];gi|449486395|ref|XP_004177130.1| PREDICTED: bactericidal permeability-increasing protein-like [Taeniopygia guttata]	H0Z7E2	388	397	yes	no	2;3	2.423e-09	137.46	1679700000				13
DSAVQLK	ALKDLLFKDSAVQLKK	KDSAVQLKKIPSLMDT	K	K	7	0	759.413	H0Z885;gi|449509524|ref|XP_002192726.2| PREDICTED: ovotransferrin-like [Taeniopygia guttata]	H0Z885	321	327	yes	no	2	0.0052431	124.89	1736300000				16
DSAVQLKK	ALKDLLFKDSAVQLKK	DSAVQLKKIPSLMDTQ	K	I	8	1	887.508	H0Z885;gi|449509524|ref|XP_002192726.2| PREDICTED: ovotransferrin-like [Taeniopygia guttata]	H0Z885	321	328	yes	no	2	0.0070323	119.29	100170000				1
DSDTSSLLHQNK	HGHHEEAKDSDTSSLL	SSLLHQNKKEEEKKLD	K	K	12	0	1343.63	gi|449513925|ref|XP_004177179.1| PREDICTED: peptidyl-glycine alpha-amidating monooxygenase B [Taeniopygia guttata];gi|449513927|ref|XP_004177180.1| PREDICTED: peptidyl-glycine alpha-amidating monooxygenase B [Taeniopygia guttata]	gi|449513925|ref|XP_004177179.1| PREDICTED: peptidyl-glycine alpha-amidating monooxygenase B [Taeniopygia guttata]	369	380	yes	no	2	6.3415e-161	252.84	392300000				5
DSEVTNLQDTVFK	LAQLQQEKDSEVTNLQ	NLQDTVFKLREESKLL	K	L	13	0	1494.72	H0YXZ3	H0YXZ3	137	149	yes	yes	2	4.0332e-65	194.24	547540000				13
DSGSIEQAVANFFSASCVPGATTEAK	GAIEWDGKDSGSIEQA	PGATTEAKLYRQCKGD	K	L	26	0	2643.21	H0Z885;gi|449509524|ref|XP_002192726.2| PREDICTED: ovotransferrin-like [Taeniopygia guttata]	H0Z885	163	188	yes	no	2;3	0	293.89	194430000				8
DSGTQPQLQIQGIGFDR	TYQTVKTKDSGTQPQL	IQGIGFDRTLGGLEME	K	T	17	0	1858.92	H0YP50;gi|449489268|ref|XP_004176737.1| PREDICTED: LOW QUALITY PROTEIN: hypoxia up-regulated protein 1 [Taeniopygia guttata]	H0YP50	194	210	yes	no	2	1.4695e-05	103.88	415610000				9
DSLGWMFNK	TSILPICKDSLGWMFN	SLGWMFNKLDMNYDLL	K	L	9	0	1096.5	gi|449474987|ref|XP_002187206.2| PREDICTED: testican-1 [Taeniopygia guttata];H0ZVA7;H0YSI2	gi|449474987|ref|XP_002187206.2| PREDICTED: testican-1 [Taeniopygia guttata]	246	254	no	no	2	0.0010128	87.639	244810000		686		7
DSLTSRPAQGVVTTLENVSPPR	EVSVYALKDSLTSRPA	LENVSPPRRPRVTDVT	K	R	22	1	2323.21	H0YXZ8;gi|449506307|ref|XP_002189679.2| PREDICTED: fibronectin [Taeniopygia guttata]	H0YXZ8	1837	1858	yes	no	3	1.0593e-21	130.45	48584000				7
DSNPQALQGQPQPQR	SQSLFHGRDSNPQALQ	QGQPQPQRAAAIVCIG	R	A	15	0	1662.81	gi|449471458|ref|XP_002195186.2| PREDICTED: thrombospondin type-1 domain-containing protein 4 [Taeniopygia guttata];H0Z606	gi|449471458|ref|XP_002195186.2| PREDICTED: thrombospondin type-1 domain-containing protein 4 [Taeniopygia guttata]	257	271	yes	no	2	1.5865e-55	191.57	209170000				10
DSPDLMQIMR	IGIIDNERDSPDLMQI	PDLMQIMRMVLGERRG	R	M	10	0	1204.56	gi|449492047|ref|XP_002193595.2| PREDICTED: villin-1-like [Taeniopygia guttata];H0YQ44	gi|449492047|ref|XP_002193595.2| PREDICTED: villin-1-like [Taeniopygia guttata]	214	223	yes	no	2	0.0016431	76.228	133790000		899;900		3
DSTGHVGFIFK	ERIITMHKDSTGHVGF	GHVGFIFKNGKITSIV	K	N	11	0	1206.6	H0ZLL3;gi|449494168|ref|XP_004175282.1| PREDICTED: syntenin-1 [Taeniopygia guttata];gi|224046286|ref|XP_002198346.1| PREDICTED: syntenin-1 isoform 1 [Taeniopygia guttata]	H0ZLL3	203	213	yes	no	2;3	3.7999e-29	166.69	3778500000				26
DSTLIMQLLR	TLSEESYKDSTLIMQL	TLIMQLLRDNLTLWTS	K	D	10	0	1188.65	gi|449486338|ref|XP_002190658.2| PREDICTED: 14-3-3 protein beta/alpha [Taeniopygia guttata];H0Z417;gi|449479736|ref|XP_004177047.1| PREDICTED: 14-3-3 protein epsilon isoform 2 [Taeniopygia guttata];gi|449479732|ref|XP_002196990.2| PREDICTED: 14-3-3 protein epsilon isoform 1 [Taeniopygia guttata];H0Z4W0;H1A595;gi|224081649|ref|XP_002194418.1| PREDICTED: 14-3-3 protein sigma [Taeniopygia guttata];g…	gi|224046577|ref|XP_002200280.1| PREDICTED: 14-3-3 protein zeta-like [Taeniopygia guttata]	213	222	no	no	2	1.7778e-07	114.4	1610900000		19		17
DSVGQFHQVWFDDPQSISLK	KAPFYEYKDSVGQFHQ	DPQSISLKAAYVKSRG	K	A	20	0	2332.11	H0Z858;gi|449508450|ref|XP_002187362.2| PREDICTED: di-N-acetylchitobiase-like [Taeniopygia guttata];gi|224163766|ref|XP_002199616.1| PREDICTED: di-N-acetylchitobiase-like, partial [Taeniopygia guttata];H1A1D8	H0Z858	263	282	yes	no	3	2.9559e-22	131.86	207310000				4
DSVINLSESVK	NEIISNIRDSVINLSE	INLSESVKDGQKNPEA	R	D	11	0	1189.62	H0YRU7;gi|224089166|ref|XP_002188716.1| PREDICTED: alpha-mannosidase 2 [Taeniopygia guttata]	H0YRU7	29	39	yes	no	2	0.0075651	72.187	41733000				1
DSYGDMADCCGK	ICKVEKLRDSYGDMAD	DMADCCGKADPERNQC	R	A	12	0	1377.46	gi|449499399|ref|XP_002192332.2| PREDICTED: serum albumin [Taeniopygia guttata];H0YTL4	gi|449499399|ref|XP_002192332.2| PREDICTED: serum albumin [Taeniopygia guttata]	109	120	yes	no	2	0.00048677	94.538	39974000		982		4
DSYVELPSAK	ITVNFVGKDSYVELPS	YVELPSAKIRPQANIS	K	I	10	0	1107.54	gi|224068202|ref|XP_002190033.1| PREDICTED: slit homolog 3 protein [Taeniopygia guttata];H0YTF7	gi|224068202|ref|XP_002190033.1| PREDICTED: slit homolog 3 protein [Taeniopygia guttata]	1162	1171	yes	no	2	0.013998	71.03	133870000				3
DSYVGDEAQSK	VMVGMGQKDSYVGDEA	VGDEAQSKRGILTLKY	K	R	11	0	1197.52	H0Z0Q3;gi|224061779|ref|XP_002195916.1| PREDICTED: actin, cytoplasmic type 5-like [Taeniopygia guttata];H0ZNH2;gi|224051372|ref|XP_002200536.1| PREDICTED: actin, alpha cardiac muscle 1 [Taeniopygia guttata];H0Z125	H0Z0Q3	52	62	no	no	2	6.8587e-16	148.19	1894400000				26
DSYVGDEAQSKR	VMVGMGQKDSYVGDEA	GDEAQSKRGILTLKYP	K	G	12	1	1353.62	H0Z0Q3;gi|224061779|ref|XP_002195916.1| PREDICTED: actin, cytoplasmic type 5-like [Taeniopygia guttata];H0ZNH2;gi|224051372|ref|XP_002200536.1| PREDICTED: actin, alpha cardiac muscle 1 [Taeniopygia guttata];H0Z125	H0Z0Q3	52	63	no	no	2;3	6.0281e-07	123.95	192170000				7
DTDSEEEIR	TMMARKMKDTDSEEEI	TDSEEEIREAFRVFDK	K	E	9	0	1092.46	gi|197129744|gb|ACH46242.1| putative calmodulin variant 1 [Taeniopygia guttata];B5G4N1;H0YWL0;gi|350538779|ref|NP_001232586.1| putative calmodulin 1 variant 2 [Taeniopygia guttata];gi|310750331|ref|NP_001185528.1| calmodulin [Taeniopygia guttata];gi|197129750|gb|ACH46248.1| putative calmodulin variant 4 [Taeniopygia guttata];gi|197129748|gb|ACH46246.1| putative calmodulin variant 3 [Taeniopygia g…	gi|197129744|gb|ACH46242.1| putative calmodulin variant 1 [Taeniopygia guttata]	71	79	yes	no	2	0.0065411	80.755	80246000				1
DTDSEEEIREAFR	TMMARKMKDTDSEEEI	EEIREAFRVFDKDGNG	K	V	13	1	1595.71	gi|197129744|gb|ACH46242.1| putative calmodulin variant 1 [Taeniopygia guttata];B5G4N1;H0YWL0;gi|350538779|ref|NP_001232586.1| putative calmodulin 1 variant 2 [Taeniopygia guttata];gi|310750331|ref|NP_001185528.1| calmodulin [Taeniopygia guttata];gi|197129750|gb|ACH46248.1| putative calmodulin variant 4 [Taeniopygia guttata];gi|197129748|gb|ACH46246.1| putative calmodulin variant 3 [Taeniopygia g…	gi|197129744|gb|ACH46242.1| putative calmodulin variant 1 [Taeniopygia guttata]	71	83	yes	no	2;3	3.057e-39	177.21	643210000				7
DTFLQNPQYVFDVK	SGGCINHKDTFLQNPQ	PQYVFDVKKAEDEVLI	K	K	14	0	1712.84	gi|224043738|ref|XP_002189850.1| PREDICTED: calpain-5 [Taeniopygia guttata];H0ZS50	gi|224043738|ref|XP_002189850.1| PREDICTED: calpain-5 [Taeniopygia guttata]	381	394	yes	no	2	1.0739e-05	86.214	12363000				2
DTGAVVASLLQK	DIENKSGRDTGAVVAS	VVASLLQKVAYKSKRW	R	V	12	0	1200.67	H1A127;H0YX73;gi|449477841|ref|XP_002191982.2| PREDICTED: arrestin domain-containing protein 1 [Taeniopygia guttata]	H1A127	120	131	yes	no	2	2.4735e-61	194.48	1417200000				25
DTGLLCSTTQGK	FDCRFSNRDTGLLCST	LCSTTQGKIKVHKLFS	R	I	12	0	1279.61	H0YRU7;gi|224089166|ref|XP_002188716.1| PREDICTED: alpha-mannosidase 2 [Taeniopygia guttata]	H0YRU7	1045	1056	yes	no	2	0.0069401	66.84	0				1
DTLFQTLLVEPEGIK	PEEETIYRDTLFQTLL	LVEPEGIKKELTQSSL	R	K	15	0	1701.92	gi|449485099|ref|XP_002190117.2| PREDICTED: ovostatin-like [Taeniopygia guttata];H1A5U5	gi|449485099|ref|XP_002190117.2| PREDICTED: ovostatin-like [Taeniopygia guttata]	881	895	yes	no	2	1.4664e-120	226.24	3300600000				27
DTLFQTLLVEPEGIKK	PEEETIYRDTLFQTLL	VEPEGIKKELTQSSLV	R	E	16	1	1830.01	gi|449485099|ref|XP_002190117.2| PREDICTED: ovostatin-like [Taeniopygia guttata];H1A5U5	gi|449485099|ref|XP_002190117.2| PREDICTED: ovostatin-like [Taeniopygia guttata]	881	896	yes	no	2;3	2.7001e-302	287.01	9297100000				59
DTLMNLAQGTR	SETSGHFRDTLMNLAQ	MNLAQGTRMEGYADPS	R	M	11	0	1218.6	H0Z6L8;gi|224049717|ref|XP_002186665.1| PREDICTED: annexin A10 [Taeniopygia guttata]	H0Z6L8	146	156	yes	no	2	5.2481e-09	133.05	123440000		295		8
DTNGSQFFITTVK	VSMANAGKDTNGSQFF	QFFITTVKTPWLDGKH	K	T	13	0	1456.72	gi|350536587|ref|NP_001232251.1| putative peptidylprolyl isomerase B (cyclophilin B) [Taeniopygia guttata];gi|197129751|gb|ACH46249.1| putative peptidylprolyl isomerase B (cyclophilin B) [Taeniopygia guttata];B5G4N8;H0ZVH0	gi|350536587|ref|NP_001232251.1| putative peptidylprolyl isomerase B (cyclophilin B) [Taeniopygia guttata]	153	165	yes	no	2	7.9089e-40	178.22	824960000				21
DTSITLTNLKPDTTYDIK	QDLANITKDTSITLTN	PDTTYDIKVRARTNKG	K	V	18	1	2038.05	H0ZAM5;gi|449508498|ref|XP_004176934.1| PREDICTED: LOW QUALITY PROTEIN: receptor-type tyrosine-protein phosphatase F [Taeniopygia guttata];gi|224123394|ref|XP_002196845.1| PREDICTED: receptor-type tyrosine-protein phosphatase F-like, partial [Taeniopygia guttata]	H0ZAM5	929	946	yes	no	2	1.2701e-06	105.5	25760000				2
DTSLFSDDFK	QFNLRMKRDTSLFSDD	SLFSDDFKVEISNQVI	R	V	10	0	1173.52	H0Z6T0;gi|449470999|ref|XP_004176936.1| PREDICTED: LOW QUALITY PROTEIN: disintegrin and metalloproteinase domain-containing protein 10 [Taeniopygia guttata]	H0Z6T0	78	87	yes	no	2	0.00013509	101.38	199730000				5
DTSTSLSSECLGSNQR	LSVFKSYKDTSTSLSS	ECLGSNQRVISFGLSD	K	V	16	0	1740.76	gi|449513925|ref|XP_004177179.1| PREDICTED: peptidyl-glycine alpha-amidating monooxygenase B [Taeniopygia guttata];gi|224089120|ref|XP_002186719.1| PREDICTED: peptidyl-glycine alpha-amidating monooxygenase B isoform 2 [Taeniopygia guttata];H0YRN6;gi|224089110|ref|XP_002186697.1| PREDICTED: peptidyl-glycine alpha-amidating monooxygenase B isoform 1 [Taeniopygia guttata];gi|449513927|ref|XP_0041771…	gi|449513925|ref|XP_004177179.1| PREDICTED: peptidyl-glycine alpha-amidating monooxygenase B [Taeniopygia guttata]	34	49	yes	no	2	9.0903e-56	186.42	328820000				6
DTVLSALNR	SGAFQHIKDTVLSALN	TVLSALNREPTVDISP	K	E	9	0	987.535	gi|224044975|ref|XP_002195942.1| PREDICTED: programmed cell death 6-interacting protein [Taeniopygia guttata];H0YU13	gi|224044975|ref|XP_002195942.1| PREDICTED: programmed cell death 6-interacting protein [Taeniopygia guttata]	147	155	yes	no	2	7.7221e-05	96.668	65884000				0
DVDLDFLAK	LRKSPVAKDVDLDFLA	VDLDFLAKMTNGFSGA	K	M	9	0	1034.53	H0YU57;gi|449514211|ref|XP_004177198.1| PREDICTED: LOW QUALITY PROTEIN: transitional endoplasmic reticulum ATPase [Taeniopygia guttata]	H0YU57	663	671	yes	no	1	0.022889	86.67	59604000				1
DVEEVKEK	SLRAELTKDVEEVKEK	DVEEVKEKIKPFLDQF	K	I	8	1	974.492	gi|350538495|ref|NP_001232100.1| putative apolipoprotein A-I precursor [Taeniopygia guttata];gi|197129219|gb|ACH45717.1| putative apolipoprotein A-I [Taeniopygia guttata];B5G356;gi|197129220|gb|ACH45718.1| putative apolipoprotein A-I [Taeniopygia guttata];B5G357	gi|350538495|ref|NP_001232100.1| putative apolipoprotein A-I precursor [Taeniopygia guttata]	112	119	yes	no	2	0.013778	103.55	182730000				1
DVESQIEESLQELVETTSDQLPSDAPAK	PVHLFKIKDVESQIEE	LPSDAPAKALKLLHLF	K	A	28	0	3057.45	H0Z8U7;gi|224057648|ref|XP_002188035.1| PREDICTED: vitellogenin-1-like [Taeniopygia guttata]	H0Z8U7	306	333	yes	no	2;3	8.6272e-92	177.12	337790000				6
DVFISAAER	EKALQLVKDVFISAAE	VFISAAERDVYTGDAL	K	D	9	0	1006.51	H0ZHR2;gi|350539311|ref|NP_001232140.1| putative proteasome subunit beta type 1 [Taeniopygia guttata];gi|197129784|gb|ACH46282.1| putative proteasome subunit beta type 1 [Taeniopygia guttata];gi|197129783|gb|ACH46281.1| putative proteasome subunit beta type 1 [Taeniopygia guttata];gi|197129782|gb|ACH46280.1| putative proteasome subunit beta type 1 [Taeniopygia guttata];gi|197129781|gb|ACH46279.1|…	H0ZHR2	167	175	no	no		1	NaN	0				0
DVFSPIGER	EDIQVFVRDVFSPIGE	VFSPIGERLGWDPKPG	R	L	9	0	1018.51	H0YYU5;H0YYV1	H0YYU5	638	646	yes	no	2	1.8804e-05	125.82	303580000				5
DVFTQITR	VSIHNSLKDVFTQITR	DVFTQITRPSDNYSIS	K	P	8	0	978.513	gi|224045100|ref|XP_002199443.1| PREDICTED: ovalbumin-like [Taeniopygia guttata]	gi|224045100|ref|XP_002199443.1| PREDICTED: ovalbumin-like [Taeniopygia guttata]	86	93	yes	yes	1;2	1.05e-10	164.71	311490000000				280
DVFTQITRPSDNYSISIAR	VSIHNSLKDVFTQITR	NYSISIARRLYAEEKY	K	R	19	1	2182.1	gi|224045100|ref|XP_002199443.1| PREDICTED: ovalbumin-like [Taeniopygia guttata]	gi|224045100|ref|XP_002199443.1| PREDICTED: ovalbumin-like [Taeniopygia guttata]	86	104	yes	yes	2;3;4	0	372.98	83223000000				313
DVLEYFHAR	PLQRRVVRDVLEYFHA	VLEYFHARSNVHFLFK	R	S	9	0	1148.56	gi|350537703|ref|NP_001232061.1| putative retinoic acid receptor responder (tazarotene induced) 2 precursor [Taeniopygia guttata];gi|197127139|gb|ACH43637.1| putative retinoic acid receptor responder (tazarotene induced) 2 [Taeniopygia guttata];B5FX76	gi|350537703|ref|NP_001232061.1| putative retinoic acid receptor responder (tazarotene induced) 2 precursor [Taeniopygia guttata]	32	40	yes	no	2;3	6.8851e-20	163.32	1354100000				24
DVLPSLTVR	TQMQFSLKDVLPSLTV	VLPSLTVRFQVQAFTS	K	F	9	0	998.576	H0ZNV1;gi|224048253|ref|XP_002190718.1| PREDICTED: proto-oncogene tyrosine-protein kinase ROS [Taeniopygia guttata]	H0ZNV1	1064	1072	yes	no	2	0.0059517	81.95	299020000				7
DVLYSLLLDGASADAK	DRLFIGGKDVLYSLLL	DGASADAKEIYWPPRP	K	E	16	0	1649.85	gi|449473846|ref|XP_002191956.2| PREDICTED: semaphorin-3G [Taeniopygia guttata]	gi|449473846|ref|XP_002191956.2| PREDICTED: semaphorin-3G [Taeniopygia guttata]	69	84	yes	yes	2	3.0844e-26	118.21	0				1
DVNAAIATIK	YRGDVVPKDVNAAIAT	NAAIATIKTKRSIQFV	K	T	10	0	1014.57	gi|350538681|ref|NP_001232109.1| putative tubulin alpha-2 chain variant 2 [Taeniopygia guttata];gi|197129395|gb|ACH45893.1| putative tubulin alpha-2 chain variant 2 [Taeniopygia guttata];B5G3N2;H1A034;gi|449510123|ref|XP_002199919.2| PREDICTED: tubulin alpha-1C chain-like, partial [Taeniopygia guttata];H0Z6A3;gi|449506998|ref|XP_002195802.2| PREDICTED: tubulin alpha-4A chain-like isoform 2 [Taeni…	gi|350538681|ref|NP_001232109.1| putative tubulin alpha-2 chain variant 2 [Taeniopygia guttata]	292	301	yes	no	2	0.0038149	80.834	344030000				7
DVNAYNGEQPAEK	QDHLSWCKDVNAYNGE	NGEQPAEKLPFPIIAD	K	L	13	0	1433.64	gi|350537761|ref|NP_001232302.1| putative peroxiredoxin 6 [Taeniopygia guttata];gi|197129822|gb|ACH46320.1| putative peroxiredoxin 6 [Taeniopygia guttata];gi|197129818|gb|ACH46316.1| putative peroxiredoxin 6 [Taeniopygia guttata];gi|197128387|gb|ACH44885.1| putative peroxiredoxin 6 [Taeniopygia guttata];gi|197128386|gb|ACH44884.1| putative peroxiredoxin 6 [Taeniopygia guttata];gi|197128385|gb|ACH…	gi|350537761|ref|NP_001232302.1| putative peroxiredoxin 6 [Taeniopygia guttata]	84	96	yes	no	2	5.4989e-13	107.46	150650000				6
DVQELYAAGENR	VDMSVVQRDVQELYAA	LYAAGENRLGTDESKF	R	L	12	0	1363.64	gi|224052361|ref|XP_002194966.1| PREDICTED: annexin A11 [Taeniopygia guttata];H0Z7J3	gi|224052361|ref|XP_002194966.1| PREDICTED: annexin A11 [Taeniopygia guttata]	353	364	yes	no	2	2.5407e-08	133.48	997430000				23
DVQHIIVR	ANPFLTWRDVQHIIVR	DVQHIIVRTSRAGHLN	R	T	8	0	978.561	gi|449513913|ref|XP_002190869.2| PREDICTED: proprotein convertase subtilisin/kexin type 5 [Taeniopygia guttata];H0YR65	gi|449513913|ref|XP_002190869.2| PREDICTED: proprotein convertase subtilisin/kexin type 5 [Taeniopygia guttata]	372	379	yes	no	2	0.0032642	120.15	216180000				5
DVQHLLVK	ANPLLTWRDVQHLLVK	DVQHLLVKTSRPGHLR	R	T	8	0	950.555	H0ZFA7;gi|449471729|ref|XP_004176983.1| PREDICTED: LOW QUALITY PROTEIN: proprotein convertase subtilisin/kexin type 6 [Taeniopygia guttata]	H0ZFA7	371	378	yes	no	2	0.0029508	115.71	484070000				9
DVSCEEFQLLVAALDGIYPQLSVEEQR	VFGCLRAKDVSCEEFQ	QLSVEEQRNLYSGIKY	K	N	27	0	3107.51	gi|449476510|ref|XP_004175356.1| PREDICTED: uncharacterized protein LOC101232842, partial [Taeniopygia guttata]	gi|449476510|ref|XP_004175356.1| PREDICTED: uncharacterized protein LOC101232842, partial [Taeniopygia guttata]	141	167	yes	yes	2;3	5.8518e-157	219.58	119420000				6
DVSGGQYLTISDPK	DLHWEPVRDVSGGQYL	YLTISDPKGKEGGVAH	R	G	14	0	1478.73	H0Z095;gi|449500286|ref|XP_002194492.2| PREDICTED: nephronectin [Taeniopygia guttata]	H0Z095	422	435	yes	no	2	9.9489e-07	132.08	8700100000				39
DVSQDIQEMK	LQKLRGDRDVSQDIQE	SQDIQEMKEESAKMSQ	R	E	10	0	1191.54	gi|449484853|ref|XP_002190791.2| PREDICTED: solute carrier family 2, facilitated glucose transporter member 3 [Taeniopygia guttata];H0ZSC5	gi|449484853|ref|XP_002190791.2| PREDICTED: solute carrier family 2, facilitated glucose transporter member 3 [Taeniopygia guttata]	235	244	yes	no	2	0.00046429	89.731	583290000		809		10
DVSQDIQEMKEESAK	LQKLRGDRDVSQDIQE	EMKEESAKMSQEKKAT	R	M	15	1	1735.79	gi|449484853|ref|XP_002190791.2| PREDICTED: solute carrier family 2, facilitated glucose transporter member 3 [Taeniopygia guttata];H0ZSC5	gi|449484853|ref|XP_002190791.2| PREDICTED: solute carrier family 2, facilitated glucose transporter member 3 [Taeniopygia guttata]	235	249	yes	no	2;3	1.1436e-163	247.5	4132400000		809		39
DVSVEWVADGK	LIENFYPRDVSVEWVA	VEWVADGKTITSGVET	R	T	11	0	1203.58	gi|197127712|gb|ACH44210.1| putative immunoglobulin lambda light chain [Taeniopygia guttata];H0ZF58	gi|197127712|gb|ACH44210.1| putative immunoglobulin lambda light chain [Taeniopygia guttata]	164	174	yes	no	2	0.0023582	84.479	82223000				2
DVTADFQK	GDPTQFFRDVTADFQK	DVTADFQKSSLGCVTA	R	S	8	0	922.44	H0YVQ5;gi|224072899|ref|XP_002190034.1| PREDICTED: dipeptidyl peptidase 2 [Taeniopygia guttata]	H0YVQ5	147	154	yes	no	2	0.03786	73.665	120370000				1
DVTELYLDGNQFTLVPK	ALPKGIPKDVTELYLD	NQFTLVPKELSNYKHL	K	E	17	0	1950.99	H0ZH52;gi|449500994|ref|XP_004176655.1| PREDICTED: LOW QUALITY PROTEIN: slit homolog 2 protein [Taeniopygia guttata]	H0ZH52	694	710	yes	no	2	3.3951e-251	256.08	1884700000				16
DVTELYLEGNHLPAVPK	MLPKGIPKDVTELYLE	NHLPAVPKGLSAFRHL	K	G	17	0	1893.98	gi|224068202|ref|XP_002190033.1| PREDICTED: slit homolog 3 protein [Taeniopygia guttata];H0YTF7	gi|224068202|ref|XP_002190033.1| PREDICTED: slit homolog 3 protein [Taeniopygia guttata]	749	765	yes	no	2	3.166e-27	132.61	338270000				10
DVVDLAHK	DGLSKLVKDVVDLAHK	DVVDLAHKCVANEDAP	K	C	8	0	895.476	gi|449499399|ref|XP_002192332.2| PREDICTED: serum albumin [Taeniopygia guttata];H0YTL4	gi|449499399|ref|XP_002192332.2| PREDICTED: serum albumin [Taeniopygia guttata]	72	79	yes	no	2	0.0043668	101.54	41537000000				34
DVVEYEMAQEVPGVK	ISDTDVYRDVVEYEMA	AQEVPGVKIFRSSSTI	R	I	15	0	1691.81	H0ZB72;gi|449473946|ref|XP_004176368.1| PREDICTED: LOW QUALITY PROTEIN: cadherin EGF LAG seven-pass G-type receptor 3 [Taeniopygia guttata]	H0ZB72	3397	3411	yes	no	2	0.0023398	62.055	6743300		675		1
DVYNNHESHDDVQQSFFLSETLK	DGGYSGIRDVYNNHES	FFLSETLKYLYLLFSE	R	Y	23	0	2751.24	H0ZNP7;gi|449497887|ref|XP_002189864.2| PREDICTED: mannosyl-oligosaccharide 1,2-alpha-mannosidase IA [Taeniopygia guttata]	H0ZNP7	471	493	yes	no	3	0.00024552	62.028	0				1
DWIVLQQQAELDK	WQFQNPVRDWIVLQQQ	QQQAELDKLHVGLTGG	R	L	13	0	1584.81	gi|449476510|ref|XP_004175356.1| PREDICTED: uncharacterized protein LOC101232842, partial [Taeniopygia guttata];H0ZYM3	gi|449476510|ref|XP_004175356.1| PREDICTED: uncharacterized protein LOC101232842, partial [Taeniopygia guttata]	1180	1192	no	no	2	1.3241e-51	186.56	1006000000				22
DYETAQANSENDQQIR	DMYEEAIKDYETAQAN	SENDQQIREGLERAQR	K	E	16	0	1880.81	H0ZLP1;gi|449483778|ref|XP_002196814.2| PREDICTED: dnaJ homolog subfamily C member 3 [Taeniopygia guttata]	H0ZLP1	346	361	yes	no	2	2.8803e-18	108.14	28746000				4
DYGIFQINSK	YNDNGPSRDYGIFQIN	GIFQINSKYWCNDGKT	R	Y	10	0	1183.59	gi|350535583|ref|NP_001232435.1| putative Lysozyme C precursor [Taeniopygia guttata];gi|197129939|gb|ACH46437.1| putative Lysozyme C precursor [Taeniopygia guttata];B5KFT9	gi|350535583|ref|NP_001232435.1| putative Lysozyme C precursor [Taeniopygia guttata]	74	83	yes	no	2	7.5499e-10	142.83	2215000000				26
DYGVLKEDEGIAYR	DTKRAIAKDYGVLKED	EDEGIAYRGLFIIDEK	K	G	14	1	1626.79	gi|197128341|gb|ACH44839.1| putative peroxiredoxin 1 variant 2 [Taeniopygia guttata];gi|197128339|gb|ACH44837.1| putative peroxiredoxin 1 variant 2 [Taeniopygia guttata];gi|197128336|gb|ACH44834.1| putative peroxiredoxin 1 variant 2 [Taeniopygia guttata];gi|197128335|gb|ACH44833.1| putative peroxiredoxin 1 variant 2 [Taeniopygia guttata];gi|197128334|gb|ACH44832.1| putative peroxiredoxin 1 varian…	gi|197128341|gb|ACH44839.1| putative peroxiredoxin 1 variant 2 [Taeniopygia guttata]	115	128	yes	no	2	1.1148e-51	184	709420000				7
DYGVYLEDQGHTLR	DLTHQISKDYGVYLED	EDQGHTLRGLFIIDNK	K	G	14	0	1664.78	H0ZAF6;gi|449482803|ref|XP_002196161.2| PREDICTED: peroxiredoxin-4 [Taeniopygia guttata]	H0ZAF6	108	121	yes	no	2	0.00016947	110.35	342140000				2
DYIFYLEPDKLESGK	SPRPAQSKDYIFYLEP	PDKLESGKGKCSYDPK	K	G	15	1	1815.89	H0Z7X2	H0Z7X2	180	194	yes	yes	2	8.5072e-32	168.41	315560000				10
DYLASHPFDIGTSSGTINSL	KLIDGSYRDYLASHPF	SSGTINSL________	R	-	20	0	2093.99	gi|449480691|ref|XP_004176568.1| PREDICTED: inter-alpha-trypsin inhibitor heavy chain H5 [Taeniopygia guttata]	gi|449480691|ref|XP_004176568.1| PREDICTED: inter-alpha-trypsin inhibitor heavy chain H5 [Taeniopygia guttata]	942	961	yes	yes	2	0.00024798	78.078	6694200				1
DYPDEVINFMR	TPSMKSTKDYPDEVIN	DEVINFMRAHPLMYHA	K	A	11	0	1397.63	gi|224066001|ref|XP_002192263.1| PREDICTED: semaphorin-3F-like [Taeniopygia guttata];H0Z7X2	gi|224066001|ref|XP_002192263.1| PREDICTED: semaphorin-3F-like [Taeniopygia guttata]	395	405	no	no	2;3	1.4173e-08	128.44	7899200000		483		33
DYTIDVQGK	VHRLRPGKDYTIDVQG	YTIDVQGKAGPAQPGD	K	A	9	0	1037.5	H0ZPG9;gi|449482118|ref|XP_002189549.2| PREDICTED: poly(U)-specific endoribonuclease-A-like [Taeniopygia guttata]	H0ZPG9	28	36	yes	no	2	0.0009481	95.502	828540000				15
DYTKEDVTPK	DVYAGVPKDYTKEDVT	TKEDVTPKNFLAVLRG	K	N	10	1	1194.58	H0ZQS5;gi|224051643|ref|XP_002200594.1| PREDICTED: legumain [Taeniopygia guttata];H0ZZB4;gi|449511621|ref|XP_002190895.2| PREDICTED: legumain-like, partial [Taeniopygia guttata]	H0ZQS5	102	111	yes	no	2	0.00035887	102.4	41015000				2
DYVLIPCNLQLEAR	DVNVTIHKDYVLIPCN	CNLQLEARAG______	K	A	14	0	1702.87	gi|449486399|ref|XP_002192628.2| PREDICTED: protein TENP-like [Taeniopygia guttata];H0Z7I9	H0Z7I9	422	435	no	no	2;3	6.5996e-09	119.96	4735800000				27
DYVLSLDLHDINR	DRMYVGSKDYVLSLDL	LDLHDINREPLIIHWP	K	E	13	0	1571.79	gi|224066001|ref|XP_002192263.1| PREDICTED: semaphorin-3F-like [Taeniopygia guttata];H0Z7X2	gi|224066001|ref|XP_002192263.1| PREDICTED: semaphorin-3F-like [Taeniopygia guttata]	75	87	no	no	2	8.6008e-82	210.91	158200000				4
EAADGSWELLNSK	NVAVKLYKEAADGSWE	SWELLNSKQTNDKGGL	K	Q	13	0	1418.67	H0ZKE0;gi|449494054|ref|XP_002196013.2| PREDICTED: transthyretin-like [Taeniopygia guttata]	H0ZKE0	55	67	yes	no	2	5.621e-40	179.59	1445700000				6
EAAENSLVAYK	FATGNDRKEAAENSLV	ENSLVAYKAASDIAMT	K	A	11	0	1193.59	gi|449479736|ref|XP_004177047.1| PREDICTED: 14-3-3 protein epsilon isoform 2 [Taeniopygia guttata];gi|449479732|ref|XP_002196990.2| PREDICTED: 14-3-3 protein epsilon isoform 1 [Taeniopygia guttata];H0Z4W0	gi|449479736|ref|XP_004177047.1| PREDICTED: 14-3-3 protein epsilon isoform 2 [Taeniopygia guttata]	143	153	yes	no	2	3.534e-08	129.89	1949100000				17
EAALNTIIFMGR	RPFLLFIREAALNTII	NTIIFMGRIADPCS__	R	I	12	0	1334.7	gi|449508006|ref|XP_004186242.1| PREDICTED: LOW QUALITY PROTEIN: serpin peptidase inhibitor, clade C (antithrombin), member 1 [Taeniopygia guttata];H0Z0W4	gi|449508006|ref|XP_004186242.1| PREDICTED: LOW QUALITY PROTEIN: serpin peptidase inhibitor, clade C (antithrombin), member 1 [Taeniopygia guttata]	326	337	yes	no	2	1.2537e-36	170.4	1996200000		1081		36
EAANGINNVLDAR	TRNVTDLREAANGINN	INNVLDARSVGMKIFE	R	S	13	0	1355.68	H0ZJJ8;gi|224058537|ref|XP_002189393.1| PREDICTED: choline transporter-like protein 5 [Taeniopygia guttata]	H0ZJJ8	212	224	yes	no	2	4.0392e-13	109.44	206970000				2
EACPIPVCGEDR	TRNPTVEREACPIPVC	IPVCGEDRTTVPFTPP	R	T	12	0	1401.6	H0ZJZ8;gi|224051089|ref|XP_002198813.1| PREDICTED: prothrombin [Taeniopygia guttata]	H0ZJZ8	178	189	yes	no	2	0.0049088	77.74	150680000				2
EADYSQLSSQLQAR	HRKQLEQKEADYSQLS	LSSQLQARDGQVKRCE	K	D	14	0	1594.76	gi|224062997|ref|XP_002187784.1| PREDICTED: protein CASC4 isoform 2 [Taeniopygia guttata];H0ZI19	gi|224062997|ref|XP_002187784.1| PREDICTED: protein CASC4 isoform 2 [Taeniopygia guttata]	85	98	yes	no	2	4.9101e-41	181.67	275840000				3
EAEAAIFHR	RMQHAIAREAEAAIFH	AEAAIFHRQLFEELRR	R	Q	9	0	1042.52	gi|449470890|ref|XP_002192134.2| PREDICTED: pyruvate kinase muscle isozyme-like [Taeniopygia guttata];H0Z1U5	gi|449470890|ref|XP_002192134.2| PREDICTED: pyruvate kinase muscle isozyme-like [Taeniopygia guttata]	383	391	yes	no	2;3	2.894e-52	208.37	2777800000				23
EAEELDQLIAR	NKANKIKKEAEELDQL	ELDQLIARKLKDYEDL	K	K	11	0	1285.65	gi|224172798|ref|XP_002190844.1| PREDICTED: laminin subunit gamma-1, partial [Taeniopygia guttata];H0ZZK5	gi|224172798|ref|XP_002190844.1| PREDICTED: laminin subunit gamma-1, partial [Taeniopygia guttata]	989	999	yes	no	2	6.6293e-21	160.18	981790000				18
EAFFLLMR	KNFCTSAKEAFFLLMR	EAFFLLMRNVVRVAVL	K	N	8	0	1025.54	H0ZJJ8;gi|224058537|ref|XP_002189393.1| PREDICTED: choline transporter-like protein 5 [Taeniopygia guttata]	H0ZJJ8	586	593	yes	no	2	0.0053722	75.213	53674000		442		2
EAFIDWAR	STLSNQSKEAFIDWAR	EAFIDWARYDDSQDHF	K	Y	8	0	1006.49	H0ZJE2;gi|449497279|ref|XP_002192469.2| PREDICTED: ERO1-like protein beta [Taeniopygia guttata]	H0ZJE2	114	121	yes	no	2	0.0011883	128.61	255490000				8
EAFIVGKPNR	AVETAAQREAFIVGKP	FIVGKPNRFMFDCVAA	R	F	10	1	1129.62	gi|449476516|ref|XP_002187062.2| PREDICTED: phosphoglycolate phosphatase, partial [Taeniopygia guttata];H0ZYP8	gi|449476516|ref|XP_002187062.2| PREDICTED: phosphoglycolate phosphatase, partial [Taeniopygia guttata]	85	94	yes	no	2	0.00050991	100.25	100850000				2
EAFQLFDR	EEQTAEFKEAFQLFDR	EAFQLFDRTGDGKILY	K	T	8	0	1024.5	gi|197128586|gb|ACH45084.1| putative myosin alkali light chain 6 smooth muscle form variant 1 [Taeniopygia guttata];B5G1C3;gi|350538083|ref|NP_001232554.1| myosin light polypeptide 6 [Taeniopygia guttata];gi|197128584|gb|ACH45082.1| putative myosin alkali light chain 6 smooth muscle form variant 1 [Taeniopygia guttata];B5G1C1;gi|197128585|gb|ACH45083.1| putative myosin alkali light chain 6 smooth…	gi|197128586|gb|ACH45084.1| putative myosin alkali light chain 6 smooth muscle form variant 1 [Taeniopygia guttata]	14	21	yes	no	2	0.00073114	133.86	74775000				2
EAFSDQNHLPAYYELILPYLGGAPAADLK	NILYQKAKEAFSDQNH	GAPAADLKVLSKKDVN	K	V	29	0	3175.59	H0ZYM3	H0ZYM3	68	96	yes	yes	3	3.7938e-31	111.15	674250000				2
EAFSLFDKDGDGTITTK	EEQIAEFKEAFSLFDK	GDGTITTKELGTVMRS	K	E	17	1	1843.88	gi|197129744|gb|ACH46242.1| putative calmodulin variant 1 [Taeniopygia guttata];B5G4N1;H0YWL0;gi|350538779|ref|NP_001232586.1| putative calmodulin 1 variant 2 [Taeniopygia guttata];gi|310750331|ref|NP_001185528.1| calmodulin [Taeniopygia guttata];gi|197129750|gb|ACH46248.1| putative calmodulin variant 4 [Taeniopygia guttata];gi|197129748|gb|ACH46246.1| putative calmodulin variant 3 [Taeniopygia g…	gi|197129744|gb|ACH46242.1| putative calmodulin variant 1 [Taeniopygia guttata]	15	31	yes	no	2;3	1.1173e-168	245.32	2045600000				31
EAGAPGLPQR	LQDARGRKEAGAPGLP	GAPGLPQRLFRQPVGA	K	L	10	0	994.52	H0ZNP7;gi|449497887|ref|XP_002189864.2| PREDICTED: mannosyl-oligosaccharide 1,2-alpha-mannosidase IA [Taeniopygia guttata]	H0ZNP7	46	55	yes	no	2	0.00016007	100.25	1820800000				12
EAGDEDENNQEEQVK	SAVSPRRKEAGDEDEN	NNQEEQVKNKDSSSSG	K	N	15	0	1732.7	gi|224057610|ref|XP_002186993.1| PREDICTED: LOW QUALITY PROTEIN: vitellogenin-2 [Taeniopygia guttata];H0Z847	gi|224057610|ref|XP_002186993.1| PREDICTED: LOW QUALITY PROTEIN: vitellogenin-2 [Taeniopygia guttata]	1147	1161	yes	no	2;3	7.5768e-302	290.34	2237100000				60
EAGLHSEPSQEEFISPSTDGIGEK	PFTVLKMKEAGLHSEP	STDGIGEKVQSLQGHK	K	V	24	0	2543.17	gi|449480691|ref|XP_004176568.1| PREDICTED: inter-alpha-trypsin inhibitor heavy chain H5 [Taeniopygia guttata];H0YV31	gi|449480691|ref|XP_004176568.1| PREDICTED: inter-alpha-trypsin inhibitor heavy chain H5 [Taeniopygia guttata]	646	669	yes	no	3	6.0925e-41	149.32	594190000				16
EAGSEIPDMNSITEAIK	PSMRRILKEAGSEIPD	NSITEAIKYKLGFAEA	K	Y	17	0	1803.86	H0ZGM2;gi|224050910|ref|XP_002199093.1| PREDICTED: cathepsin D [Taeniopygia guttata]	H0ZGM2	36	52	yes	no	2	1.1717e-05	105.89	4083500000		310		33
EAHGLSPWYGWK	QCAKKIAREAHGLSPW	LSPWYGWKNHCRGKDL	R	N	12	0	1429.68	gi|350535583|ref|NP_001232435.1| putative Lysozyme C precursor [Taeniopygia guttata];gi|197129939|gb|ACH46437.1| putative Lysozyme C precursor [Taeniopygia guttata];B5KFT9;gi|449490286|ref|XP_004174806.1| PREDICTED: lysozyme C-like [Taeniopygia guttata]	gi|350535583|ref|NP_001232435.1| putative Lysozyme C precursor [Taeniopygia guttata]	123	134	yes	no	2	1.5264e-39	173.72	69062000				1
EAIAQFEASTVGK	ETVKASGKEAIAQFEA	FEASTVGKQLDLKLGE	K	Q	13	0	1349.68	gi|350538495|ref|NP_001232100.1| putative apolipoprotein A-I precursor [Taeniopygia guttata];gi|197129219|gb|ACH45717.1| putative apolipoprotein A-I [Taeniopygia guttata];B5G356;gi|197129220|gb|ACH45718.1| putative apolipoprotein A-I [Taeniopygia guttata];B5G357;H0YPF4	gi|350538495|ref|NP_001232100.1| putative apolipoprotein A-I precursor [Taeniopygia guttata]	51	63	yes	no	2;3	4.131e-40	180.48	26422000000				44
EALDDVTLPR	AWTKDELKEALDDVTL	LDDVTLPRLKAFIAQL	K	L	10	0	1127.58	gi|224052606|ref|XP_002191096.1| PREDICTED: insulin-degrading enzyme [Taeniopygia guttata];H0ZF83	gi|224052606|ref|XP_002191096.1| PREDICTED: insulin-degrading enzyme [Taeniopygia guttata]	661	670	yes	no	2	0.013977	71.03	0				1
EALELLK	APNILENKEALELLKT	KEALELLKTAIAKAGY	K	T	7	0	814.48	H0Z0D8;gi|224079993|ref|XP_002188889.1| PREDICTED: alpha-enolase isoform 1 [Taeniopygia guttata];gi|449487019|ref|XP_004175246.1| PREDICTED: alpha-enolase isoform 2 [Taeniopygia guttata];gi|224079995|ref|XP_002187469.1| PREDICTED: alpha-enolase-like [Taeniopygia guttata]	H0Z0D8	222	228	yes	no	2	0.006537	120.65	1936300000				19
EALENANTNTEVLK	LSTIEFQREALENANT	NTNTEVLKNMGFAAKA	R	N	14	0	1544.77	H0YZW3;gi|449486145|ref|XP_002187115.2| PREDICTED: charged multivesicular body protein 4b [Taeniopygia guttata]	H0YZW3	31	44	yes	no	2	4.5153e-15	151.3	47126000				1
EALNMLNQR	WAKSPRAKEALNMLNQ	ALNMLNQRAEHQGEFR	K	A	9	0	1087.54	H0ZQZ8;H0ZQZ4;gi|449498102|ref|XP_002190719.2| PREDICTED: CD109 antigen [Taeniopygia guttata]	H0ZQZ8	1075	1083	yes	no	2	0.0067921	69.598	68118000		961		2
EALSIFVHNNEVYHEK	LLTLDYPREALSIFVH	NNEVYHEKHIKKFWEK	R	H	16	0	1927.94	gi|449509755|ref|XP_002186557.2| PREDICTED: procollagen-lysine,2-oxoglutarate 5-dioxygenase 2 [Taeniopygia guttata];H0ZER1	gi|449509755|ref|XP_002186557.2| PREDICTED: procollagen-lysine,2-oxoglutarate 5-dioxygenase 2 [Taeniopygia guttata]	342	357	no	no	3	1.6054e-14	144.29	489770000				6
EANQEVEIAR	KSKTMTSKEANQEVEI	NQEVEIARCHRGQYFG	K	C	10	0	1157.57	gi|224066390|ref|XP_002188690.1| PREDICTED: cAMP-dependent protein kinase type II-alpha regulatory subunit [Taeniopygia guttata];H0ZFR7	gi|224066390|ref|XP_002188690.1| PREDICTED: cAMP-dependent protein kinase type II-alpha regulatory subunit [Taeniopygia guttata]	315	324	yes	no	2	0.00014614	100.88	249990000				1
EAQDSREATDANEYRVPK	PDAVPQTREAQDSREA	ANEYRVPK________	R	-	18	2	2077.97	gi|449480130|ref|XP_002194363.2| PREDICTED: WD repeat-containing protein 81 [Taeniopygia guttata];H0Z5Q3	gi|449480130|ref|XP_002194363.2| PREDICTED: WD repeat-containing protein 81 [Taeniopygia guttata]	2374	2391	yes	no	3	3.7646e-07	94.456	81553000			20	1
EAQEDLVK	EEWQIRAREAQEDLVK	EAQEDLVKTKEELHLV	R	T	8	0	930.466	H0ZLB9;gi|449497375|ref|XP_002198285.2| PREDICTED: ezrin [Taeniopygia guttata]	H0ZLB9	447	454	yes	no	2	0.0092531	91.318	76765000				3
EASAYEVFK	NIKYTGDKEASAYEVF	ASAYEVFKYTALHVFG	K	Y	9	0	1042.5	H0ZNW5;gi|371940847|ref|NP_001243163.1| von Willebrand factor precursor [Taeniopygia guttata];gi|334265804|tpg|DAA34813.1| TPA_inf: von Willebrand factor [Taeniopygia guttata];F5XVC4	H0ZNW5	1317	1325	yes	no	2	0.020272	70.056	53915000				2
EASCPALNYDECDPEDIR	DQFIQVIKEASCPALN	ECDPEDIRLSDDGCCL	K	L	18	0	2152.87	gi|449504198|ref|XP_002198220.2| PREDICTED: mucin-5AC [Taeniopygia guttata]	gi|449504198|ref|XP_002198220.2| PREDICTED: mucin-5AC [Taeniopygia guttata]	2701	2718	yes	yes	2;3	1.6058e-254	273.35	2938900000				35
EASDIILTDDNFSSIVK	IAGTDVAKEASDIILT	DNFSSIVKAVMWGRNV	K	A	17	0	1865.93	gi|449473387|ref|XP_004176875.1| PREDICTED: LOW QUALITY PROTEIN: plasma membrane calcium-transporting ATPase 2-like [Taeniopygia guttata];H0Z1T8	gi|449473387|ref|XP_004176875.1| PREDICTED: LOW QUALITY PROTEIN: plasma membrane calcium-transporting ATPase 2-like [Taeniopygia guttata]	849	865	yes	no	2	8.2936e-08	110.74	66304000				4
EASDPQPEDTESALK	FKFDHLRKEASDPQPE	EDTESALKQWRDACDS	K	Q	15	0	1615.72	gi|224085833|ref|XP_002191210.1| PREDICTED: F-actin-capping protein subunit alpha-1 [Taeniopygia guttata];H1A4K1	gi|224085833|ref|XP_002191210.1| PREDICTED: F-actin-capping protein subunit alpha-1 [Taeniopygia guttata]	104	118	yes	no	2	1.8161e-11	110.97	24681000				4
EATDANEYR	TREAQDSREATDANEY	ATDANEYRVPK_____	R	V	9	0	1067.45	gi|449480130|ref|XP_002194363.2| PREDICTED: WD repeat-containing protein 81 [Taeniopygia guttata];H0Z5Q3	gi|449480130|ref|XP_002194363.2| PREDICTED: WD repeat-containing protein 81 [Taeniopygia guttata]	2380	2388	yes	no	2	1.4624e-17	152.34	258880000				11
EATDANEYRVPK	TREAQDSREATDANEY	ANEYRVPK________	R	-	12	1	1391.67	gi|449480130|ref|XP_002194363.2| PREDICTED: WD repeat-containing protein 81 [Taeniopygia guttata];H0Z5Q3	gi|449480130|ref|XP_002194363.2| PREDICTED: WD repeat-containing protein 81 [Taeniopygia guttata]	2380	2391	yes	no	2;3	5.7791e-89	219.43	1291300000				27
EATESFASDPITYRPVAIALDTK	EGTIKNVREATESFAS	VAIALDTKGPEIRTGL	R	G	23	1	2494.26	gi|449470890|ref|XP_002192134.2| PREDICTED: pyruvate kinase muscle isozyme-like [Taeniopygia guttata];H0Z1U5	gi|449470890|ref|XP_002192134.2| PREDICTED: pyruvate kinase muscle isozyme-like [Taeniopygia guttata]	92	114	yes	no	2;3	2.3197e-60	173.43	2824400000				32
EATNTPVLQEEEK	DFISYLKREATNTPVL	PVLQEEEKSKKSKKKV	R	S	13	0	1486.72	H0ZIZ6;gi|449471931|ref|XP_004175086.1| PREDICTED: protein disulfide-isomerase A3 [Taeniopygia guttata]	H0ZIZ6	470	482	yes	no	2	1.2934e-39	175.21	478770000				11
EAVAVDYGVR	DAIAGTAKEAVAVDYG	VAVDYGVRLLHSLTNL	K	L	10	0	1077.55	gi|449471913|ref|XP_002187615.2| PREDICTED: alpha-mannosidase 2x [Taeniopygia guttata];H0ZIL0	gi|449471913|ref|XP_002187615.2| PREDICTED: alpha-mannosidase 2x [Taeniopygia guttata]	544	553	yes	no	2	2.142e-28	150.61	498670000				5
EAVGSLEEDWK	LSTMWLLREAVGSLEE	GSLEEDWKATR_____	R	A	11	0	1261.58	H0YUD9	H0YUD9	100	110	yes	yes	2	0.0012056	91.694	591970000				3
EAVIAQISSHVK	FYKHYGTREAVIAQIS	AQISSHVKAIDTIYQS	R	A	12	0	1280.71	H0Z6T0;gi|449470999|ref|XP_004176936.1| PREDICTED: LOW QUALITY PROTEIN: disintegrin and metalloproteinase domain-containing protein 10 [Taeniopygia guttata]	H0Z6T0	241	252	yes	no	2	0.0013875	95.17	165420000				1
EAVMSINSPGTLFK	SISVKIAKEAVMSINS	NSPGTLFKQSQGFLET	K	Q	14	0	1492.76	H0ZTE6;gi|449485775|ref|XP_002190185.2| PREDICTED: vitamin K-dependent protein S [Taeniopygia guttata];H1A2N3;gi|224169034|ref|XP_002189425.1| PREDICTED: vitamin K-dependent protein S-like, partial [Taeniopygia guttata]	H0ZTE6	374	387	yes	no	2	2.3438e-82	208.27	6520800000		831		46
EAVPAVVGIPDSSAVVGR	HSALSELREAVPAVVG	DSSAVVGRYFRVSIPT	R	Y	18	0	1721.93	H0Z430;gi|449473480|ref|XP_004176341.1| PREDICTED: LOW QUALITY PROTEIN: dystroglycan-like [Taeniopygia guttata]	H0Z430	59	76	yes	no	2;3	3.1167e-51	180.93	11691000000				46
EAVPINER	SVEAEDRKEAVPINER	EAVPINERQLAVIEAF	K	Q	8	0	926.482	H0YVR2;gi|449477715|ref|XP_002190065.2| PREDICTED: endoplasmic reticulum mannosyl-oligosaccharide 1,2-alpha-mannosidase [Taeniopygia guttata]	H0YVR2	205	212	yes	no	2	0.007236	96.948	266730000				3
EAVQTPADPSVTEK	ENTMHHAKEAVQTPAD	ADPSVTEKILEHSPQD	K	I	14	0	1470.72	gi|449512477|ref|XP_002199075.2| PREDICTED: fibroblast growth factor-binding protein 1-like [Taeniopygia guttata];H1A5U7	gi|449512477|ref|XP_002199075.2| PREDICTED: fibroblast growth factor-binding protein 1-like [Taeniopygia guttata]	167	180	yes	no	2	2.3158e-05	124.51	252780000				11
EAVWTIAPAGCSACSGTSPLSIK	FSGASRLREAVWTIAP	GTSPLSIKLVLRGNPL	R	L	23	0	2362.13	gi|224078167|ref|XP_002192664.1| PREDICTED: BPI fold-containing family B member 4-like [Taeniopygia guttata];H0Z7K8	gi|224078167|ref|XP_002192664.1| PREDICTED: BPI fold-containing family B member 4-like [Taeniopygia guttata]	303	325	yes	no	2;3	1.2416e-58	171.06	2631500000				45
EAYGLPAAFPADWDR	WRRLYGAREAYGLPAA	AFPADWDRLVRRMQDD	R	L	15	0	1677.78	H1A1I4	H1A1I4	125	139	yes	yes	2	2.2036e-33	162	2693300000				27
ECCQEEAQLETR	NQLDPFCRECCQEEAQ	EEAQLETRKLYAGAVL	R	K	12	0	1551.63	gi|315113883|ref|NP_001186694.1| 15 kDa selenoprotein precursor [Taeniopygia guttata];gi|197128185|gb|ACH44683.1| putative selenoprotein [Taeniopygia guttata];B5G072	gi|315113883|ref|NP_001186694.1| 15 kDa selenoprotein precursor [Taeniopygia guttata]	67	78	yes	no	2	7.0315e-17	120.87	22851000				3
ECHCTYEGETYAPGASFSSK	GAGCIPRRECHCTYEG	PGASFSSKCRSCTCVG	R	C	20	0	2279.91	gi|449504198|ref|XP_002198220.2| PREDICTED: mucin-5AC [Taeniopygia guttata];H0ZGY9	gi|449504198|ref|XP_002198220.2| PREDICTED: mucin-5AC [Taeniopygia guttata]	369	388	no	no	2;3	2.6467e-119	214.26	1010300000				10
ECVCDKNTLQVK	EKWTKDCRECVCDKNT	DKNTLQVKCTKHECSL	R	C	12	1	1492.7	H0ZGW8;H0ZGX3	H0ZGW8	405	416	yes	no	2;3	3.9004e-88	212.1	1418900000				21
EDASDVAEAK	ELHVVHIREDASDVAE	ASDVAEAKKSPDGLAV	R	K	10	0	1033.46	H0ZCC0;gi|449480381|ref|XP_002196666.2| PREDICTED: carbonic anhydrase 4 [Taeniopygia guttata]	H0ZCC0	154	163	yes	no	2	0.003763	81.017	378890000				2
EDAVLEYLK	EEHRGMIREDAVLEYL	DAVLEYLKIAQDLEMY	R	I	9	0	1078.55	gi|449498505|ref|XP_002189760.2| PREDICTED: moesin [Taeniopygia guttata];H0YX94	gi|449498505|ref|XP_002189760.2| PREDICTED: moesin [Taeniopygia guttata]	174	182	yes	no	2	0.0061615	81.525	28407000				1
EDCYVTGWGDTK	ENSVLGGREDCYVTGW	VTGWGDTKGTRGAGYL	R	G	12	0	1429.58	gi|224048112|ref|XP_002190399.1| PREDICTED: plasminogen-like [Taeniopygia guttata];H0ZML2	gi|224048112|ref|XP_002190399.1| PREDICTED: plasminogen-like [Taeniopygia guttata]	673	684	yes	no	2	7.8084e-10	140.75	1103600000				11
EDEGIAYR	AKDYGVLKEDEGIAYR	EDEGIAYRGLFIIDEK	K	G	8	0	951.43	gi|197128341|gb|ACH44839.1| putative peroxiredoxin 1 variant 2 [Taeniopygia guttata];gi|197128339|gb|ACH44837.1| putative peroxiredoxin 1 variant 2 [Taeniopygia guttata];gi|197128336|gb|ACH44834.1| putative peroxiredoxin 1 variant 2 [Taeniopygia guttata];gi|197128335|gb|ACH44833.1| putative peroxiredoxin 1 variant 2 [Taeniopygia guttata];gi|197128334|gb|ACH44832.1| putative peroxiredoxin 1 varian…	gi|197128341|gb|ACH44839.1| putative peroxiredoxin 1 variant 2 [Taeniopygia guttata]	121	128	yes	no	2	0.0241	78.77	42839000				1
EDENILFSPLSIAIAMGMVELGAHGTTLK	YNQLRASREDENILFS	GAHGTTLKEIRHSMGF	R	E	29	0	3056.56	gi|350539029|ref|NP_001232125.1| putative neuroserpin variant 4 precursor [Taeniopygia guttata];gi|197129577|gb|ACH46075.1| putative neuroserpin variant 4 [Taeniopygia guttata];B5G464	gi|350539029|ref|NP_001232125.1| putative neuroserpin variant 4 precursor [Taeniopygia guttata]	42	70	yes	no	3	3.5595e-13	77.731	50343000		55;56		2
EDGVEASAATSVMLSR	HQATLELKEDGVEASA	ATSVMLSRSVSAFSLD	K	S	16	0	1621.76	gi|449480130|ref|XP_002194363.2| PREDICTED: WD repeat-containing protein 81 [Taeniopygia guttata];H0Z5Q3	gi|449480130|ref|XP_002194363.2| PREDICTED: WD repeat-containing protein 81 [Taeniopygia guttata]	2317	2332	yes	no	2	1.5874e-25	161.08	2056400000		740		9
EDLAAQYTTIGR	VPDTLAAREDLAAQYT	AQYTTIGRMDQGIGLV	R	M	12	0	1336.66	H0YY18;gi|224074383|ref|XP_002192546.1| PREDICTED: N-sulphoglucosamine sulphohydrolase, partial [Taeniopygia guttata]	H0YY18	205	216	yes	no	2	1.9109e-14	146.36	1602300000				8
EDLYLKPIQR	PNYTPGKKEDLYLKPI	LYLKPIQRTILMMGRY	K	T	10	1	1273.7	gi|449491943|ref|XP_004174697.1| PREDICTED: elongation factor 2 [Taeniopygia guttata];H0YRX1	gi|449491943|ref|XP_004174697.1| PREDICTED: elongation factor 2 [Taeniopygia guttata]	450	459	yes	no	3	0.001837	78.516	88443000				4
EDNLEIYYK	WPTHTVCKEDNLEIYY	DNLEIYYKSCDPKQDF	K	S	9	0	1185.56	H0YVQ1;gi|224045162|ref|XP_002198019.1| PREDICTED: lymphocyte antigen 86 [Taeniopygia guttata]	H0YVQ1	30	38	yes	no	1;2	1.9567e-12	162.8	13885000000				36
EDPSGTFVQLR	ELDGVTEREDPSGTFV	SGTFVQLRLGLAQTTC	R	L	11	0	1247.61	gi|350537703|ref|NP_001232061.1| putative retinoic acid receptor responder (tazarotene induced) 2 precursor [Taeniopygia guttata];gi|197127139|gb|ACH43637.1| putative retinoic acid receptor responder (tazarotene induced) 2 [Taeniopygia guttata];B5FX76	gi|350537703|ref|NP_001232061.1| putative retinoic acid receptor responder (tazarotene induced) 2 precursor [Taeniopygia guttata]	59	69	yes	no	2	1.9979e-05	113.38	2070600000				13
EDQTEYLEER	TKVILHLKEDQTEYLE	QTEYLEERRIKEIVKK	K	R	10	0	1310.56	H0ZRE5;gi|224051739|ref|XP_002200608.1| PREDICTED: heat shock protein HSP 90-alpha [Taeniopygia guttata];H1A1D2;gi|449496679|ref|XP_004176456.1| PREDICTED: LOW QUALITY PROTEIN: heat shock protein HSP 90-beta [Taeniopygia guttata]	H0ZRE5	191	200	no	no	2	1.4735e-11	147.91	1465500000				21
EDSQDENPLFPTLPSSR	KDVDKNYKEDSQDENP	FPTLPSSRQSSSAIYS	K	Q	17	0	1930.89	gi|449497556|ref|XP_002188813.2| PREDICTED: uncharacterized protein LOC100227597 [Taeniopygia guttata]	gi|449497556|ref|XP_002188813.2| PREDICTED: uncharacterized protein LOC100227597 [Taeniopygia guttata]	718	734	yes	yes	2	4.0267e-05	106.93	57698000				1
EDTFYVVSFR	FFEAIHRREDTFYVVS	TFYVVSFRRDHLLLPA	R	R	10	0	1261.6	H1A388;gi|449509160|ref|XP_002189104.2| PREDICTED: cyclic AMP-dependent transcription factor ATF-6 alpha [Taeniopygia guttata]	H1A388	504	513	yes	no	2	0.0013951	90.05	31751000				1
EEAAAESTSGR	AQIIVNEREEAAAEST	AAESTSGRNSVIRRTP	R	N	11	0	1106.48	H0Z947;gi|224047478|ref|XP_002199523.1| PREDICTED: EGF-containing fibulin-like extracellular matrix protein 1 [Taeniopygia guttata]	H0Z947	83	93	yes	no	2	5.5873e-12	144.17	105010000				6
EEASDYLELDTVK	TTITLVLKEEASDYLE	YLELDTVKNLVKKYSQ	K	N	13	0	1510.7	H0ZLS8;gi|224095440|ref|XP_002199813.1| PREDICTED: endoplasmin [Taeniopygia guttata]	H0ZLS8	252	264	yes	no	2	0.010095	64.313	160910000				1
EEAVLWLWSHHNEVNAR	SMDGVASREEAVLWLW	HHNEVNARLAGGDTED	R	L	17	0	2089.01	H1A439;gi|449509315|ref|XP_004175487.1| PREDICTED: LOW QUALITY PROTEIN: sulfhydryl oxidase 1 [Taeniopygia guttata]	H1A439	444	460	yes	no	3	2.0376e-10	135.09	302050000				7
EECYWSR	STIPLCYKEECYWSRW	KEECYWSRWYDVSYPG	K	W	7	0	1028.4	gi|449504198|ref|XP_002198220.2| PREDICTED: mucin-5AC [Taeniopygia guttata];H0ZGY9	gi|449504198|ref|XP_002198220.2| PREDICTED: mucin-5AC [Taeniopygia guttata]	1480	1486	no	no	2	3.4067e-07	139.31	778570000				10
EEDVIEVYR	GSAIPVMREEDVIEVY	EDVIEVYRLQAPVWEF	R	L	9	0	1150.55	H0ZQM7;gi|224043499|ref|XP_002197369.1| PREDICTED: ceroid-lipofuscinosis neuronal protein 5 [Taeniopygia guttata]	H0ZQM7	59	67	yes	no	2	1.1591e-12	163.32	1177000000				15
EEEAIQLDGLNASQIK	TDDEVVQREEEAIQLD	GLNASQIKEIREKSEK	R	E	16	0	1756.88	H0ZLS8;gi|224095440|ref|XP_002199813.1| PREDICTED: endoplasmin [Taeniopygia guttata]	H0ZLS8	51	66	yes	no	2	0.0017273	65.105	0				1
EEEEEKER	ESLTSAQKEEEEEKER	EEEEEKERKKLARTAS	K	K	8	1	1076.46	H0ZQQ2;gi|449482217|ref|XP_002192717.2| PREDICTED: voltage-dependent L-type calcium channel subunit alpha-1C [Taeniopygia guttata]	H0ZQQ2	610	617	yes	no	2	7.0306e-43	204.62	2115900000				23
EEHTREEPFNMTEQESR	GIWKTAFKEEHTREEP	NMTEQESRPVQMMCQN	K	P	17	1	2147.92	gi|224045098|ref|XP_002197531.1| PREDICTED: ovalbumin-related protein Y-like [Taeniopygia guttata]	gi|224045098|ref|XP_002197531.1| PREDICTED: ovalbumin-related protein Y-like [Taeniopygia guttata]	191	207	yes	yes	3	6.5656e-20	122.29	73581000		240		4
EEIFYMYDTR	TRPLNTKKEEIFYMYD	IFYMYDTRTGQENRVS	K	T	10	0	1365.59	gi|449484555|ref|XP_004186116.1| PREDICTED: LOW QUALITY PROTEIN: olfactomedin 4 [Taeniopygia guttata];H0ZQD0	gi|449484555|ref|XP_004186116.1| PREDICTED: LOW QUALITY PROTEIN: olfactomedin 4 [Taeniopygia guttata]	395	404	yes	no	2	0.019853	60.598	0		802		1
EEILGVAQR	GAVGNLSREEILGVAQ	EILGVAQRLGRSCPWS	R	L	9	0	1013.55	gi|449476510|ref|XP_004175356.1| PREDICTED: uncharacterized protein LOC101232842, partial [Taeniopygia guttata]	gi|449476510|ref|XP_004175356.1| PREDICTED: uncharacterized protein LOC101232842, partial [Taeniopygia guttata]	285	293	yes	no	2;3	5.3118e-12	160.63	60093000000				68
EELATVVEELLPR	AWDSSLSREELATVVE	VVEELLPRRHKRESAG	R	R	13	0	1496.81	gi|449476510|ref|XP_004175356.1| PREDICTED: uncharacterized protein LOC101232842, partial [Taeniopygia guttata]	gi|449476510|ref|XP_004175356.1| PREDICTED: uncharacterized protein LOC101232842, partial [Taeniopygia guttata]	906	918	yes	yes	2;3	1.3514e-301	304.51	18742000000				67
EELDKPEVVCSALALCQSLQK	PVIMDMIKEELDKPEV	ALCQSLQKHLAAVKLQ	K	H	21	1	2416.2	H0Z157;gi|449504732|ref|XP_002193962.2| PREDICTED: proactivator polypeptide [Taeniopygia guttata]	H0Z157	78	98	yes	no	3	2.3168e-62	179.69	379850000				11
EELEVDFK	LAGAVGSKEELEVDFK	EELEVDFKKLKQIKNR	K	K	8	0	1007.48	gi|224053164|ref|XP_002193449.1| PREDICTED: ubiquitin thioesterase ZRANB1 [Taeniopygia guttata];H0ZMI9	gi|224053164|ref|XP_002193449.1| PREDICTED: ubiquitin thioesterase ZRANB1 [Taeniopygia guttata]	243	250	yes	no	1	0.0017607	132.08	648990000				3
EELQLGVDAANR	GLTGPLQKEELQLGVD	LGVDAANRAAQQYQKR	K	A	12	0	1313.66	H0ZJI3;gi|449471853|ref|XP_004175074.1| PREDICTED: LOW QUALITY PROTEIN: ras GTPase-activating-like protein IQGAP1-like [Taeniopygia guttata]	H0ZJI3	367	378	yes	no	2	0.004189	71.806	0				1
EEMLQVLGPKPSLPAGVSDETK	VSEEGSEREEMLQVLG	AGVSDETKTDTANRKL	R	T	22	1	2324.19	H0Z8L2;gi|224073876|ref|XP_002188662.1| PREDICTED: gelsolin [Taeniopygia guttata]	H0Z8L2	216	237	yes	no	3	1.2753e-17	110.91	20117000		1177		1
EENLPEENER	FEEAEQEREENLPEEN	NLPEENERHKETGQKQ	R	H	10	0	1257.55	gi|449510014|ref|XP_002194267.2| PREDICTED: Golgi integral membrane protein 4, partial [Taeniopygia guttata];H0ZLC8	gi|449510014|ref|XP_002194267.2| PREDICTED: Golgi integral membrane protein 4, partial [Taeniopygia guttata]	472	481	yes	no	2	0.0041493	79.659	31510000				3
EEPATYFAVAVVK	EDSHCESKEEPATYFA	YFAVAVVKTSDKDINW	K	T	13	0	1422.74	H0Z885;gi|449509524|ref|XP_002192726.2| PREDICTED: ovotransferrin-like [Taeniopygia guttata]	H0Z885	443	455	yes	no	2;3	7.0549e-09	132.5	14217000000				123
EEPFNMTEQESR	AFKEEHTREEPFNMTE	NMTEQESRPVQMMCQN	R	P	12	0	1495.62	gi|224045098|ref|XP_002197531.1| PREDICTED: ovalbumin-related protein Y-like [Taeniopygia guttata]	gi|224045098|ref|XP_002197531.1| PREDICTED: ovalbumin-related protein Y-like [Taeniopygia guttata]	196	207	yes	yes	2	3.3477e-62	198.74	11767000000		240		87
EEPFNMTEQESRPVQMMCQNGTFR	AFKEEHTREEPFNMTE	MCQNGTFRVARVAEDK	R	V	24	1	2945.26	gi|224045098|ref|XP_002197531.1| PREDICTED: ovalbumin-related protein Y-like [Taeniopygia guttata]	gi|224045098|ref|XP_002197531.1| PREDICTED: ovalbumin-related protein Y-like [Taeniopygia guttata]	196	219	yes	yes	3	5.2023e-08	84.156	79360000		240;241;242		2
EESLPLVGQQTTVSDVPR	SIVAMNGREESLPLVG	TTVSDVPRDLEVTPTS	R	D	18	0	1954	H0YXZ8;gi|449506307|ref|XP_002189679.2| PREDICTED: fibronectin [Taeniopygia guttata]	H0YXZ8	1475	1492	yes	no	2;3	9.5807e-96	187.56	1049300000				28
EESTPVDCSMYLSGTK	KSHDGRCKEESTPVDC	SMYLSGTKSGEAIAAC	K	S	16	0	1802.77	H0YQL7;gi|449474881|ref|XP_002194461.2| PREDICTED: ovoinhibitor-like [Taeniopygia guttata]	gi|449474881|ref|XP_002194461.2| PREDICTED: ovoinhibitor-like [Taeniopygia guttata]	586	601	no	no	2	7.9915e-08	98.408	1008000000		678		17
EETEIVVGR	KIETNPCREETEIVVG	ETEIVVGRHKAFAVSR	R	H	9	0	1030.53	gi|224057610|ref|XP_002186993.1| PREDICTED: LOW QUALITY PROTEIN: vitellogenin-2 [Taeniopygia guttata];H0Z847	gi|224057610|ref|XP_002186993.1| PREDICTED: LOW QUALITY PROTEIN: vitellogenin-2 [Taeniopygia guttata]	902	910	yes	no	2	6.1311e-52	173.48	24362000000				45
EETVTDEAFEER	LIANLGTREETVTDEA	TDEAFEERLKQAEREV	R	L	12	0	1453.62	gi|224172798|ref|XP_002190844.1| PREDICTED: laminin subunit gamma-1, partial [Taeniopygia guttata];H0ZZK5;H0Z0P2	gi|224172798|ref|XP_002190844.1| PREDICTED: laminin subunit gamma-1, partial [Taeniopygia guttata]	760	771	no	no	2	4.1302e-21	156.14	1125800000				11
EEVPAQINK	ELFLPTIREEVPAQIN	EVPAQINKVLRQGVFL	R	V	9	0	1026.53	gi|449486399|ref|XP_002192628.2| PREDICTED: protein TENP-like [Taeniopygia guttata];H0Z7I9	H0Z7I9	388	396	no	no	2	4.0777e-05	122.52	61737000000				46
EEVPAQINKVLR	ELFLPTIREEVPAQIN	AQINKVLRQGVFLPHI	R	Q	12	1	1394.79	gi|449486399|ref|XP_002192628.2| PREDICTED: protein TENP-like [Taeniopygia guttata];H0Z7I9	H0Z7I9	388	399	no	no	3	1.1891e-12	131.82	236240000				8
EEVVTLIR	ELELMKLREEVVTLIR	EEVVTLIRSNQQLEND	R	S	8	0	957.549	H0ZJI3;gi|449471853|ref|XP_004175074.1| PREDICTED: LOW QUALITY PROTEIN: ras GTPase-activating-like protein IQGAP1-like [Taeniopygia guttata]	H0ZJI3	890	897	yes	no	2	0.051092	78.516	0				1
EFDGIGAVSGGGATSR	DDANGLGREFDGIGAV	SGGGATSRLLVNYPEP	R	L	16	0	1479.7	gi|449504457|ref|XP_002200083.2| PREDICTED: galactocerebrosidase [Taeniopygia guttata];H0ZQ74	gi|449504457|ref|XP_002200083.2| PREDICTED: galactocerebrosidase [Taeniopygia guttata]	36	51	yes	no	2	0.00012061	106.35	1338700000				10
EFEEEALNSLQK	KITATLKREFEEEALN	EALNSLQKSPEEKAKL	R	S	12	0	1435.68	gi|224049282|ref|XP_002191388.1| PREDICTED: ADP-ribose pyrophosphatase, mitochondrial [Taeniopygia guttata];H0YVK4	gi|224049282|ref|XP_002191388.1| PREDICTED: ADP-ribose pyrophosphatase, mitochondrial [Taeniopygia guttata]	179	190	yes	no	2	9.6622e-31	173.04	1050500000				17
EFEGEEEYLEILGITR	RHLTPTGREFEGEEEY	LEILGITREQSGKYEC	R	E	16	0	1925.93	gi|449485361|ref|XP_004177152.1| PREDICTED: limbic system-associated membrane protein isoform 4 [Taeniopygia guttata];gi|449485353|ref|XP_004177150.1| PREDICTED: limbic system-associated membrane protein isoform 2 [Taeniopygia guttata];H0ZT52;gi|449485365|ref|XP_002190582.2| PREDICTED: limbic system-associated membrane protein isoform 1 [Taeniopygia guttata];gi|449485357|ref|XP_004177151.1| PREDI…	gi|449485361|ref|XP_004177152.1| PREDICTED: limbic system-associated membrane protein isoform 4 [Taeniopygia guttata]	174	189	yes	no	2	1.1572e-164	242.19	93434000				1
EFENHISQQEDELR	LFTEDELKEFENHISQ	SQQEDELRKKAEELQK	K	K	14	0	1772.8	H0ZEB8;gi|449501999|ref|XP_002198408.2| PREDICTED: nucleobindin-2 [Taeniopygia guttata]	H0ZEB8	349	362	yes	no	3	0.0010834	65.956	57954000				1
EFFNGKEPSR	PKIQQLVKEFFNGKEP	FNGKEPSRGINPDEAV	K	G	10	1	1209.58	gi|224073965|ref|XP_002192655.1| PREDICTED: 78 kDa glucose-regulated protein [Taeniopygia guttata];H0ZAB3	gi|224073965|ref|XP_002192655.1| PREDICTED: 78 kDa glucose-regulated protein [Taeniopygia guttata]	375	384	yes	no	2;3	0.0015669	79.201	132220000				3
EFFVDLFK	FKPHQSVREFFVDLFK	EFFVDLFKIIDHVILK	R	I	8	0	1043.53	H0ZQM7;gi|224043499|ref|XP_002197369.1| PREDICTED: ceroid-lipofuscinosis neuronal protein 5 [Taeniopygia guttata]	H0ZQM7	274	281	yes	no	2	0.026844	95.815	0				1
EFIAPVTLK	NEWLHFIREFIAPVTL	FIAPVTLKVFAGYYTK	R	V	9	0	1016.59	gi|449509755|ref|XP_002186557.2| PREDICTED: procollagen-lysine,2-oxoglutarate 5-dioxygenase 2 [Taeniopygia guttata];H0ZER1	gi|449509755|ref|XP_002186557.2| PREDICTED: procollagen-lysine,2-oxoglutarate 5-dioxygenase 2 [Taeniopygia guttata]	665	673	no	no	2	0.0027252	88.495	1524000000				13
EFIQESMQK	MKAYLEVKEFIQESMQ	FIQESMQKIVTVVTGS	K	I	9	0	1138.53	H0ZQS5;gi|224051643|ref|XP_002200594.1| PREDICTED: legumain [Taeniopygia guttata]	H0ZQS5	342	350	yes	no	2	0.0015984	83.998	65723000		331		3
EFLLAAETVDDIPFGISSSADVFSK	DLASEAAKEFLLAAET	SSADVFSKYQISKDGV	K	Y	25	0	2657.31	gi|449478841|ref|XP_004177033.1| PREDICTED: protein disulfide-isomerase [Taeniopygia guttata];H0YZ62	gi|449478841|ref|XP_004177033.1| PREDICTED: protein disulfide-isomerase [Taeniopygia guttata]	175	199	yes	no	2	2.925e-151	182.03	0				1
EFLMSGLAAK	VFRFSIFKEFLMSGLA	LMSGLAAKYLVLNNAG	K	Y	10	0	1065.55	H0Z8U7;gi|224057648|ref|XP_002188035.1| PREDICTED: vitellogenin-1-like [Taeniopygia guttata]	H0Z8U7	638	647	yes	no	1;2	6.5418e-09	123.86	27750000000		410		64
EFNSPLSR	VVEVVAVKEFNSPLSR	EFNSPLSRKTRSILQA	K	K	8	0	948.466	H0Z8C1;gi|449482762|ref|XP_002190765.2| PREDICTED: renin receptor [Taeniopygia guttata]	H0Z8C1	260	267	yes	no	2	0.0038387	99.442	2153200000				20
EFQEVIDANR	DWVRDRRKEFQEVIDA	QEVIDANRDGIVTMEE	K	D	10	0	1219.58	H0Z0U7;gi|224080053|ref|XP_002190266.1| PREDICTED: 45 kDa calcium-binding protein [Taeniopygia guttata]	H0Z0U7	235	244	yes	no	2	4.9373e-21	164.64	9157100000				21
EFSSCSLQSFEK	TVSYVIPKEFSSCSLQ	CSLQSFEKFMLADMPR	K	F	12	0	1447.63	gi|449488183|ref|XP_002193440.2| PREDICTED: disintegrin and metalloproteinase domain-containing protein 28 [Taeniopygia guttata];H0Z269	gi|449488183|ref|XP_002193440.2| PREDICTED: disintegrin and metalloproteinase domain-containing protein 28 [Taeniopygia guttata]	355	366	yes	no	2	8.2031e-24	127.56	597470000				7
EFTFFKDEK	VAYSLDGREFTFFKDE	FTFFKDEKKDVDKVFE	R	K	9	1	1189.57	H0ZD74;gi|449471648|ref|XP_004176978.1| PREDICTED: LOW QUALITY PROTEIN: lactadherin [Taeniopygia guttata]	H0ZD74	227	235	yes	no	2;3	1.162e-78	221.68	6128200000				32
EFTNIAFLTVK	NQIGGFVKEFTNIAFL	NIAFLTVKGAGHMVPT	K	G	11	0	1281.7	H0Z6V7;gi|449486379|ref|XP_002195634.2| PREDICTED: lysosomal protective protein [Taeniopygia guttata]	H0Z6V7	417	427	yes	no	2	5.8204e-16	122.33	3658300000				20
EFYIQSTDYDR	LNSTYNRKEFYIQSTD	IQSTDYDRTIMSAQSY	K	T	11	0	1435.63	H0Z1I2;gi|224045479|ref|XP_002196542.1| PREDICTED: prostatic acid phosphatase-like [Taeniopygia guttata]	H0Z1I2	104	114	yes	no	2	4.5876e-27	171.92	2013800000				18
EFYNDTYR	EKIINELKEFYNDTYR	EFYNDTYRKRAQQGAR	K	K	8	0	1106.47	gi|197129902|gb|ACH46400.1| putative CD9 antigen variant 2 [Taeniopygia guttata];B5KFQ2;gi|350535216|ref|NP_001232185.1| putative CD9 antigen variant 1 [Taeniopygia guttata];gi|197127187|gb|ACH43685.1| putative CD9 antigen variant 1 [Taeniopygia guttata];B5FXC4;gi|449513724|ref|XP_004175593.1| PREDICTED: CD9 antigen-like, partial [Taeniopygia guttata];H0ZYC8	gi|197129902|gb|ACH46400.1| putative CD9 antigen variant 2 [Taeniopygia guttata]	120	127	yes	no	2	3.7262e-07	155.75	1725500000				17
EGAEEQLTTGDLLSNR	ARRKEKTREGAEEQLT	TGDLLSNRRMFYLLKG	R	R	16	0	1731.83	gi|449494147|ref|XP_004175280.1| PREDICTED: inositol monophosphatase 3 [Taeniopygia guttata];H0ZLI3	gi|449494147|ref|XP_004175280.1| PREDICTED: inositol monophosphatase 3 [Taeniopygia guttata]	32	47	yes	no	2	2.2706e-89	197.88	716740000				14
EGAEEQLTTGDLLSNRR	ARRKEKTREGAEEQLT	GDLLSNRRMFYLLKGA	R	M	17	1	1887.93	gi|449494147|ref|XP_004175280.1| PREDICTED: inositol monophosphatase 3 [Taeniopygia guttata];H0ZLI3	gi|449494147|ref|XP_004175280.1| PREDICTED: inositol monophosphatase 3 [Taeniopygia guttata]	32	48	yes	no	3	3.5973e-74	199.37	296180000				5
EGDKEPVIELFVK	SVPVNGLKEGDKEPVI	PVIELFVKAGSDGESI	K	A	13	1	1501.8	H0YSA5;gi|449488884|ref|XP_004186217.1| PREDICTED: LOW QUALITY PROTEIN: chloride intracellular channel protein 4 [Taeniopygia guttata]	H0YSA5	12	24	yes	no	2;3	1.6898e-114	228.25	1431700000				21
EGEDLFVGDVLHR	LEFLEDKKEGEDLFVG	FVGDVLHRARPIRKKE	K	A	13	0	1484.73	gi|350534788|ref|NP_001232165.1| UDP-GlcNAc:betaGal beta-1,3-N-acetylglucosaminyltransferase 7 [Taeniopygia guttata];gi|197127180|gb|ACH43678.1| putative beta13-N-acetylglucosaminyltransferase [Taeniopygia guttata];B5FXB7;H0ZHM0	gi|350534788|ref|NP_001232165.1| UDP-GlcNAc:betaGal beta-1,3-N-acetylglucosaminyltransferase 7 [Taeniopygia guttata]	261	273	no	no	2;3	1.1706e-63	183.06	1706300000				21
EGEEEGEDKGGGK	RRGEKKEKEGEEEGED	GEDKGGGKGEGGRGEG	K	G	13	1	1319.55	H0ZSX8	H0ZSX8	78	90	yes	yes	2	0.00046132	108.35	95192000				7
EGFFLSDNQHTCIHR	GSYECQCKEGFFLSDN	NQHTCIHRSIEGMNCM	K	S	15	0	1859.84	gi|449482150|ref|XP_002188728.2| PREDICTED: signal peptide, CUB domain, EGF-like 1 [Taeniopygia guttata];H0ZP53;H0ZD98;gi|224050780|ref|XP_002197488.1| PREDICTED: signal peptide, CUB and EGF-like domain-containing protein 2 [Taeniopygia guttata]	gi|449482150|ref|XP_002188728.2| PREDICTED: signal peptide, CUB domain, EGF-like 1 [Taeniopygia guttata]	138	152	yes	no	3	1.5638e-08	132.08	143440000				1
EGGEDIVDLDSFSEQHFK	VRLNPKLREGGEDIVD	SFSEQHFKSQALRAAA	R	S	18	0	2050.91	H1A439;gi|449509315|ref|XP_004175487.1| PREDICTED: LOW QUALITY PROTEIN: sulfhydryl oxidase 1 [Taeniopygia guttata]	H1A439	575	592	yes	no	2;3	4.1171e-10	126.25	234720000				11
EGGPNNHLLK	RIVYVNEKEGGPNNHL	GPNNHLLKNMKKAVDQ	K	N	10	0	1077.56	H0Z6B3;gi|449500451|ref|XP_002197055.2| PREDICTED: carboxypeptidase E [Taeniopygia guttata]	H0Z6B3	102	111	yes	no	3	0.00071977	82.645	288610000				9
EGIPALDNFLDKL	TRKRKGLKEGIPALDN	LDNFLDKL________	K	-	13	1	1443.76	gi|449491943|ref|XP_004174697.1| PREDICTED: elongation factor 2 [Taeniopygia guttata]	gi|449491943|ref|XP_004174697.1| PREDICTED: elongation factor 2 [Taeniopygia guttata]	643	655	yes	yes	2	4.5742e-08	104.17	63511000				6
EGIPPDQQR	VKAKIQDKEGIPPDQQ	GIPPDQQRLIFAGKQL	K	L	9	0	1038.51	gi|5822013|pdb|1CMX|D Chain D, Structural Basis For The Specificity Of Ubiquitin C- Terminal Hydrolases;gi|5822011|pdb|1CMX|B Chain B, Structural Basis For The Specificity Of Ubiquitin C- Terminal Hydrolases;gi|197129066|gb|ACH45564.1| putative ubiquitin C variant 10 [Taeniopygia guttata];B5G2Q3;gi|350537349|ref|NP_001232755.1| putative ubiquitin C variant 4 [Taeniopygia guttata];gi|197129060|gb|…	gi|5822013|pdb|1CMX|D Chain D, Structural Basis For The Specificity Of Ubiquitin C- Terminal Hydrolases	34	42	yes	no	2	0.0031472	87.639	154440000				8
EGLDLQMADGVGK	IDCLYTCKEGLDLQMA	QMADGVGKGVKLHMNP	K	G	13	0	1331.64	H0YZL6;gi|449487042|ref|XP_002187190.2| PREDICTED: calsyntenin-1 [Taeniopygia guttata]	H0YZL6	521	533	yes	no	2	9.2629e-15	145.52	2740100000		850		20
EGLELPEDEEEK	KTLVSVTKEGLELPED	LPEDEEEKKKQEEKKA	K	K	12	0	1415.63	H0ZRE5;gi|224051739|ref|XP_002200608.1| PREDICTED: heat shock protein HSP 90-alpha [Taeniopygia guttata]	H0ZRE5	542	553	yes	no	2	0.0034769	81.877	113100000				7
EGLPASNTHLQLHTSPK	VRLSFAPKEGLPASNT	LQLHTSPKSLCALRAV	K	S	17	0	1828.94	H0ZS79	H0ZS79	546	562	yes	yes	3;4	4.7251e-06	101.9	1537400000				12
EGNTWLTAFVYR	SIFGTRDREGNTWLTA	WLTAFVYRSFAQAGRF	R	S	12	0	1455.71	H0ZS62	H0ZS62	1041	1052	yes	yes	2	1.2439e-88	211.96	592080000				17
EGPIKGTLLK	AKLGQIMREGPIKGTL	PIKGTLLKVVLDDYMR	R	V	10	1	1054.64	gi|449504736|ref|XP_004176434.1| PREDICTED: LOW QUALITY PROTEIN: cadherin-23 [Taeniopygia guttata]	gi|449504736|ref|XP_004176434.1| PREDICTED: LOW QUALITY PROTEIN: cadherin-23 [Taeniopygia guttata]	3225	3234	yes	yes	2	0.0088978	61.161	4625300000	23		53	1
EGPNYQWMPYTGK	FNGPFAHKEGPNYQWM	QWMPYTGKMPYPRPGT	K	M	13	0	1569.69	gi|224066001|ref|XP_002192263.1| PREDICTED: semaphorin-3F-like [Taeniopygia guttata];H0Z7X2	gi|224066001|ref|XP_002192263.1| PREDICTED: semaphorin-3F-like [Taeniopygia guttata]	360	372	no	no	2	5.8465e-24	138.19	2966400000		484		24
EGTYEVTLVAR	TNHTLQLREGTYEVTL	YEVTLVARNSVGSSPP	R	N	11	0	1236.63	H0YWH5;gi|224090576|ref|XP_002187201.1| PREDICTED: interleukin-6 receptor subunit beta [Taeniopygia guttata]	H0YWH5	376	386	yes	no	2	0.0007212	95.477	821410000				2
EGVIVPIFQER	LLNVGPTKEGVIVPIF	IVPIFQERLLALGRWL	K	L	11	0	1285.7	H0YSH0;gi|224081746|ref|XP_002196557.1| PREDICTED: tissue alpha-L-fucosidase [Taeniopygia guttata]	H0YSH0	310	320	yes	no	2	1.7041e-11	142.08	3941300000				29
EGVLPTQR	LLGPLGLKEGVLPTQR	EGVLPTQRSSLSHAGG	K	S	8	0	898.487	gi|449505784|ref|XP_002192638.2| PREDICTED: prominin-1-A-like [Taeniopygia guttata];H0ZHW4	gi|449505784|ref|XP_002192638.2| PREDICTED: prominin-1-A-like [Taeniopygia guttata]	278	285	yes	no	2	0.012401	87.639	108900000				2
EGVTYVEVR	EFVETKAKEGVTYVEV	GVTYVEVRYSPHFLAN	K	Y	9	0	1050.53	H0Z487;gi|449486344|ref|XP_002190800.2| PREDICTED: adenosine deaminase [Taeniopygia guttata]	H0Z487	83	91	yes	no	2	5.0411e-07	144.66	1463400000				12
EHALLAYTLGVK	ISKNGQTREHALLAYT	LAYTLGVKQLIVGVNK	R	Q	12	0	1313.73	H0ZR08;gi|224048543|ref|XP_002190806.1| PREDICTED: elongation factor 1-alpha 1 [Taeniopygia guttata];gi|224078373|ref|XP_002198245.1| PREDICTED: elongation factor 1-alpha 2 [Taeniopygia guttata];H0ZAP0	H0ZR08	135	146	yes	no	2;3	2.613e-75	210.79	1012300000				21
EHDGECDPKPVVVDCSHYR	EHSASVEKEHDGECDP	VVDCSHYRRAVVDDHV	K	R	19	1	2297.98	H0YQL7;gi|449474881|ref|XP_002194461.2| PREDICTED: ovoinhibitor-like [Taeniopygia guttata]	gi|449474881|ref|XP_002194461.2| PREDICTED: ovoinhibitor-like [Taeniopygia guttata]	383	401	no	no	3;4;5	2.3556e-202	255.93	10691000000				45
EHGPFLIQPDGVTLK	SSMEGFLKEHGPFLIQ	QPDGVTLKYNEYAWNK	K	Y	15	0	1649.88	H0Z6V7;gi|449486379|ref|XP_002195634.2| PREDICTED: lysosomal protective protein [Taeniopygia guttata]	H0Z6V7	72	86	yes	no	2;3	1.4636e-214	266.45	6258700000				51
EHIVDLEMLTVNSLNYR	VKSLSGPREHIVDLEM	TVNSLNYRTSSVLRLT	R	T	17	0	2045.03	H0Z947;gi|224047478|ref|XP_002199523.1| PREDICTED: EGF-containing fibulin-like extracellular matrix protein 1 [Taeniopygia guttata]	H0Z947	418	434	yes	no	2;3	8.0049e-76	190.44	626410000		271		11
EHMEEFK	ARTPNVSKEHMEEFKA	KEHMEEFKAHLQCLGF	K	A	7	0	948.401	H0YZ67;gi|449477876|ref|XP_004174384.1| PREDICTED: alpha-1-acid glycoprotein-like [Taeniopygia guttata]	H0YZ67	146	152	yes	no	2	0.00067474	137.18	86206000		717		6
EHMGFTEEEFKR	DTDYGIVKEHMGFTEE	FTEEEFKRVNINAARS	K	V	12	1	1538.68	H0Z487;gi|449486344|ref|XP_002190800.2| PREDICTED: adenosine deaminase [Taeniopygia guttata]	H0Z487	303	314	yes	no	3	0.00068092	90.793	55539000		837		2
EHQISPGDFPNLR	DIYARIEREHQISPGD	PGDFPNLRKMQDQLQA	R	K	13	0	1508.74	H0Z2D1;gi|449495976|ref|XP_004175157.1| PREDICTED: LOW QUALITY PROTEIN: EH domain-containing protein 3 [Taeniopygia guttata]	H0Z2D1	345	357	yes	no	2;3	1.6055e-27	162.31	965540000				14
EHVMNEVDINK	EEERLRMREHVMNEVD	MNEVDINKDRLVTLEE	R	D	11	0	1326.62	H0ZEB8;gi|449501999|ref|XP_002198408.2| PREDICTED: nucleobindin-2 [Taeniopygia guttata]	H0ZEB8	299	309	yes	no	2;3	1.9819e-150	249.92	2422200000		1021		29
EHVMNEVDINKDR	EEERLRMREHVMNEVD	EVDINKDRLVTLEEFL	R	L	13	1	1597.75	H0ZEB8;gi|449501999|ref|XP_002198408.2| PREDICTED: nucleobindin-2 [Taeniopygia guttata]	H0ZEB8	299	311	yes	no	3;4	2.2004e-99	220.4	5013200000		1021		32
EHVTVYLALHDVR	KTVIPVSKEHVTVYLA	YLALHDVRNKMEAVNR	K	N	13	0	1550.82	H0ZGP1;gi|224060593|ref|XP_002191688.1| PREDICTED: mannan-binding lectin serine protease 1 [Taeniopygia guttata];H0ZUQ5	H0ZGP1	511	523	yes	no	3	3.6358e-16	154.1	570940000				4
EHYIALR	QASEELLKEHYIALRD	KEHYIALRDRPFYSRL	K	D	7	0	900.482	H0YZD2;gi|449475525|ref|XP_002191746.2| PREDICTED: nucleoside diphosphate kinase 3-like [Taeniopygia guttata]	H0YZD2	65	71	yes	no	2	0.0016188	128.82	175020000				3
EIAEAYLGK	SMVLTKMKEIAEAYLG	IAEAYLGKTVTNAVVT	K	T	9	0	992.518	gi|224083318|ref|XP_002195736.1| PREDICTED: heat shock cognate 71 kDa protein [Taeniopygia guttata];H0YQE7	gi|224083318|ref|XP_002195736.1| PREDICTED: heat shock cognate 71 kDa protein [Taeniopygia guttata]	129	137	yes	no	2	0.0057859	82.287	390000000				7
EIAVEHNTLGK	NYVYFFFREIAVEHNT	VEHNTLGKAVYSRVAR	R	A	11	0	1209.64	H0Z9R4;gi|449471083|ref|XP_004176943.1| PREDICTED: LOW QUALITY PROTEIN: semaphorin-6D [Taeniopygia guttata]	H0Z9R4	239	249	yes	no	2	6.9552e-16	148.1	87924000				4
EIESGDVIVR	AIRESWGKEIESGDVI	ESGDVIVRRVFLLGQT	K	R	10	0	1115.58	H0YVG5;gi|449495521|ref|XP_004176202.1| PREDICTED: UDP-GlcNAc:betaGal beta-1,3-N-acetylglucosaminyltransferase 2 isoform 3 [Taeniopygia guttata];gi|449495517|ref|XP_004176201.1| PREDICTED: UDP-GlcNAc:betaGal beta-1,3-N-acetylglucosaminyltransferase 2 isoform 2 [Taeniopygia guttata];gi|224046957|ref|XP_002199593.1| PREDICTED: UDP-GlcNAc:betaGal beta-1,3-N-acetylglucosaminyltransferase 2 isoform 1 …	H0YVG5	168	177	yes	no	2	0.008453	75.652	172080000				3
EIFEEAGLLK	QGYKNILKEIFEEAGL	FEEAGLLKATEENEVE	K	A	10	0	1147.61	H0ZH50;gi|350534704|ref|NP_001232635.1| putative N-acetylglucosamine-1-phosphotransferase gamma subunit variant 3 [Taeniopygia guttata];gi|197127792|gb|ACH44290.1| putative N-acetylglucosamine-1-phosphotransferase gamma subunit variant 3 [Taeniopygia guttata];gi|197127791|gb|ACH44289.1| putative N-acetylglucosamine-1-phosphotransferase gamma subunit variant 3 [Taeniopygia guttata];B5FZ29;B5FZ28;g…	H0ZH50	185	194	yes	no	2	0.00051931	94.692	447060000				14
EIFEQPESVVNTMR	NFSSFMQKEIFEQPES	ESVVNTMRGRVNFDDY	K	G	14	0	1677.8	H0Z0E4;gi|449488113|ref|XP_004176554.1| PREDICTED: LOW QUALITY PROTEIN: glutamine--fructose-6-phosphate aminotransferase [isomerizing] 1 [Taeniopygia guttata];H1A1E0;H0YSA8;gi|224067776|ref|XP_002199381.1| PREDICTED: glutamine--fructose-6-phosphate aminotransferase [isomerizing] 2 [Taeniopygia guttata]	H0Z0E4	327	340	yes	no	2	4.4817e-07	130.61	350260000		854		14
EIFLSQPILLELEAPLK	RGLCIKSREIFLSQPI	LELEAPLKICGDIHGQ	R	I	17	0	1952.12	H0ZYW1;gi|449512482|ref|XP_002199415.2| PREDICTED: serine/threonine-protein phosphatase PP1-beta catalytic subunit-like, partial [Taeniopygia guttata];H0YWH7;gi|449495741|ref|XP_002187041.2| PREDICTED: phospholipase B1, membrane-associated [Taeniopygia guttata];gi|449512474|ref|XP_002198501.2| PREDICTED: serine/threonine-protein phosphatase PP1-gamma catalytic subunit-like, partial [Taeniopygia g…	H0ZYW1	29	45	yes	no	2	3.9157e-05	91.401	3392500				1
EIIDLVLDR	RGHYTIGKEIIDLVLD	IIDLVLDRIRKLADQC	K	I	9	0	1084.61	gi|350538681|ref|NP_001232109.1| putative tubulin alpha-2 chain variant 2 [Taeniopygia guttata];gi|197129395|gb|ACH45893.1| putative tubulin alpha-2 chain variant 2 [Taeniopygia guttata];B5G3N2;H1A034;gi|449510123|ref|XP_002199919.2| PREDICTED: tubulin alpha-1C chain-like, partial [Taeniopygia guttata]	gi|350538681|ref|NP_001232109.1| putative tubulin alpha-2 chain variant 2 [Taeniopygia guttata]	78	86	yes	no	2	4.3012e-12	161.28	1869300000				18
EIKPALDLLEPIEQK	VETADPEKEIKPALDL	LLEPIEQKFVSISDLF	K	F	15	1	1734.98	H0YUM7;gi|449480565|ref|XP_002188156.2| PREDICTED: rab GDP dissociation inhibitor beta, partial [Taeniopygia guttata]	H0YUM7	352	366	yes	no	2;3	7.0634e-68	193.7	466270000				10
EILDESLR	PELLQRNKEILDESLR	EILDESLRLLDEEEAT	K	L	8	0	973.508	gi|224044975|ref|XP_002195942.1| PREDICTED: programmed cell death 6-interacting protein [Taeniopygia guttata];H0YU13	gi|224044975|ref|XP_002195942.1| PREDICTED: programmed cell death 6-interacting protein [Taeniopygia guttata]	431	438	yes	no	2	0.040602	75.738	209180000				0
EILSDITAPEANYSLHIANR	VNIHLLFKEILSDITA	YSLHIANRLYAEKTSQ	K	L	20	0	2226.13	gi|224045096|ref|XP_002197524.1| PREDICTED: ovalbumin-like [Taeniopygia guttata]	gi|224045096|ref|XP_002197524.1| PREDICTED: ovalbumin-like [Taeniopygia guttata]	85	104	yes	yes	2;3;4	2.7192e-235	263.09	11422000000				84
EIMAEIYK	YGVPRSEKEIMAEIYK	EIMAEIYKNGPVEGAF	K	N	8	0	995.5	H0ZST9	H0ZST9	239	246	yes	yes	2	0.00023728	118.32	2486500000		1219		18
EINLSPDSTSAVVSGLMVATK	KEKTGPMKEINLSPDS	SGLMVATKYEVSVYAL	K	Y	21	0	2118.09	H0YXZ8;gi|449506307|ref|XP_002189679.2| PREDICTED: fibronectin [Taeniopygia guttata]	H0YXZ8	1807	1827	yes	no	2	3.8201e-08	88.976	159320000		1069		7
EINMYVETK	QNLPQAIKEINMYVET	INMYVETKTHGKIVDL	K	T	9	0	1125.54	H1A503;gi|224051675|ref|XP_002200216.1| PREDICTED: alpha-1-antitrypsin-like [Taeniopygia guttata]	H1A503	146	154	yes	no	2	0.0012443	86.18	480690000		338		2
EIPQGDYTISAK	GPVTLEIKEIPQGDYT	GDYTISAKLTNQDHVV	K	L	12	0	1320.66	H0YVQ1;gi|224045162|ref|XP_002198019.1| PREDICTED: lymphocyte antigen 86 [Taeniopygia guttata]	H0YVQ1	127	138	yes	no	2	0.0006792	100.04	16501000000				45
EIQEEDNR	CSHTKDQKEIQEEDNR	EIQEEDNRFYQRIRHQ	K	F	8	0	1031.45	H0ZLS5;gi|449510033|ref|XP_002186694.2| PREDICTED: ovocalyxin-32 [Taeniopygia guttata]	H0ZLS5	53	60	yes	no	2	0.0077702	93.374	256650000				6
EIQSLPENSPSK	LKILFSEKEIQSLPEN	LPENSPSKGFQLTRQE	K	G	12	0	1327.66	H0ZJE2;gi|449497279|ref|XP_002192469.2| PREDICTED: ERO1-like protein beta [Taeniopygia guttata]	H0ZJE2	383	394	yes	no	2	2.7112e-08	125.82	2217500000				22
EIQTAVR	KRSTITSREIQTAVRL	REIQTAVRLLLPGELA	R	L	7	0	815.45	H0ZGF0;H0ZG86;H0ZG71;H0YZU7;gi|449481700|ref|XP_004175928.1| PREDICTED: histone H2B 1/2/3/4/6-like [Taeniopygia guttata];gi|224165477|ref|XP_002194969.1| PREDICTED: histone H2B 1/2/3/4/6-like [Taeniopygia guttata];gi|224164722|ref|XP_002188921.1| PREDICTED: histone H2B 1/2/3/4/6-like [Taeniopygia guttata];gi|224094632|ref|XP_002195299.1| PREDICTED: histone H2B 5-like [Taeniopygia guttata];gi|2240…	H0ZGF0	94	100	yes	no	2	0.024403	88.35	163380000				2
EISNLGYQLLQK	DIMISIKKEISNLGYQ	LGYQLLQKDAAAVPES	K	D	12	0	1404.76	H0Z9Z7;gi|449478489|ref|XP_002188603.2| PREDICTED: olfactomedin-like protein 2A [Taeniopygia guttata]	H0Z9Z7	49	60	yes	no	2	2.8677e-21	158.56	391290000				14
EITALAPSTMK	GIADRMQKEITALAPS	ALAPSTMKIKIIAPPE	K	I	11	0	1160.61	H0Z0Q3;gi|224061779|ref|XP_002195916.1| PREDICTED: actin, cytoplasmic type 5-like [Taeniopygia guttata];H0ZNH2;gi|224051372|ref|XP_002200536.1| PREDICTED: actin, alpha cardiac muscle 1 [Taeniopygia guttata];H0ZBD5;gi|224070339|ref|XP_002190360.1| PREDICTED: actin, gamma-enteric smooth muscle-like [Taeniopygia guttata];H0ZIF5;gi|449497223|ref|XP_002191009.2| PREDICTED: actin, alpha skeletal muscle…	H0Z0Q3	317	327	no	no	2;3	1.3093e-08	129	33472000000		325		54
EITFSVEQDFVVTHPK	NISQKKRKEITFSVEQ	DFVVTHPKPAPVQIYD	K	P	16	0	1874.94	H0ZS62	H0ZS62	1426	1441	yes	yes	2;3	1.0783e-103	220.34	2570900000				23
EITVPQGVESSTFR	NLGRTAQKEITVPQGV	GVESSTFRKLVPQDNR	K	K	14	0	1548.78	H0Z9H6;gi|449507069|ref|XP_002194326.2| PREDICTED: cordon-bleu protein-like 1 [Taeniopygia guttata]	H0Z9H6	604	617	yes	no	2	0.0012088	79.639	108280000				2
EIVDSYLPVIMDMIK	PGLVSECKEIVDSYLP	PVIMDMIKEELDKPEV	K	E	15	0	1764.9	H0Z157;gi|449504732|ref|XP_002193962.2| PREDICTED: proactivator polypeptide [Taeniopygia guttata]	H0Z157	63	77	yes	no	2;3	3.4618e-55	153.14	7773900000		1156;1157		74
EIYEDQAAYK	LLGKVSNREIYEDQAA	YEDQAAYKQLSSIANV	R	Q	10	0	1228.56	H0YPM7;gi|224067397|ref|XP_002192686.1| PREDICTED: sulfate transporter-like [Taeniopygia guttata]	H0YPM7	489	498	yes	no	2	0.0016346	88.495	173560000				2
EKAPVKEESVTAEQTK	NTFWKTKKEKAPVKEE	SVTAEQTKSWDVTTTN	K	S	16	2	1772.92	gi|350534788|ref|NP_001232165.1| UDP-GlcNAc:betaGal beta-1,3-N-acetylglucosaminyltransferase 7 [Taeniopygia guttata];gi|197127180|gb|ACH43678.1| putative beta13-N-acetylglucosaminyltransferase [Taeniopygia guttata];B5FXB7	gi|350534788|ref|NP_001232165.1| UDP-GlcNAc:betaGal beta-1,3-N-acetylglucosaminyltransferase 7 [Taeniopygia guttata]	70	85	yes	no	3	1.55e-33	166.77	230600000				4
EKEELLVR	REKEQMLREKEELLVR	EKEELLVRLQEYEVKT	R	L	8	1	1014.57	H0ZLB9;gi|449497375|ref|XP_002198285.2| PREDICTED: ezrin [Taeniopygia guttata]	H0ZLB9	339	346	yes	no	2	0.013085	108.3	749570000				4
EKENELLMPNHR	GICGNNDREKENELLM	ELLMPNHRLARSCSAF	R	L	12	1	1508.74	H0Z8U7;gi|224057648|ref|XP_002188035.1| PREDICTED: vitellogenin-1-like [Taeniopygia guttata]	H0Z8U7	1762	1773	yes	no	3;4	5.6954e-15	145.29	4150900000		411		31
EKETLITIMK	LNSETETKEKETLITI	ETLITIMKTLIDFVKM	K	T	10	1	1204.67	H0Z998;gi|449471071|ref|XP_002196371.2| PREDICTED: secretogranin-3 [Taeniopygia guttata]	H0Z998	298	307	yes	no	2	1.2924e-08	134.99	247750000		615		6
EKGELEEFWR	KSIKKQLKEKGELEEF	GELEEFWRNHHPDVFA	K	N	10	1	1321.63	H0Z9B1;gi|449481456|ref|XP_002189698.2| PREDICTED: cathepsin E-A-like [Taeniopygia guttata]	H0Z9B1	16	25	yes	no	2	8.1678e-09	137.01	69367000				1
EKGMPSRPLR	________________	GMPSRPLRVRAQSPDG	-	V	10	2	1169.63	H0ZMA1	H0ZMA1	1	10	yes	yes	3	0.0066786	67.113	97921000		1189		1
EKIETELR	QQMAREYREKIETELR	EKIETELRDICNDVLS	R	D	8	1	1016.55	gi|224046577|ref|XP_002200280.1| PREDICTED: 14-3-3 protein zeta-like [Taeniopygia guttata];H0ZPB2	gi|224046577|ref|XP_002200280.1| PREDICTED: 14-3-3 protein zeta-like [Taeniopygia guttata]	84	91	yes	no	2	0.01302	108.43	126760000				2
EKLEETIK	QEFSGANKEKLEETIK	EKLEETIKSLV_____	K	S	8	1	988.544	gi|397529593|ref|NP_001232496.2| thioredoxin [Taeniopygia guttata];gi|197128480|gb|ACH44978.1| putative thioredoxin [Taeniopygia guttata];B5G117	gi|397529593|ref|NP_001232496.2| thioredoxin [Taeniopygia guttata]	95	102	yes	no	2	0.011442	111.61	209330000				2
EKLQTADIEEIK	LETDKHFREKLQTADI	TADIEEIKSGKLSREL	R	S	12	1	1415.75	H0ZEB8;gi|449501999|ref|XP_002198408.2| PREDICTED: nucleobindin-2 [Taeniopygia guttata];H1A3F0	H0ZEB8	73	84	yes	no	2;3	6.1773e-89	219.35	2999500000				22
EKLTPLVQDFK	VEQLSNLREKLTPLVQ	TPLVQDFKERVTPYTD	R	E	11	1	1316.73	gi|350538495|ref|NP_001232100.1| putative apolipoprotein A-I precursor [Taeniopygia guttata];gi|197129219|gb|ACH45717.1| putative apolipoprotein A-I [Taeniopygia guttata];B5G356;gi|197129220|gb|ACH45718.1| putative apolipoprotein A-I [Taeniopygia guttata];B5G357	gi|350538495|ref|NP_001232100.1| putative apolipoprotein A-I precursor [Taeniopygia guttata]	228	238	yes	no	2;3	8.6028e-21	162.49	987290000				6
EKTAELDCK	KRHSGRCREKTAELDC	KTAELDCKKFPARKVK	R	K	9	1	1092.51	H0YQL7;gi|449474881|ref|XP_002194461.2| PREDICTED: ovoinhibitor-like [Taeniopygia guttata]	gi|449474881|ref|XP_002194461.2| PREDICTED: ovoinhibitor-like [Taeniopygia guttata]	520	528	no	no	2;3	8.5902e-08	151.22	166100000				4
EKTCEAVTGLLGK	SPLCVQNREKTCEAVT	AVTGLLGKDGCLNSVI	R	D	13	1	1404.73	gi|449485099|ref|XP_002190117.2| PREDICTED: ovostatin-like [Taeniopygia guttata];H1A5U5	gi|449485099|ref|XP_002190117.2| PREDICTED: ovostatin-like [Taeniopygia guttata]	273	285	yes	no	2	1.2868e-64	194.23	630970000				10
ELANILK	NKLLGNAKELANILKF	KELANILKFHVADEIL	K	F	7	0	799.48	H0YSK2;gi|224068038|ref|XP_002187315.1| PREDICTED: transforming growth factor-beta-induced protein ig-h3 [Taeniopygia guttata]	H0YSK2	555	561	yes	no	2	0.012602	104.45	507860000				5
ELAVQYLNK	DSTPKTDKELAVQYLN	LAVQYLNKYYGCPKDN	K	Y	9	0	1076.59	H0ZAJ9;gi|224064295|ref|XP_002192705.1| PREDICTED: 72 kDa type IV collagenase [Taeniopygia guttata]	H0ZAJ9	45	53	yes	no	2	6.4251e-05	115.49	238210000				6
ELCGEEIPFVPK	STEAVASKELCGEEIP	EEIPFVPKQGQKDTIT	K	Q	12	0	1416.7	gi|449485115|ref|XP_002190450.2| PREDICTED: alpha-2-macroglobulin-like 1 [Taeniopygia guttata];H0ZSA5	gi|449485115|ref|XP_002190450.2| PREDICTED: alpha-2-macroglobulin-like 1 [Taeniopygia guttata]	819	830	no	no	2	8.5944e-05	96.334	76820000				5
ELDITNLATYK	DLCEKNKKELDITNLA	ITNLATYKKSIMALSD	K	K	11	0	1279.67	gi|449494396|ref|XP_004175300.1| PREDICTED: calbindin isoform 2 [Taeniopygia guttata];H0ZNK9;gi|224046481|ref|XP_002199944.1| PREDICTED: calbindin isoform 1 [Taeniopygia guttata]	gi|449494396|ref|XP_004175300.1| PREDICTED: calbindin isoform 2 [Taeniopygia guttata]	195	205	yes	no	2	2.2793e-26	165.63	941980000				32
ELDLVSHHVR	IKSGKLSRELDLVSHH	DLVSHHVRTRLDELKR	R	T	10	0	1203.64	H0ZEB8;gi|449501999|ref|XP_002198408.2| PREDICTED: nucleobindin-2 [Taeniopygia guttata];H1A3F0	H0ZEB8	91	100	yes	no	2;3;4	1.0805e-185	275.63	23246000000				104
ELEDATETADAMNR	ASRRKLQRELEDATET	ETADAMNREVSSLKSK	R	E	14	0	1564.67	H0ZKL6;gi|449481995|ref|XP_004175976.1| PREDICTED: myosin-9 [Taeniopygia guttata]	H0ZKL6	1910	1923	yes	no	2	4.7176e-22	157.5	178410000		786		8
ELEDCEQANK	SKAANNSKELEDCEQA	EDCEQANKLGAVNSTL	K	L	10	0	1234.51	H0ZJE2;gi|449497279|ref|XP_002192469.2| PREDICTED: ERO1-like protein beta [Taeniopygia guttata]	H0ZJE2	91	100	yes	no	2	9.3843e-05	103.26	36821000				1
ELEEVVQPIVSK	EDFKAQKKELEEVVQP	VVQPIVSKLYGSAGPP	K	L	12	0	1368.75	gi|224073965|ref|XP_002192655.1| PREDICTED: 78 kDa glucose-regulated protein [Taeniopygia guttata];H0ZAB3	gi|224073965|ref|XP_002192655.1| PREDICTED: 78 kDa glucose-regulated protein [Taeniopygia guttata]	620	631	yes	no	2	2.1266e-40	181.66	1923500000				29
ELEHNAEEPYGENEENADEK	DLTEEKKRELEHNAEE	NEENADEKNNRGTDQE	R	N	20	0	2344.96	gi|449510014|ref|XP_002194267.2| PREDICTED: Golgi integral membrane protein 4, partial [Taeniopygia guttata];H0ZLC8	gi|449510014|ref|XP_002194267.2| PREDICTED: Golgi integral membrane protein 4, partial [Taeniopygia guttata]	534	553	yes	no	3	5.6101e-16	128.66	134180000				9
ELESFREELK	KSANFTEKELESFREE	ESFREELKHFEAKIEK	K	H	10	1	1278.65	H0ZJ99;gi|224050176|ref|XP_002195162.1| PREDICTED: alpha-2-macroglobulin receptor-associated protein [Taeniopygia guttata]	H0ZJ99	206	215	yes	no	2	1.8191e-11	134.3	98140000				5
ELEYQANNQYIPK	KAIHYFRKELEYQANN	ANNQYIPKPKPARMKK	K	P	13	0	1608.78	H0ZHG1;gi|224042906|ref|XP_002193968.1| PREDICTED: UDP-glucuronic acid decarboxylase 1 [Taeniopygia guttata]	H0ZHG1	395	407	yes	no	2	9.3852e-52	188.26	861950000				14
ELFALDSATGELR	SHTPAKVRELFALDSA	DSATGELRVKGQLDYE	R	V	13	0	1420.72	H0YU07;gi|449475124|ref|XP_002192171.2| PREDICTED: protocadherin gamma-C3-like [Taeniopygia guttata]	H0YU07	283	295	yes	no	2	6.0005e-30	170.95	293230000				9
ELFDPVIEDR	EESYEVFKELFDPVIE	FDPVIEDRHGGYKPSD	K	H	10	0	1231.61	gi|350537671|ref|NP_001232059.1| putative creatine kinase B variant 1 [Taeniopygia guttata];gi|197129098|gb|ACH45596.1| putative creatine kinase B variant 1 [Taeniopygia guttata];gi|197129096|gb|ACH45594.1| putative creatine kinase B variant 1 [Taeniopygia guttata];gi|197129095|gb|ACH45593.1| putative creatine kinase B variant 1 [Taeniopygia guttata];gi|197129094|gb|ACH45592.1| putative creatine …	gi|350537671|ref|NP_001232059.1| putative creatine kinase B variant 1 [Taeniopygia guttata]	87	96	yes	no	2	1.6836e-06	108.93	797160000				13
ELFEMLNK	VFETEISRELFEMLNK	ELFEMLNKDLFEKILV	R	D	8	0	1022.51	H0ZTJ7;gi|224044274|ref|XP_002195840.1| PREDICTED: heat shock 70 kDa protein 13 [Taeniopygia guttata];H0ZXM6	H0ZTJ7	369	376	yes	no	2	0.0023286	94.114	744580000		221		13
ELFLDHNELK	FGAYHSLRELFLDHNE	FLDHNELKAVPFGIDE	R	A	10	0	1256.64	gi|449473789|ref|XP_002190996.2| PREDICTED: extracellular matrix protein 2 [Taeniopygia guttata]	gi|449473789|ref|XP_002190996.2| PREDICTED: extracellular matrix protein 2 [Taeniopygia guttata]	560	569	yes	yes	2	8.8594e-09	130.01	244520000				1
ELGDHVTNLR	DEQVKAIKELGDHVTN	GDHVTNLRKMGAPKYG	K	K	10	0	1152.59	gi|350535745|ref|NP_001232211.1| putative ferritin heavy chain [Taeniopygia guttata];gi|197129587|gb|ACH46085.1| putative ferritin heavy chain [Taeniopygia guttata];gi|197129586|gb|ACH46084.1| putative ferritin heavy chain [Taeniopygia guttata];gi|197129585|gb|ACH46083.1| putative ferritin heavy chain [Taeniopygia guttata];B5G472	gi|350535745|ref|NP_001232211.1| putative ferritin heavy chain [Taeniopygia guttata]	147	156	yes	no	2;3	1.1388e-21	139.54	1071200000				16
ELGFGSAK	VSASVVCRELGFGSAK	ELGFGSAKEAITGARL	R	E	8	0	807.413	H1A3U9;gi|449488345|ref|XP_002187215.2| PREDICTED: lysyl oxidase homolog 2-like, partial [Taeniopygia guttata]	H1A3U9	358	365	no	no	2	0.05774	67.897	1004600000				1
ELGQVLVEISR	SADSPVSKELGQVLVE	QVLVEISRTHKKLNDS	K	T	11	0	1241.7	H0ZEA2;gi|224070470|ref|XP_002196864.1| PREDICTED: brain-specific angiogenesis inhibitor 1-associated protein 2-like protein 1 [Taeniopygia guttata]	H0ZEA2	70	80	yes	no	2	0.0077267	69.864	0				1
ELGTVMR	GDGTITTKELGTVMRS	KELGTVMRSLGQNPTE	K	S	7	0	804.416	gi|197129744|gb|ACH46242.1| putative calmodulin variant 1 [Taeniopygia guttata];B5G4N1;H0YWL0;gi|350538779|ref|NP_001232586.1| putative calmodulin 1 variant 2 [Taeniopygia guttata];gi|310750331|ref|NP_001185528.1| calmodulin [Taeniopygia guttata];gi|197129750|gb|ACH46248.1| putative calmodulin variant 4 [Taeniopygia guttata];gi|197129748|gb|ACH46246.1| putative calmodulin variant 3 [Taeniopygia g…	gi|197129744|gb|ACH46242.1| putative calmodulin variant 1 [Taeniopygia guttata]	32	38	yes	no	2	0.015357	79.116	241290000		32		4
ELGYVEAVSWLPGSK	HAAHVVCRELGYVEAV	VSWLPGSKYGKGEGKI	R	Y	15	0	1633.84	H1A3U9;gi|449488345|ref|XP_002187215.2| PREDICTED: lysyl oxidase homolog 2-like, partial [Taeniopygia guttata]	H1A3U9	92	106	yes	no	2	8.4516e-98	196.95	1055300000				23
ELINSWVESQTNGSIK	QTAAEKSRELINSWVE	SQTNGSIKNILQPSSV	R	N	16	0	1803.9	gi|224045100|ref|XP_002199443.1| PREDICTED: ovalbumin-like [Taeniopygia guttata]	gi|224045100|ref|XP_002199443.1| PREDICTED: ovalbumin-like [Taeniopygia guttata]	144	159	yes	yes	2;3	1.5216e-121	224.97	2324000000				39
ELISNASDALDK	KNKEIFLRELISNASD	NASDALDKIRLISLTD	R	I	12	0	1274.64	H0ZLS8;gi|224095440|ref|XP_002199813.1| PREDICTED: endoplasmin [Taeniopygia guttata]	H0ZLS8	102	113	yes	no	2	0.0021731	91.202	178160000				1
ELISNSSDALDK	SNKEIFLRELISNSSD	NSSDALDKIRYESLTD	R	I	12	0	1290.63	H0ZRE5;gi|224051739|ref|XP_002200608.1| PREDICTED: heat shock protein HSP 90-alpha [Taeniopygia guttata];H1A1D2	H0ZRE5	46	57	yes	no	2	1.4926e-09	136.7	3201100000				29
ELKPLVVLLDFQR	NNSWTLTRELKPLVVL	VVLLDFQRNNKTVFKS	R	N	13	1	1568.93	H0Z9P7;gi|224049828|ref|XP_002193245.1| PREDICTED: acid ceramidase [Taeniopygia guttata]	H0Z9P7	178	190	yes	no	2;3	4.8916e-30	172.85	4701800000				14
ELLAIPETIASYFYEAVNK	SIFDKDRRELLAIPET	YFYEAVNKVSPKVSQF	R	V	19	0	2170.12	gi|224044051|ref|XP_002192291.1| PREDICTED: apovitellenin-1-like [Taeniopygia guttata]	gi|224044051|ref|XP_002192291.1| PREDICTED: apovitellenin-1-like [Taeniopygia guttata]	34	52	yes	yes	2;3	7.5297e-10	123.55	380710000				9
ELLAVEASAR	GLWVIEIKELLAVEAS	LAVEASARRIYAVWEH	K	R	10	0	1057.58	H0ZSG7;gi|449498224|ref|XP_004175032.1| PREDICTED: LOW QUALITY PROTEIN: apolipoprotein B-100 [Taeniopygia guttata]	H0ZSG7	3508	3517	yes	no	2	0.035749	62.466	105170000				1
ELLDAGNAGGR	APKDPKLRELLDAGNA	DAGNAGGRLENRMITV	R	L	11	0	1071.53	H0Z7L9;gi|224047436|ref|XP_002199225.1| PREDICTED: 1-phosphatidylinositol 4,5-bisphosphate phosphodiesterase beta-1 [Taeniopygia guttata]	H0Z7L9	29	39	yes	no	2	7.9077e-06	115.7	106700000				3
ELLDALR	EEDSEVTKELLDALRV	KELLDALRVVKLHSIE	K	V	7	0	828.471	gi|224078299|ref|XP_002193853.1| PREDICTED: tumor necrosis factor receptor superfamily member 6B [Taeniopygia guttata]	gi|224078299|ref|XP_002193853.1| PREDICTED: tumor necrosis factor receptor superfamily member 6B [Taeniopygia guttata]	246	252	yes	yes	2	0.0041413	128.86	19239000000				35
ELLDSYAGR	KITDKSERELLDSYAG	LLDSYAGRVVGGDDAE	R	V	9	0	1022.5	H0ZJZ8;gi|224051089|ref|XP_002198813.1| PREDICTED: prothrombin [Taeniopygia guttata]	H0ZJZ8	342	350	yes	no	2	6.8244e-05	95.608	1298400000				13
ELLLQPVIISR	EVEVRSSKELLLQPVI	LQPVIISRNEKEKVLI	K	N	11	0	1279.79	H0ZEH3;gi|350537517|ref|NP_001232762.1| putative actin related protein 2/3 complex subunit 4 [Taeniopygia guttata];gi|197127727|gb|ACH44225.1| putative actin related protein 2/3 complex subunit 4 [Taeniopygia guttata];gi|197127726|gb|ACH44224.1| putative actin related protein 2/3 complex subunit 4 [Taeniopygia guttata];B5FYW4;B5FYW3	H0ZEH3	44	54	yes	no	2	0.0003934	98.156	114750000				1
ELLMQETIQK	ALERSAGRELLMQETI	LMQETIQKKKTFLCTK	R	K	10	0	1231.65	gi|449485115|ref|XP_002190450.2| PREDICTED: alpha-2-macroglobulin-like 1 [Taeniopygia guttata]	gi|449485115|ref|XP_002190450.2| PREDICTED: alpha-2-macroglobulin-like 1 [Taeniopygia guttata]	62	71	yes	yes	2	6.6346e-18	155.06	5560400000		824		43
ELLSSVTGPEK	AEVHDTYKELLSSVTG	SSVTGPEKSMKSASRI	K	S	11	0	1158.61	H0Z5S2;gi|449479753|ref|XP_002197455.2| PREDICTED: LOW QUALITY PROTEIN: pigment epithelium-derived factor [Taeniopygia guttata]	H0Z5S2	84	94	yes	no	2	4.6624e-08	128.01	23562000000				57
ELLTTMGDR	FIQEDYLRELLTTMGD	LLTTMGDRFTDEEVDE	R	F	9	0	1034.51	gi|350538677|ref|NP_001232793.1| myosin regulatory light chain 2, smooth muscle minor isoform-like [Taeniopygia guttata];gi|350537605|ref|NP_001232533.1| putative myosin regulatory light chain isoform L20-B variant 1 [Taeniopygia guttata];gi|224078796|ref|XP_002189809.1| PREDICTED: myosin regulatory light polypeptide 9-like [Taeniopygia guttata];gi|197127505|gb|ACH44003.1| putative myosin regulat…	gi|350538677|ref|NP_001232793.1| myosin regulatory light chain 2, smooth muscle minor isoform-like [Taeniopygia guttata]	125	133	yes	no	2	0.014929	63.216	53690000		10		1
ELNAPSPIDCK	KAFHRGTRELNAPSPI	APSPIDCKLSSWSTWG	R	L	11	0	1242.59	gi|449514273|ref|XP_002193012.2| PREDICTED: complement component C9 [Taeniopygia guttata]	gi|449514273|ref|XP_002193012.2| PREDICTED: complement component C9 [Taeniopygia guttata]	61	71	yes	yes	2	1.0353e-05	77.674	45595000				3
ELNIQEQQEAGEDEEQR	ADEGQNAKELNIQEQQ	AGEDEEQRAEQMEEER	K	A	17	0	2043.9	gi|449510014|ref|XP_002194267.2| PREDICTED: Golgi integral membrane protein 4, partial [Taeniopygia guttata];H0ZLC8	gi|449510014|ref|XP_002194267.2| PREDICTED: Golgi integral membrane protein 4, partial [Taeniopygia guttata]	268	284	yes	no	2	0.00010667	85.362	27233000				3
ELPLEVLSTMR	AAQNGPDKELPLEVLS	LEVLSTMRCYVRHFFG	K	C	11	0	1286.69	H1A439;gi|449509315|ref|XP_004175487.1| PREDICTED: LOW QUALITY PROTEIN: sulfhydryl oxidase 1 [Taeniopygia guttata]	H1A439	403	413	yes	no	2	5.8346e-12	141.89	5426900000		1093		41
ELPPEDPLVSAYIK	GKSLLGWKELPPEDPL	PLVSAYIKVLSQEIAF	K	V	14	0	1569.83	gi|224057612|ref|XP_002187307.1| PREDICTED: vitellogenin-2-like [Taeniopygia guttata]	gi|224057612|ref|XP_002187307.1| PREDICTED: vitellogenin-2-like [Taeniopygia guttata]	712	725	yes	yes	2	0.0018499	69.92	36269000				2
ELPQELFLGR	ERDGHLNRELPQELFL	PQELFLGRERERFEED	R	E	10	0	1200.65	H0Z0U7;gi|224080053|ref|XP_002190266.1| PREDICTED: 45 kDa calcium-binding protein [Taeniopygia guttata]	H0Z0U7	26	35	yes	no	2	1.8096e-09	139.43	4173400000				82
ELPTETPLISAYFK	GKALLGWKELPTETPL	PLISAYFKLFGQELAY	K	L	14	0	1607.84	gi|224057610|ref|XP_002186993.1| PREDICTED: LOW QUALITY PROTEIN: vitellogenin-2 [Taeniopygia guttata];H0Z847	gi|224057610|ref|XP_002186993.1| PREDICTED: LOW QUALITY PROTEIN: vitellogenin-2 [Taeniopygia guttata]	719	732	yes	no	2;3	6.081e-30	164.53	35184000000				39
ELPYSVVYK	PVSNAICRELPYSVVY	LPYSVVYKYMSIRSDR	R	Y	9	0	1096.58	H0Z947;gi|224047478|ref|XP_002199523.1| PREDICTED: EGF-containing fibulin-like extracellular matrix protein 1 [Taeniopygia guttata]	H0Z947	346	354	yes	no	1;2	3.531e-10	131.22	2269500000				24
ELQALQVLDLSNNPSLK	ELSPHSFKELQALQVL	LSNNPSLKSLSPEVIF	K	S	17	0	1881.02	H0ZS52;gi|449484831|ref|XP_004176017.1| PREDICTED: tsukushin [Taeniopygia guttata]	H0ZS52	234	250	yes	no	2;3	1.5648e-225	265.27	438230000				10
ELQEGVFDQLTSLTK	QLHGNNLKELQEGVFD	DQLTSLTKLNLARNNI	K	L	15	0	1706.87	H0ZFP0;gi|449509897|ref|XP_004176834.1| PREDICTED: leucine-rich repeat-containing protein 15 [Taeniopygia guttata]	H0ZFP0	162	176	yes	no	2	6.9813e-07	87.388	0				2
ELQELVQYPVEHPDK	GGLEDVKRELQELVQY	YPVEHPDKFLKFGMTP	R	F	15	0	1822.91	H0YU57;gi|449514211|ref|XP_004177198.1| PREDICTED: LOW QUALITY PROTEIN: transitional endoplasmic reticulum ATPase [Taeniopygia guttata]	H0YU57	482	496	yes	no	2;3	2.4881e-07	92.952	21076000				1
ELQGAGLSGEALEK	KTADEARKELQGAGLS	LSGEALEKLLPHKVFE	K	L	14	0	1400.71	gi|224064940|ref|XP_002189312.1| PREDICTED: glucose-6-phosphate isomerase [Taeniopygia guttata];H0ZH17	gi|224064940|ref|XP_002189312.1| PREDICTED: glucose-6-phosphate isomerase [Taeniopygia guttata]	447	460	yes	no	2	4.1687e-15	151.56	618040000				15
ELQNFIQELQQAR	________________	IQELQQARKKAGLDLT	K	K	13	0	1615.83	gi|449494396|ref|XP_004175300.1| PREDICTED: calbindin isoform 2 [Taeniopygia guttata];H0ZNK9;gi|224046481|ref|XP_002199944.1| PREDICTED: calbindin isoform 1 [Taeniopygia guttata]	gi|449494396|ref|XP_004175300.1| PREDICTED: calbindin isoform 2 [Taeniopygia guttata]	5	17	yes	no	2	2.2564e-152	242.48	2943000000				24
ELSDQIQR	VKTQKAEKELSDQIQR	ELSDQIQRAIQLEEER	K	A	8	0	987.499	H0ZLB9;gi|449497375|ref|XP_002198285.2| PREDICTED: ezrin [Taeniopygia guttata]	H0ZLB9	360	367	yes	no	2	0.0022452	120.46	615500000				10
ELSSHSIFGLFPSVYNSR	AFWMKPGRELSSHSIF	FPSVYNSRYPRQVSED	R	Y	18	0	2039.01	gi|449485115|ref|XP_002190450.2| PREDICTED: alpha-2-macroglobulin-like 1 [Taeniopygia guttata];H0ZSA5	gi|449485115|ref|XP_002190450.2| PREDICTED: alpha-2-macroglobulin-like 1 [Taeniopygia guttata]	572	589	no	no	2	7.7735e-05	78.78	0				1
ELTLQVFLDSTLAPNVR	RKDPAKVRELTLQVFL	STLAPNVRMVACVVLF	R	M	17	0	1915.04	gi|224057612|ref|XP_002187307.1| PREDICTED: vitellogenin-2-like [Taeniopygia guttata]	gi|224057612|ref|XP_002187307.1| PREDICTED: vitellogenin-2-like [Taeniopygia guttata]	528	544	yes	yes	2	0	313.51	147740000				6
ELTPQVVSAAR	QATVKSARELTPQVVS	PQVVSAARILLRNPGN	R	I	11	0	1169.64	gi|224052404|ref|XP_002196782.1| PREDICTED: vinculin isoform 1 [Taeniopygia guttata];H0Z8K6;H0ZX09;gi|449512574|ref|XP_002187482.2| PREDICTED: vinculin-like, partial [Taeniopygia guttata]	gi|224052404|ref|XP_002196782.1| PREDICTED: vinculin isoform 1 [Taeniopygia guttata]	670	680	yes	no	2	0.0049508	77.062	19655000				1
ELTQSSLVCAK	VEPEGIKKELTQSSLV	QSSLVCAKGKTISEQV	K	G	11	0	1234.62	gi|449485099|ref|XP_002190117.2| PREDICTED: ovostatin-like [Taeniopygia guttata];H1A5U5	gi|449485099|ref|XP_002190117.2| PREDICTED: ovostatin-like [Taeniopygia guttata]	897	907	yes	no	2	2.4206e-11	140.78	5531100000				33
ELTVANVGDSR	LIALLSDKELTVANVG	VANVGDSRGVLCDKDG	K	G	11	0	1159.58	gi|224060935|ref|XP_002194691.1| PREDICTED: protein phosphatase 1L [Taeniopygia guttata];H0ZLM2	gi|224060935|ref|XP_002194691.1| PREDICTED: protein phosphatase 1L [Taeniopygia guttata]	204	214	yes	no	2	0.0020569	86.114	236500000				11
ELVADSVQLPVEK	VYTLHPDKELVADSVQ	SVQLPVEKCFKNKVHL	K	C	13	0	1425.77	H0ZS62	H0ZS62	555	567	yes	yes	2	1.5486e-132	231.52	8715500000				44
ELVNNLGDIYAR	FGKDNKKKELVNNLGD	NLGDIYARIEREHQIS	K	I	12	0	1375.71	H0Z2D1;gi|449495976|ref|XP_004175157.1| PREDICTED: LOW QUALITY PROTEIN: EH domain-containing protein 3 [Taeniopygia guttata]	H0Z2D1	330	341	yes	no	2	3.5531e-10	107.17	896540000				6
ELVTVAGK	SIPCDLCKELVTVAGK	ELVTVAGKVLKDNGTE	K	V	8	0	815.475	H0Z157;gi|449504732|ref|XP_002193962.2| PREDICTED: proactivator polypeptide [Taeniopygia guttata]	H0Z157	23	30	yes	no	2	0.020554	87.181	3989900000				12
ELYQGGLDSISFQTAAEK	PEYIQCVKELYQGGLD	SFQTAAEKSRELINSW	K	S	18	0	1955.95	gi|224045100|ref|XP_002199443.1| PREDICTED: ovalbumin-like [Taeniopygia guttata]	gi|224045100|ref|XP_002199443.1| PREDICTED: ovalbumin-like [Taeniopygia guttata]	124	141	yes	yes	2;3	0	381.53	336900000000				1376
ELYQGGLDSISFQTAAEKSR	PEYIQCVKELYQGGLD	QTAAEKSRELINSWVE	K	E	20	1	2199.08	gi|224045100|ref|XP_002199443.1| PREDICTED: ovalbumin-like [Taeniopygia guttata]	gi|224045100|ref|XP_002199443.1| PREDICTED: ovalbumin-like [Taeniopygia guttata]	124	143	yes	yes	2;3	1.8362e-208	254.39	1991700000				42
ELYVMEISDNPGVHEAGEPEFK	VGKSVELRELYVMEIS	EAGEPEFKYIGNMHGN	R	Y	22	0	2489.14	H0Z864;gi|449480248|ref|XP_004177085.1| PREDICTED: LOW QUALITY PROTEIN: carboxypeptidase D [Taeniopygia guttata]	H0Z864	333	354	yes	no	3	3.4527e-09	94.384	126130000		747		1
EMEAELEDER	KQLIRQVREMEAELED	EAELEDERKQRSMAVA	R	K	10	0	1249.51	H0ZKL6;gi|449481995|ref|XP_004175976.1| PREDICTED: myosin-9 [Taeniopygia guttata];gi|449512557|ref|XP_002191305.2| PREDICTED: myosin-9-like, partial [Taeniopygia guttata]	H0ZKL6	1604	1613	no	no	2	5.8329e-05	99.283	64966000		787		2
EMEEKPTSLAAK	YFSEYDQKEMEEKPTS	KPTSLAAKRSPSVSRG	K	R	12	1	1332.66	gi|449497556|ref|XP_002188813.2| PREDICTED: uncharacterized protein LOC100227597 [Taeniopygia guttata];H0ZMA1	gi|449497556|ref|XP_002188813.2| PREDICTED: uncharacterized protein LOC100227597 [Taeniopygia guttata]	1019	1030	no	no	2;3	2.9018e-88	214.81	1314800000		950		30
EMGVFMYITNR	MALCRNAREMGVFMYI	VFMYITNRHEFGRLLS	R	H	11	0	1359.63	H0ZER1	H0ZER1	466	476	yes	yes	2	2.4392e-06	115	2594600000		1182;1183		45
EMLVDPYLNDAIEVVGAHYPGTK	DGDWNISKEMLVDPYL	GAHYPGTKTVQNAILT	K	T	23	0	2530.24	gi|449504457|ref|XP_002200083.2| PREDICTED: galactocerebrosidase [Taeniopygia guttata]	gi|449504457|ref|XP_002200083.2| PREDICTED: galactocerebrosidase [Taeniopygia guttata]	217	239	yes	yes	3	2.6914e-105	164.27	30792000		1056		3
EMTFVMGINTHTVQAGLEAR	KMSLSMAKEMTFVMGI	VQAGLEARTKINAHAP	K	T	20	0	2204.07	H0Z8U7;gi|224057648|ref|XP_002188035.1| PREDICTED: vitellogenin-1-like [Taeniopygia guttata]	H0Z8U7	852	871	yes	no	2;3	1.8829e-101	203.56	8212600000		412;413		89
EMVFQLQR	SRKCPAIKEMVFQLQR	EMVFQLQRECYLKHDL	K	E	8	0	1049.53	H0YPX7;gi|449474791|ref|XP_002193369.2| PREDICTED: stanniocalcin-2 [Taeniopygia guttata]	H0YPX7	80	87	yes	no	2	0.0011454	111.82	770980000		677		12
EMWLKDTESLR	APYYKEVREMWLKDTE	LKDTESLRAELTKDVE	R	A	11	1	1406.69	gi|350538495|ref|NP_001232100.1| putative apolipoprotein A-I precursor [Taeniopygia guttata];gi|197129219|gb|ACH45717.1| putative apolipoprotein A-I [Taeniopygia guttata];B5G356;gi|197129220|gb|ACH45718.1| putative apolipoprotein A-I [Taeniopygia guttata];B5G357	gi|350538495|ref|NP_001232100.1| putative apolipoprotein A-I precursor [Taeniopygia guttata]	96	106	yes	no	2	0.028304	71.176	128360000		43		1
ENAMLEYLK	AEHSGMLKENAMLEYL	NAMLEYLKIAQDLEMY	K	I	9	0	1109.54	H0ZLB9;gi|449497375|ref|XP_002198285.2| PREDICTED: ezrin [Taeniopygia guttata]	H0ZLB9	181	189	yes	no	2	0.0001031	107.21	3811900000		940		30
ENELLEDYTR	QWIQGGKKENELLEDY	ELLEDYTRAIEGVKKH	K	A	10	0	1280.59	H0YVR2;gi|449477715|ref|XP_002190065.2| PREDICTED: endoplasmic reticulum mannosyl-oligosaccharide 1,2-alpha-mannosidase [Taeniopygia guttata]	H0YVR2	443	452	yes	no	2	0.00014092	101.12	424310000				3
ENELLMPNHR	CGNNDREKENELLMPN	ELLMPNHRLARSCSAF	K	L	10	0	1251.6	H0Z8U7;gi|224057648|ref|XP_002188035.1| PREDICTED: vitellogenin-1-like [Taeniopygia guttata]	H0Z8U7	1764	1773	yes	no	2;3	9.8593e-13	153.23	2012800000		411		28
ENFSCLTR	KSAPSIPKENFSCLTR	ENFSCLTRLDHNRAKS	K	L	8	0	1025.46	H0YVJ6;gi|197128543|gb|ACH45041.1| putative malate dehydrogenase cytoplasmic variant 2 [Taeniopygia guttata];B5G180;gi|350537743|ref|NP_001232537.1| putative malate dehydrogenase cytoplasmic variant 1 [Taeniopygia guttata];gi|197128542|gb|ACH45040.1| putative malate dehydrogenase cytoplasmic variant 1 [Taeniopygia guttata];B5G179	H0YVJ6	149	156	yes	no	2	0.014884	85.676	99319000				2
ENIQQGQEYNFLK	DQHVTIIRENIQQGQE	GQEYNFLKMEAGEVNS	R	M	13	0	1609.77	H0ZAA2;gi|449505265|ref|XP_002193832.2| PREDICTED: tolloid-like 2 [Taeniopygia guttata]	H0ZAA2	216	228	yes	no	2	5.2076e-52	190.1	306710000				8
ENLAIQTR	MELLPGDRENLAIQTR	ENLAIQTRGGPEKHEV	R	G	8	0	943.509	H0YXM0	H0YXM0	137	144	yes	yes	2	0.004039	108.74	85665000				1
ENLQFSAALR	VMGTLTVRENLQFSAA	LQFSAALRLPKSVKEQ	R	L	10	0	1147.6	gi|449499828|ref|XP_002190340.2| PREDICTED: ATP-binding cassette sub-family G member 2 [Taeniopygia guttata];H0YVF8;H0ZBM8;gi|224052479|ref|XP_002198174.1| PREDICTED: ATP-binding cassette sub-family G member 2-like [Taeniopygia guttata]	gi|449499828|ref|XP_002190340.2| PREDICTED: ATP-binding cassette sub-family G member 2 [Taeniopygia guttata]	139	148	yes	no	2	0.013977	71.03	122310000				2
ENPLQFR	VSAQEIRKENPLQFRF	KENPLQFRFRAKFFPE	K	F	7	0	902.461	H0ZLB9;gi|449497375|ref|XP_002198285.2| PREDICTED: ezrin [Taeniopygia guttata]	H0ZLB9	69	75	yes	no	2	0.021314	89.427	915700000				2
ENSPISNEVIQLFVNNK	GQIKLVDKENSPISNE	IQLFVNNKNTDNFTTD	K	N	17	0	1944	H0ZS62	H0ZS62	382	398	yes	yes	2;3	0	363.39	1205500000				7
ENSVLGGR	VIPVCLPKENSVLGGR	ENSVLGGREDCYVTGW	K	E	8	0	830.425	gi|224048112|ref|XP_002190399.1| PREDICTED: plasminogen-like [Taeniopygia guttata];H0ZML2	gi|224048112|ref|XP_002190399.1| PREDICTED: plasminogen-like [Taeniopygia guttata]	665	672	yes	no	2	0.025304	69.825	45277000				3
ENTPSGTLVAR	STYKASVRENTPSGTL	PSGTLVARISAYDLDD	R	I	11	0	1143.59	H0YU07;gi|449475124|ref|XP_002192171.2| PREDICTED: protocadherin gamma-C3-like [Taeniopygia guttata]	H0YU07	245	255	yes	no	2	0.020004	63.401	138210000				1
ENTVLTELGADPDTK	QKKQPSKKENTVLTEL	LGADPDTKHPSSSSSA	K	H	15	0	1601.78	gi|224057610|ref|XP_002186993.1| PREDICTED: LOW QUALITY PROTEIN: vitellogenin-2 [Taeniopygia guttata];H0Z847	gi|224057610|ref|XP_002186993.1| PREDICTED: LOW QUALITY PROTEIN: vitellogenin-2 [Taeniopygia guttata]	1107	1121	yes	no	2	1.6524e-66	169.92	4774900000				40
EPAHLLSLFK	QIRVSQGKEPAHLLSL	AHLLSLFKNKPLIVYK	K	N	10	0	1153.65	gi|224045188|ref|XP_002189182.1| PREDICTED: adseverin [Taeniopygia guttata];H0YW82	gi|224045188|ref|XP_002189182.1| PREDICTED: adseverin [Taeniopygia guttata]	478	487	yes	no	2	6.4402e-16	161.67	106950000				6
EPEADLPFHR	VHWQRPGKEPEADLPF	EADLPFHRYRAPSAEV	K	Y	10	0	1209.58	H0ZS79;H0ZS92;gi|449485103|ref|XP_002190217.2| PREDICTED: alpha-2-macroglobulin [Taeniopygia guttata]	H0ZS79	1146	1155	no	no	2	0.0029513	83.869	129680000				2
EPEAVTFETPFGK	ENQFNYPKEPEAVTFE	TFETPFGKFGIFTCFD	K	F	13	0	1450.7	H0ZMX2;gi|224048143|ref|XP_002191969.1| PREDICTED: pantetheinase [Taeniopygia guttata];H0ZMX6;gi|224048145|ref|XP_002189675.1| PREDICTED: vascular non-inflammatory molecule 2-like [Taeniopygia guttata]	H0ZMX2	194	206	yes	no	2	6.6794e-30	170.66	1117100000				12
EPENFWAALGGK	SVQVAEGKEPENFWAA	FWAALGGKAPYRTSPR	K	A	12	0	1317.64	H0Z8L2;gi|224073876|ref|XP_002188662.1| PREDICTED: gelsolin [Taeniopygia guttata]	H0Z8L2	585	596	yes	no	2	0.0064929	71.159	19560000				1
EPGLQIWR	AEFLKAGKEPGLQIWR	EPGLQIWRVEKFDLVP	K	V	8	0	997.535	H0Z8L2;gi|224073876|ref|XP_002188662.1| PREDICTED: gelsolin [Taeniopygia guttata];CON__Q3SX14	H0Z8L2	13	20	no	no	2	0.02811	77.282	168200000				2
EPHPLTLPGCK	YYRNNSLREPHPLTLP	PLTLPGCKFRCPLERF	R	F	11	0	1247.63	gi|449493197|ref|XP_002196525.2| PREDICTED: prostatic acid phosphatase-like [Taeniopygia guttata]	gi|449493197|ref|XP_002196525.2| PREDICTED: prostatic acid phosphatase-like [Taeniopygia guttata]	338	348	yes	yes	2;3	1.6308e-08	133.05	1198400000				7
EPLIIHWPASQQR	LDLHDINREPLIIHWP	HWPASQQRIEECILSG	R	I	13	0	1573.84	gi|224066001|ref|XP_002192263.1| PREDICTED: semaphorin-3F-like [Taeniopygia guttata];H0Z7X2	gi|224066001|ref|XP_002192263.1| PREDICTED: semaphorin-3F-like [Taeniopygia guttata]	88	100	no	no	3	0.00050208	86.262	65158000				3
EPLYLGGAPDFSR	PHMVLNLKEPLYLGGA	GGAPDFSRLARAAAVS	K	L	13	0	1420.7	gi|449487095|ref|XP_004175194.1| PREDICTED: LOW QUALITY PROTEIN: agrin [Taeniopygia guttata]	gi|449487095|ref|XP_004175194.1| PREDICTED: LOW QUALITY PROTEIN: agrin [Taeniopygia guttata]	1488	1500	yes	yes	2	1.2136e-06	132.97	1803700000				24
EPPALLPSSAQHPSASSVPR	SQMSTEKREPPALLPS	PSASSVPRYTDNETKQ	R	Y	20	0	2027.04	gi|449497556|ref|XP_002188813.2| PREDICTED: uncharacterized protein LOC100227597 [Taeniopygia guttata];H0ZMA1	gi|449497556|ref|XP_002188813.2| PREDICTED: uncharacterized protein LOC100227597 [Taeniopygia guttata]	526	545	no	no	2;3;4	1.0624e-70	192.25	11678000000				77
EPQEFFVDSNTK	VKQAFLLKEPQEFFVD	FFVDSNTKVLVPMLSI	K	V	12	0	1439.66	gi|224047800|ref|XP_002190600.1| PREDICTED: angiotensinogen [Taeniopygia guttata];H0ZI58	gi|224047800|ref|XP_002190600.1| PREDICTED: angiotensinogen [Taeniopygia guttata]	273	284	yes	no	2	1.9117e-61	196.15	3625100000				21
EPSAAPLDR	DAVCSYSKEPSAAPLD	PSAAPLDRVGLYHQVS	K	V	9	0	954.477	H0YPY3;gi|449491779|ref|XP_002191883.2| PREDICTED: mucin-16-like [Taeniopygia guttata];H1A2A5	H0YPY3	12	20	no	no		1	NaN	0				0
EPSAPSIPLPTYQTTPAAGSK	DLQQSIAREPSAPSIP	TTPAAGSKPAASPAPT	R	P	21	0	2112.07	gi|224044975|ref|XP_002195942.1| PREDICTED: programmed cell death 6-interacting protein [Taeniopygia guttata];H0YU13	gi|224044975|ref|XP_002195942.1| PREDICTED: programmed cell death 6-interacting protein [Taeniopygia guttata]	698	718	yes	no	2	8.0448e-05	79.143	82045000				2
EPSMQVASFIYSHLR	TLTDAVLKEPSMQVAS	SFIYSHLRALGRSTAP	K	A	15	0	1763.87	H0Z8U7;gi|224057648|ref|XP_002188035.1| PREDICTED: vitellogenin-1-like [Taeniopygia guttata]	H0Z8U7	578	592	yes	no	3	4.88e-69	192.78	6592200000		414		33
EPVDLSVVSK	PSHHFQCKEPVDLSVV	VDLSVVSKCNPCLSSP	K	C	10	0	1071.58	gi|224068202|ref|XP_002190033.1| PREDICTED: slit homolog 3 protein [Taeniopygia guttata];H0YTF7	gi|224068202|ref|XP_002190033.1| PREDICTED: slit homolog 3 protein [Taeniopygia guttata]	903	912	yes	no	2	0.041925	60.255	434400000				2
EQAAMFFSDVVK	LNNKPWSREQAAMFFS	MFFSDVVKAEPDFSRL	R	A	12	0	1370.65	gi|449476510|ref|XP_004175356.1| PREDICTED: uncharacterized protein LOC101232842, partial [Taeniopygia guttata]	gi|449476510|ref|XP_004175356.1| PREDICTED: uncharacterized protein LOC101232842, partial [Taeniopygia guttata]	496	507	yes	yes	2;3	4.1423e-07	130.65	47324000000		707		89
EQAEAEVASLNR	VEAERRNREQAEAEVA	AEVASLNRRIQLVEEE	R	R	12	0	1315.64	gi|449489729|ref|XP_004174816.1| PREDICTED: tropomyosin alpha-3 chain [Taeniopygia guttata];gi|224084038|ref|XP_002189189.1| PREDICTED: tropomyosin alpha-3 chain isoform 5 [Taeniopygia guttata];gi|224084026|ref|XP_002188915.1| PREDICTED: tropomyosin alpha-3 chain isoform 1 [Taeniopygia guttata]	gi|449489729|ref|XP_004174816.1| PREDICTED: tropomyosin alpha-3 chain [Taeniopygia guttata]	43	54	yes	no	2	0.003295	85.554	181910000				1
EQDIDKDLVI	WASCFGIKEQDIDKDL	DIDKDLVI________	K	-	10	1	1186.61	gi|224067663|ref|XP_002198574.1| PREDICTED: SPARC [Taeniopygia guttata];H0YR83	gi|224067663|ref|XP_002198574.1| PREDICTED: SPARC [Taeniopygia guttata]	289	298	yes	no	2	0.0097924	83.438	249010000				2
EQDVMVAIGK	KLRDDYTKEQDVMVAI	DVMVAIGKTNVAFGDF	K	T	10	0	1088.55	H0ZD86;gi|449471652|ref|XP_002197624.2| PREDICTED: hyaluronan and proteoglycan link protein 3 [Taeniopygia guttata]	H0ZD86	97	106	yes	no	2	0.00059073	87.789	2926400000		627		8
EQETPPDFFYFSDYER	FKPMKQTREQETPPDF	FYFSDYERHNAEIAAF	R	H	16	0	2068.87	gi|449476362|ref|XP_002191581.2| PREDICTED: extracellular serine/threonine protein kinase Fam20C [Taeniopygia guttata];H0ZDY3	gi|449476362|ref|XP_002191581.2| PREDICTED: extracellular serine/threonine protein kinase Fam20C [Taeniopygia guttata]	184	199	yes	no	2	6.0299e-48	141.13	472420000				11
EQFVAGLYK	GLPELTTKEQFVAGLY	QFVAGLYKLEFDTASY	K	L	9	0	1053.55	H0ZKE0;gi|449494054|ref|XP_002196013.2| PREDICTED: transthyretin-like [Taeniopygia guttata]	H0ZKE0	82	90	yes	no	2	0.015738	73.233	1789800000				4
EQILDLSK	HESSSVLREQILDLSK	EQILDLSKRYIKALAE	R	R	8	0	944.518	gi|224056071|ref|XP_002197900.1| PREDICTED: alpha-1,6-mannosylglycoprotein 6-beta-N-acetylglucosaminyltransferase A [Taeniopygia guttata];H0ZN82	gi|224056071|ref|XP_002197900.1| PREDICTED: alpha-1,6-mannosylglycoprotein 6-beta-N-acetylglucosaminyltransferase A [Taeniopygia guttata]	47	54	yes	no	1;2	0.011477	88.37	1194300000				8
EQILDLSKR	HESSSVLREQILDLSK	QILDLSKRYIKALAEE	R	Y	9	1	1100.62	gi|224056071|ref|XP_002197900.1| PREDICTED: alpha-1,6-mannosylglycoprotein 6-beta-N-acetylglucosaminyltransferase A [Taeniopygia guttata];H0ZN82	gi|224056071|ref|XP_002197900.1| PREDICTED: alpha-1,6-mannosylglycoprotein 6-beta-N-acetylglucosaminyltransferase A [Taeniopygia guttata]	47	55	yes	no	2	0.025603	78.098	44001000				1
EQLGPSHQATLVMALTSPR	YMLGFSQKEQLGPSHQ	VMALTSPRTCDVVFKL	K	T	19	0	2035.05	gi|224057612|ref|XP_002187307.1| PREDICTED: vitellogenin-2-like [Taeniopygia guttata]	gi|224057612|ref|XP_002187307.1| PREDICTED: vitellogenin-2-like [Taeniopygia guttata]	1358	1376	yes	yes	2;3	1.3472e-96	205.84	2873000000		397		39
EQLLAVAR	________________	EQLLAVARGRRSPCSL	R	G	8	0	898.524	gi|449476510|ref|XP_004175356.1| PREDICTED: uncharacterized protein LOC101232842, partial [Taeniopygia guttata]	gi|449476510|ref|XP_004175356.1| PREDICTED: uncharacterized protein LOC101232842, partial [Taeniopygia guttata]	4	11	yes	yes	2	0.00070609	134.15	8725500000				41
EQLQNWIR	HDQVKLYKEQLQNWIR	EQLQNWIRGNVSACPS	K	G	8	0	1085.56	H0Z1Z0;gi|224073506|ref|XP_002195220.1| PREDICTED: torsin-1B [Taeniopygia guttata]	H0Z1Z0	134	141	yes	no	2	0.024683	80.229	89445000				0
ERFEEDSQPR	ELFLGRERERFEEDSQ	FEEDSQPRRNRRKLVG	R	R	10	1	1291.58	H0Z0U7;gi|224080053|ref|XP_002190266.1| PREDICTED: 45 kDa calcium-binding protein [Taeniopygia guttata]	H0Z0U7	38	47	yes	no	2;3	6.2107e-29	175.65	882530000				23
ERHPGSFDVVHVK	RIGVITNRERHPGSFD	SFDVVHVKDANGNSFA	R	D	13	1	1505.77	H0Z2Z0;gi|350536323|ref|NP_001232240.1| putative ribosomal protein S4 [Taeniopygia guttata];gi|197127213|gb|ACH43711.1| putative ribosomal protein S4 [Taeniopygia guttata];B5FXF0	H0Z2Z0	202	214	yes	no	4	2.917e-05	108.97	81593000				2
ERLEGHQLFPSGYR	RSPSAEPKERLEGHQL	QLFPSGYRMAFVCRPG	K	M	14	1	1687.84	H0YS14;gi|449490180|ref|XP_002194486.2| PREDICTED: complement receptor type 1-like [Taeniopygia guttata];gi|449490183|ref|XP_002194506.2| PREDICTED: 6-phosphofructo-2-kinase/fructose-2,6-bisphosphatase 2 [Taeniopygia guttata]	H0YS14	33	46	yes	no	3	1.4989e-05	122.97	1148200000				2
ESAPGLIIATGSVGK	RRMPILSKESAPGLII	IATGSVGKNMARKTNV	K	N	15	0	1398.77	H0YQC7;gi|449489234|ref|XP_002191173.2| PREDICTED: sortilin-related receptor [Taeniopygia guttata]	H0YQC7	404	418	yes	no	2	0.00017023	102.64	544630000				6
ESDQLTVSDQR	KRKPVCKRESDQLTVS	QLTVSDQRCDRIPQPD	R	C	11	0	1276.59	H0ZGX5;gi|224066440|ref|XP_002188330.1| PREDICTED: A disintegrin and metalloproteinase with thrombospondin motifs 9 [Taeniopygia guttata]	H0ZGX5	871	881	yes	no	2	5.5011e-07	123.67	112090000				6
ESEPICQCLSGYQGEK	NGAQCIIKESEPICQC	LSGYQGEKCEKLISIN	K	C	16	0	1883.8	H0ZH52;gi|449500994|ref|XP_004176655.1| PREDICTED: LOW QUALITY PROTEIN: slit homolog 2 protein [Taeniopygia guttata]	H0ZH52	1079	1094	yes	no	2	0.00030839	84.41	79696000				5
ESETIVEAR	GIEVQETKESETIVEA	SETIVEARLKNKPESR	K	L	9	0	1032.51	gi|449513925|ref|XP_004177179.1| PREDICTED: peptidyl-glycine alpha-amidating monooxygenase B [Taeniopygia guttata];gi|224089120|ref|XP_002186719.1| PREDICTED: peptidyl-glycine alpha-amidating monooxygenase B isoform 2 [Taeniopygia guttata];H0YRN6;gi|224089110|ref|XP_002186697.1| PREDICTED: peptidyl-glycine alpha-amidating monooxygenase B isoform 1 [Taeniopygia guttata]	gi|449513925|ref|XP_004177179.1| PREDICTED: peptidyl-glycine alpha-amidating monooxygenase B [Taeniopygia guttata]	748	756	yes	no	2	0.041648	60.102	0				1
ESEWPQGFGQLTK	NFPTDLHKESEWPQGF	QGFGQLTKTGMQQLFE	K	T	13	0	1505.72	H0Z1I2;gi|224045479|ref|XP_002196542.1| PREDICTED: prostatic acid phosphatase-like [Taeniopygia guttata]	H0Z1I2	63	75	yes	no	2	0.00098715	95.428	192370000				5
ESFNAIR	DKAASRKKESFNAIRE	KESFNAIREIISSEWV	K	E	7	0	835.419	gi|224044183|ref|XP_002189401.1| PREDICTED: A disintegrin and metalloproteinase with thrombospondin motifs 1 [Taeniopygia guttata];H0ZTD7	gi|224044183|ref|XP_002189401.1| PREDICTED: A disintegrin and metalloproteinase with thrombospondin motifs 1 [Taeniopygia guttata]	741	747	yes	no	2	0.043292	86.866	18305000				1
ESGVAHPIDYR	ASKHESLKESGVAHPI	VAHPIDYRTMDYAEEV	K	T	11	0	1242.6	gi|449491300|ref|XP_002195223.2| PREDICTED: synaptic vesicle membrane protein VAT-1 homolog [Taeniopygia guttata];H0YXB2	gi|449491300|ref|XP_002195223.2| PREDICTED: synaptic vesicle membrane protein VAT-1 homolog [Taeniopygia guttata]	148	158	yes	no	3	0.00092098	77.674	937370000				6
ESIESEIRR	RACKLAIRESIESEIR	SIESEIRRERERQTNP	R	E	9	1	1117.57	H0YU57;gi|449514211|ref|XP_004177198.1| PREDICTED: LOW QUALITY PROTEIN: transitional endoplasmic reticulum ATPase [Taeniopygia guttata]	H0YU57	695	703	yes	no	2	0.022065	72.23	64639000				0
ESISDLLER	QSAVPIYKESISDLLE	SISDLLERCRNCTRRS	K	C	9	0	1060.54	H0YZQ4;gi|449500255|ref|XP_002193416.2| PREDICTED: beta-mannosidase [Taeniopygia guttata]	H0YZQ4	728	736	yes	no	2	0.00028458	88.495	366490000				9
ESKPLTGEQTTK	IFAVNQGRESKPLTGE	LTGEQTTKLDAPTNLR	R	L	12	1	1317.68	H0YXZ8;gi|449506307|ref|XP_002189679.2| PREDICTED: fibronectin [Taeniopygia guttata]	H0YXZ8	934	945	yes	no	3	0.0035641	67.519	99783000				1
ESLLAFIEK	PKEWENNRESLLAFIE	SLLAFIEKVHIGVKGF	R	V	9	0	1048.58	H0Z864;gi|449480248|ref|XP_004177085.1| PREDICTED: LOW QUALITY PROTEIN: carboxypeptidase D [Taeniopygia guttata]	H0Z864	161	169	yes	no	2	0.00017119	103.88	342460000				3
ESLYNLR	EQEISKLKESLYNLRE	KESLYNLREENRQLRK	K	E	7	0	893.461	gi|449510014|ref|XP_002194267.2| PREDICTED: Golgi integral membrane protein 4, partial [Taeniopygia guttata];H0ZLC8	gi|449510014|ref|XP_002194267.2| PREDICTED: Golgi integral membrane protein 4, partial [Taeniopygia guttata]	121	127	yes	no	2	0.047721	83.614	149660000				1
ESMIQLF	WVGVGKSRESMIQLF_	RESMIQLF________	R	-	7	0	866.421	H0ZRP1;H0ZD71;gi|224047611|ref|XP_002190268.1| PREDICTED: adenylosuccinate synthetase isozyme 2 [Taeniopygia guttata];gi|449502922|ref|XP_004174542.1| PREDICTED: LOW QUALITY PROTEIN: adenylosuccinate synthetase isozyme 1 A-like [Taeniopygia guttata]	H0ZRP1	388	394	yes	no	1	0.022673	89.673	14554000		276		1
ESNLQVASFVYSHMK	TIANVAMKESNLQVAS	SFVYSHMKALSKSRLP	K	A	15	0	1738.83	gi|224057610|ref|XP_002186993.1| PREDICTED: LOW QUALITY PROTEIN: vitellogenin-2 [Taeniopygia guttata];H0Z847	gi|224057610|ref|XP_002186993.1| PREDICTED: LOW QUALITY PROTEIN: vitellogenin-2 [Taeniopygia guttata]	578	592	yes	no	2;3	1.4031e-102	219.53	10009000000		367		74
ESQALVLAPTR	QQLEIDLKESQALVLA	ALVLAPTRELAQQIQK	K	E	11	0	1183.66	H0ZJM5;gi|224060745|ref|XP_002196090.1| PREDICTED: eukaryotic initiation factor 4A-II [Taeniopygia guttata]	H0ZJM5	101	111	yes	no	2	2.7706e-11	140.14	603320000				2
ESTLHLVLR	LSDYNIQKESTLHLVL	STLHLVLRLRGU____	K	L	9	0	1066.61	gi|5822013|pdb|1CMX|D Chain D, Structural Basis For The Specificity Of Ubiquitin C- Terminal Hydrolases;gi|5822011|pdb|1CMX|B Chain B, Structural Basis For The Specificity Of Ubiquitin C- Terminal Hydrolases;gi|197129066|gb|ACH45564.1| putative ubiquitin C variant 10 [Taeniopygia guttata];B5G2Q3;gi|350537349|ref|NP_001232755.1| putative ubiquitin C variant 4 [Taeniopygia guttata];gi|197129060|gb|…	gi|5822013|pdb|1CMX|D Chain D, Structural Basis For The Specificity Of Ubiquitin C- Terminal Hydrolases	64	72	yes	no	2;3	5.4121e-133	251.23	24700000000				67
ESVAVDCTR	KMHDGPCKESVAVDCT	SVAVDCTRYRSQATKD	K	Y	9	0	1035.47	H0YQL7;gi|449474881|ref|XP_002194461.2| PREDICTED: ovoinhibitor-like [Taeniopygia guttata]	gi|449474881|ref|XP_002194461.2| PREDICTED: ovoinhibitor-like [Taeniopygia guttata]	455	463	no	no	2	1.0828e-19	162.88	15283000000				27
ESVQASIK	YVLGPDYKESVQASIK	ESVQASIKEFGFNMVA	K	E	8	0	860.46	H0Z777;gi|449500526|ref|XP_002187477.2| PREDICTED: N-acetylgalactosaminyltransferase 7 [Taeniopygia guttata]	H0Z777	163	170	yes	no	2	0.025872	86.67	162220000				2
ESVVPVYAR	IDGGSPQKESVVPVYA	SVVPVYARILPPEVPT	K	I	9	0	1018.54	gi|449500756|ref|XP_004174871.1| PREDICTED: LOW QUALITY PROTEIN: protocadherin Fat 1 [Taeniopygia guttata];H0Z9H0	gi|449500756|ref|XP_004174871.1| PREDICTED: LOW QUALITY PROTEIN: protocadherin Fat 1 [Taeniopygia guttata]	2681	2689	yes	no	2	0.003625	86.67	43747000				1
ESYLQIPSAK	ISINFVNKESYLQIPS	YLQIPSAKIRPQTNIT	K	I	10	0	1134.59	H0ZH52;gi|449500994|ref|XP_004176655.1| PREDICTED: LOW QUALITY PROTEIN: slit homolog 2 protein [Taeniopygia guttata]	H0ZH52	1107	1116	yes	no	2	4.4802e-24	157.97	6404900000				15
ETADTDTADQVMASFK	AFIDFMSRETADTDTA	DQVMASFKILAGDKNY	R	I	16	0	1728.75	H0ZML6;gi|449504363|ref|XP_002199408.2| PREDICTED: alpha-actinin-1 [Taeniopygia guttata]	H0ZML6	784	799	yes	no	2	0.0013186	60.541	16594000		1052		1
ETALLIDPK	NWGLVTYRETALLIDP	TALLIDPKNSCSSSRQ	R	N	9	0	998.565	H0YYU5	H0YYU5	285	293	yes	yes	2	0.003389	87.149	90507000				1
ETAPYYTR	VGNLTLLRETAPYYTR	ETAPYYTRLLTSAPAL	R	L	8	0	999.466	gi|449476510|ref|XP_004175356.1| PREDICTED: uncharacterized protein LOC101232842, partial [Taeniopygia guttata]	gi|449476510|ref|XP_004175356.1| PREDICTED: uncharacterized protein LOC101232842, partial [Taeniopygia guttata]	246	253	yes	no	2	0.0035713	111.74	3950000000				14
ETAVSLLEWQK	VGFHCFPKETAVSLLE	VSLLEWQKSSDKKSAF	K	S	11	0	1302.68	H0Z8U7;gi|224057648|ref|XP_002188035.1| PREDICTED: vitellogenin-1-like [Taeniopygia guttata]	H0Z8U7	1849	1859	yes	no	2	7.4771e-54	193.3	7438800000				15
ETDILTGQSAGTFPVIQPGR	HEDEDLHRETDILTGQ	FPVIQPGRFPSHQPEN	R	F	20	0	2086.07	gi|449471458|ref|XP_002195186.2| PREDICTED: thrombospondin type-1 domain-containing protein 4 [Taeniopygia guttata];H0Z606	gi|449471458|ref|XP_002195186.2| PREDICTED: thrombospondin type-1 domain-containing protein 4 [Taeniopygia guttata]	553	572	yes	no	2	1.8667e-12	119.56	255310000				2
ETEDVVK	EELNKHIKETEDVVKT	KETEDVVKTNCELFKT	K	T	7	0	818.402	gi|449499399|ref|XP_002192332.2| PREDICTED: serum albumin [Taeniopygia guttata];H0YTL4	gi|449499399|ref|XP_002192332.2| PREDICTED: serum albumin [Taeniopygia guttata]	411	417	yes	no	2	0.036589	105.39	676720000				7
ETEFLLFLEELEK	TVPVALQRETEFLLFL	LFLEELEKDVSEEVLK	R	D	13	0	1638.84	H0ZMR2	H0ZMR2	101	113	yes	yes	2	0.027127	67.997	279060000			59	2
ETESVCEEFTR	SASSCYGKETESVCEE	SVCEEFTRRADARGCV	K	R	11	0	1385.58	H0ZS79	H0ZS79	252	262	yes	yes	2	6.6707e-12	143.97	628840000				12
ETFGVDTEGK	RTMHCSLRETFGVDTE	FGVDTEGKAILKKSKN	R	A	10	0	1081.49	H0ZSG7;gi|449498224|ref|XP_004175032.1| PREDICTED: LOW QUALITY PROTEIN: apolipoprotein B-100 [Taeniopygia guttata]	H0ZSG7	60	69	yes	no	2	0.0042795	79.201	57096000				1
ETFLDPFVLR	KGVVHHEKETFLDPFV	FLDPFVLRELLPTSLG	K	E	10	0	1235.65	H0ZG48;gi|449474176|ref|XP_004176999.1| PREDICTED: LOW QUALITY PROTEIN: receptor-type tyrosine-protein phosphatase gamma [Taeniopygia guttata]	H0ZG48	203	212	yes	no	2	0.035199	62.005	0				1
ETGFPVIENK	TRGAGYLKETGFPVIE	GFPVIENKICNRPEFL	K	I	10	0	1132.58	gi|224048112|ref|XP_002190399.1| PREDICTED: plasminogen-like [Taeniopygia guttata];H0ZML2	gi|224048112|ref|XP_002190399.1| PREDICTED: plasminogen-like [Taeniopygia guttata]	694	703	yes	no	1;2	4.1716e-09	134.57	17518000000				44
ETGNQFALYMVMEAK	LKKYNGDRETGNQFAL	LYMVMEAKRTAGPDPQ	R	R	15	0	1730.8	gi|449509974|ref|XP_004176850.1| PREDICTED: kininogen-1 [Taeniopygia guttata];H0ZJK7	gi|449509974|ref|XP_004176850.1| PREDICTED: kininogen-1 [Taeniopygia guttata]	49	63	yes	no	2	2.7401e-12	140.49	1747500000		1108;1109		25
ETLSFSFTVER	LYIEQLGRETLSFSFT	SFSFTVERDIPVRGLK	R	D	11	0	1314.65	H0ZS79;H0ZS92;gi|449485103|ref|XP_002190217.2| PREDICTED: alpha-2-macroglobulin [Taeniopygia guttata]	H0ZS79	1382	1392	no	no	2	6.6707e-12	143.97	134640000				7
ETNLILFDNKK	TQAMEHGKETNLILFD	LILFDNKKVVPDFLKN	K	V	11	1	1333.72	H0ZH08;gi|449502119|ref|XP_004174487.1| PREDICTED: LOW QUALITY PROTEIN: mucin-5B [Taeniopygia guttata]	H0ZH08	1509	1519	yes	no	2	0.008602	81.239	149040000				2
ETRLQSLFTSPDFSK	EALGSTLKETRLQSLF	FTSPDFSKISAKPLRL	K	I	15	1	1754.88	H0Z5S2;gi|449479753|ref|XP_002197455.2| PREDICTED: LOW QUALITY PROTEIN: pigment epithelium-derived factor [Taeniopygia guttata]	H0Z5S2	291	305	yes	no	2	0.00032021	82.578	11554000			44	0
ETTDAFHR	YALTELVKETTDAFHR	ETTDAFHREIAGSQVT	K	E	8	0	975.441	H0Z858;gi|449508450|ref|XP_002187362.2| PREDICTED: di-N-acetylchitobiase-like [Taeniopygia guttata];gi|449508446|ref|XP_002187334.2| PREDICTED: di-N-acetylchitobiase-like [Taeniopygia guttata]	H0Z858	105	112	yes	no	2;3	0.0009321	106.04	485730000				9
ETTDTEQAPGQQAILSPGPYMGLTFR	ELATFCGRETTDTEQA	PYMGLTFRSDFSNEER	R	S	26	0	2807.34	H0ZGP1;gi|224060593|ref|XP_002191688.1| PREDICTED: mannan-binding lectin serine protease 1 [Taeniopygia guttata]	H0ZGP1	91	116	yes	no	3	6.3205e-20	107.09	112030000		458		3
ETVSNWLR	QVEDALLKETVSNWLR	ETVSNWLRAFEKRNIY	K	A	8	0	1003.51	H1A503;gi|224051675|ref|XP_002200216.1| PREDICTED: alpha-1-antitrypsin-like [Taeniopygia guttata]	H1A503	260	267	yes	no	2	0.053693	73.665	0				1
ETVTVDCSEYPK	RADGECKKETVTVDCS	VDCSEYPKPVCSLAYM	K	P	12	0	1426.63	H0YQL9;gi|224067572|ref|XP_002194479.1| PREDICTED: ovomucoid-like [Taeniopygia guttata]	H0YQL9	153	164	yes	no	2	1.8398e-11	145.09	8344800000				34
ETVTVDCSEYPKPVCSLAYMPLCGSDNTTYSNK	RADGECKKETVTVDCS	DNTTYSNKCAFCNAVM	K	C	33	1	3785.66	H0YQL9;gi|224067572|ref|XP_002194479.1| PREDICTED: ovomucoid-like [Taeniopygia guttata]	H0YQL9	153	185	yes	no	3	3.6467e-230	238.18	980100000		491		18
EVALDMLQYENIAVR	KSNSFVGREVALDMLQ	QYENIAVRRVLSSEEE	R	R	15	0	1762.89	H1A439;gi|449509315|ref|XP_004175487.1| PREDICTED: LOW QUALITY PROTEIN: sulfhydryl oxidase 1 [Taeniopygia guttata]	H1A439	175	189	yes	no	2;3	1.1126e-271	281.65	17940000000		1094		103
EVAPVDCSR	KDHDGECKEVAPVDCS	VAPVDCSRYPNTTSEE	K	Y	9	0	1031.47	gi|449512555|ref|XP_002197976.2| PREDICTED: ovomucoid-like, partial [Taeniopygia guttata];H1A0C8;H1A0C5	gi|449512555|ref|XP_002197976.2| PREDICTED: ovomucoid-like, partial [Taeniopygia guttata]	62	70	yes	no	2	5.3793e-12	160.59	41071000000				37
EVATEPSVQIR	KVYLGLHKEVATEPSV	TEPSVQIRDVEKLFKE	K	D	11	0	1227.65	gi|224048112|ref|XP_002190399.1| PREDICTED: plasminogen-like [Taeniopygia guttata];H0ZML2	gi|224048112|ref|XP_002190399.1| PREDICTED: plasminogen-like [Taeniopygia guttata]	618	628	yes	no	2;3	4.2722e-43	185.77	64694000000				90
EVAVNTEQLQSSK	SKTEELNREVAVNTEQ	TEQLQSSKSEVTDLRR	R	S	13	0	1431.72	gi|224086482|ref|XP_002197015.1| PREDICTED: keratin, type I cytoskeletal 19-like [Taeniopygia guttata]	gi|224086482|ref|XP_002197015.1| PREDICTED: keratin, type I cytoskeletal 19-like [Taeniopygia guttata]	288	300	yes	yes	2	1.2518e-15	154.23	797020000				12
EVCEQLAADPR	MNVNEQVREVCEQLAA	EQLAADPRLQGGYNAM	R	L	11	0	1286.59	H0YSJ4	H0YSJ4	68	78	yes	yes	2	4.8404e-16	150.09	415490000				8
EVCGTDGVTYSNDCALCAHNMVYGTQVAK	AACPYILREVCGTDGV	VYGTQVAKNHDGRCME	R	N	29	0	3219.37	H0YQL7;gi|449474881|ref|XP_002194461.2| PREDICTED: ovoinhibitor-like [Taeniopygia guttata]	gi|449474881|ref|XP_002194461.2| PREDICTED: ovoinhibitor-like [Taeniopygia guttata]	615	643	no	no	3;4	3.9787e-122	194.66	2142700000		682		27
EVDEQMLNVQNK	FRGRMSMKEVDEQMLN	QMLNVQNKNSSYFVEW	K	N	12	0	1445.68	gi|197129680|gb|ACH46178.1| putative tubulin beta 2 [Taeniopygia guttata];gi|153792025|ref|NP_001093160.1| tubulin beta-2C chain [Taeniopygia guttata];B5G4G7;H0YVD4;gi|449492350|ref|XP_004175569.1| PREDICTED: tubulin beta-2 chain-like [Taeniopygia guttata];gi|350535182|ref|NP_001232183.1| putative tubulin beta chain variant 1 [Taeniopygia guttata];gi|197129508|gb|ACH46006.1| putative tubulin beta…	gi|197129680|gb|ACH46178.1| putative tubulin beta 2 [Taeniopygia guttata]	325	336	no	no	2	1.4288e-105	224.49	2297400000		63		27
EVDGSQHWEQEER	EELQKSSKEVDGSQHW	QHWEQEERSPSDKSPS	K	S	13	0	1627.69	H0ZS62	H0ZS62	1176	1188	yes	yes	2;3	0	325.74	4135400000				30
EVDIGIPDATGR	RRFGRFDREVDIGIPD	GIPDATGRLEILQIHT	R	L	12	0	1241.63	H0YU57;gi|449514211|ref|XP_004177198.1| PREDICTED: LOW QUALITY PROTEIN: transitional endoplasmic reticulum ATPase [Taeniopygia guttata]	H0YU57	360	371	yes	no	2	0.0068047	69.864	248840000				1
EVFEMATR	AKTKEGVREVFEMATR	EVFEMATRAGLQVRKN	R	A	8	0	981.459	gi|449490757|ref|XP_002191351.2| PREDICTED: rho-related GTP-binding protein RhoC [Taeniopygia guttata];gi|350539928|ref|NP_001232551.1| putative RhoA GTPase variant 3 [Taeniopygia guttata];gi|197128578|gb|ACH45076.1| putative RhoA GTPase variant 3 [Taeniopygia guttata];B5G1B5;H0Z8A5;H1A4J7	gi|449490757|ref|XP_002191351.2| PREDICTED: rho-related GTP-binding protein RhoC [Taeniopygia guttata]	169	176	yes	no	2	0.018384	68.016	203500000		30		1
EVFNGPFAHR	VYRMADIREVFNGPFA	FNGPFAHRESPHHQWG	R	E	10	0	1172.57	gi|449473846|ref|XP_002191956.2| PREDICTED: semaphorin-3G [Taeniopygia guttata];H0Z7F7	gi|449473846|ref|XP_002191956.2| PREDICTED: semaphorin-3G [Taeniopygia guttata]	257	266	yes	no	3	0.0064656	64.654	16105000				1
EVGEHLVSIK	IGISFIPREVGEHLVS	GEHLVSIKKNGSHVPN	R	K	10	0	1109.61	gi|449473623|ref|XP_002197707.2| PREDICTED: filamin-B [Taeniopygia guttata];H0ZAR1;gi|449512521|ref|XP_002190249.2| PREDICTED: filamin-B-like, partial [Taeniopygia guttata]	gi|449473623|ref|XP_002197707.2| PREDICTED: filamin-B [Taeniopygia guttata]	2001	2010	yes	no	2	2.1783e-09	138.25	136360000				1
EVHKPGYLNSER	AKFGDYNKEVHKPGYL	PGYLNSERLIPQRVMD	K	L	12	1	1427.72	H0ZLB9;gi|449497375|ref|XP_002198285.2| PREDICTED: ezrin [Taeniopygia guttata]	H0ZLB9	136	147	yes	no	3	4.338e-07	131.06	2720100000				12
EVIAINQDPLGK	AKWLLQNKEVIAINQD	INQDPLGKQGYQLSKD	K	Q	12	0	1295.71	H0Z854;gi|224098608|ref|XP_002187248.1| PREDICTED: alpha-galactosidase A [Taeniopygia guttata]	H0Z854	290	301	yes	no	2	1.9103e-10	144.1	468680000				10
EVIPTDKEEVAFK	DCALPLLREVIPTDKE	DKEEVAFKDLDIAILV	R	D	13	1	1503.78	H0YVJ6;gi|197128543|gb|ACH45041.1| putative malate dehydrogenase cytoplasmic variant 2 [Taeniopygia guttata];B5G180;gi|350537743|ref|NP_001232537.1| putative malate dehydrogenase cytoplasmic variant 1 [Taeniopygia guttata];gi|197128542|gb|ACH45040.1| putative malate dehydrogenase cytoplasmic variant 1 [Taeniopygia guttata];B5G179;H0YVI8;gi|449495640|ref|XP_002197158.2| PREDICTED: malate dehydroge…	H0YVJ6	66	78	yes	no	2;3	1.2737e-20	157.86	1748800000				15
EVITLHRPLR	KITDNLGREVITLHRP	ITLHRPLRCGSCCCPC	R	C	10	1	1232.74	H0ZET0;gi|449509752|ref|XP_002186571.2| PREDICTED: phospholipid scramblase 2-like [Taeniopygia guttata]	H0ZET0	120	129	yes	no	3	4.1374e-07	111.61	414440000				7
EVLLEVQK	EKRLRFFREVLLEVQK	EVLLEVQKHLDLSNVA	R	H	8	0	956.554	H0ZP74;gi|449482107|ref|XP_004175366.1| PREDICTED: protein kinase C and casein kinase substrate in neurons protein 2 isoform 2 [Taeniopygia guttata];gi|224095944|ref|XP_002192716.1| PREDICTED: protein kinase C and casein kinase substrate in neurons protein 2 isoform 1 [Taeniopygia guttata]	H0ZP74	246	253	yes	no	2	7.8816e-17	178.99	265770000				7
EVLLVVNCADQQFR	QGKALKNKEVLLVVNC	NCADQQFRQKYITGDS	K	Q	14	0	1689.85	gi|449485115|ref|XP_002190450.2| PREDICTED: alpha-2-macroglobulin-like 1 [Taeniopygia guttata]	gi|449485115|ref|XP_002190450.2| PREDICTED: alpha-2-macroglobulin-like 1 [Taeniopygia guttata]	354	367	no	no	2	1.4508e-23	121.24	33340000				3
EVLNMLK	IKTEMCKKEVLNMLKE	KEVLNMLKESKADIFV	K	E	7	0	845.468	H0Z7D7;gi|449472689|ref|XP_004175043.1| PREDICTED: LOW QUALITY PROTEIN: Golgi apparatus protein 1 [Taeniopygia guttata]	H0Z7D7	956	962	yes	no	2	0.019869	75.311	882330000		644		5
EVLQPIHDLADEAISR	SQTSVCPKEVLQPIHD	LADEAISRGREDKMKL	K	G	16	0	1804.93	gi|224057610|ref|XP_002186993.1| PREDICTED: LOW QUALITY PROTEIN: vitellogenin-2 [Taeniopygia guttata];H0Z847	gi|224057610|ref|XP_002186993.1| PREDICTED: LOW QUALITY PROTEIN: vitellogenin-2 [Taeniopygia guttata]	456	471	yes	no	2;3	0	318.09	34643000000				211
EVLQQAVK	LAYININKEVLQQAVK	EVLQQAVKAVLEPADR	K	A	8	0	913.523	gi|224057610|ref|XP_002186993.1| PREDICTED: LOW QUALITY PROTEIN: vitellogenin-2 [Taeniopygia guttata];H0Z847	gi|224057610|ref|XP_002186993.1| PREDICTED: LOW QUALITY PROTEIN: vitellogenin-2 [Taeniopygia guttata]	746	753	yes	no	2	0.0014198	138.54	14043000000				31
EVLSMDDEIQK	KGLPDLIKEVLSMDDE	SMDDEIQKLATELYHQ	K	L	11	0	1305.61	H0Z0E4;gi|449488113|ref|XP_004176554.1| PREDICTED: LOW QUALITY PROTEIN: glutamine--fructose-6-phosphate aminotransferase [isomerizing] 1 [Taeniopygia guttata]	H0Z0E4	518	528	yes	no	2	6.8042e-05	103.08	301940000		855		11
EVLTDPEMR	FIDIAAAKEVLTDPEM	VLTDPEMRRKFDAGED	K	R	9	0	1088.52	H0ZLP1;gi|449483778|ref|XP_002196814.2| PREDICTED: dnaJ homolog subfamily C member 3 [Taeniopygia guttata]	H0ZLP1	431	439	yes	no	2	0.00010336	98.009	769080000		801		10
EVNENTTPGTFLVELR	CHPSAFRKEVNENTTP	GTFLVELRNYCKDIDA	K	N	16	0	1817.92	gi|449480925|ref|XP_002189024.2| PREDICTED: cadherin-related family member 3 [Taeniopygia guttata]	gi|449480925|ref|XP_002189024.2| PREDICTED: cadherin-related family member 3 [Taeniopygia guttata]	440	455	no	no	2	1.4436e-180	245.19	1735000000				23
EVNVSPCPTQPCLLHK	GSIDGSIREVNVSPCP	TQPCLLHKGTSYSINV	R	G	16	0	1877.91	H1A123;gi|449504674|ref|XP_002188616.2| PREDICTED: epididymal secretory protein E1, partial [Taeniopygia guttata]	H1A123	9	24	yes	no	2;3	3.3333e-09	132.84	951240000				12
EVQASSTCGKPPTR	FVNAAFGKEVQASSTC	TCGKPPTRHCNASDPR	K	H	14	1	1516.73	gi|449475443|ref|XP_002190686.2| PREDICTED: netrin-3 [Taeniopygia guttata];H0YYI9	gi|449475443|ref|XP_002190686.2| PREDICTED: netrin-3 [Taeniopygia guttata]	57	70	yes	no	2;3	9.6717e-66	197.73	1436700000				31
EVQDLEEISSLDR	QQKSNPIREVQDLEEI	EEISSLDRSRRNIIGY	R	S	13	0	1531.74	H0ZET4;gi|224045955|ref|XP_002192792.1| PREDICTED: endoplasmic reticulum resident protein 44 [Taeniopygia guttata]	H0ZET4	146	158	yes	no	2	9.5964e-40	177.21	382670000				14
EVQGHESPTFLGYFK	QGKAVQHREVQGHESP	PTFLGYFKSGIKYKAG	R	S	15	0	1737.84	H0Z8L2;gi|224073876|ref|XP_002188662.1| PREDICTED: gelsolin [Taeniopygia guttata]	H0Z8L2	96	110	yes	no	2;3	1.0535e-141	238.12	1882500000				36
EVQGLLGVNLPELAR	AVMPLTPREVQGLLGV	VNLPELARWQFQNPVR	R	W	15	0	1606.9	gi|449476510|ref|XP_004175356.1| PREDICTED: uncharacterized protein LOC101232842, partial [Taeniopygia guttata];H0ZYM3	gi|449476510|ref|XP_004175356.1| PREDICTED: uncharacterized protein LOC101232842, partial [Taeniopygia guttata]	1157	1171	no	no	2;3	2.9978e-214	264.92	41247000000				75
EVQLESK	RFSIDLLREVQLESKR	REVQLESKRTNVILSP	R	R	7	0	831.434	gi|449480130|ref|XP_002194363.2| PREDICTED: WD repeat-containing protein 81 [Taeniopygia guttata];H0Z5Q3	gi|449480130|ref|XP_002194363.2| PREDICTED: WD repeat-containing protein 81 [Taeniopygia guttata]	2025	2031	yes	no	2	0.036271	84.227	449860000				5
EVQYLLNK	FKIAALDREVQYLLNK	EVQYLLNKAKFAKPKP	R	A	8	0	1005.55	H0YP50;gi|449489268|ref|XP_004176737.1| PREDICTED: LOW QUALITY PROTEIN: hypoxia up-regulated protein 1 [Taeniopygia guttata]	H0YP50	850	857	yes	no	2	0.02257	79.596	420930000				6
EVRPALDAALTMAGAIR	RVQEQLGKEVRPALDA	LTMAGAIRETKEALEN	K	E	17	1	1753.95	gi|449501232|ref|XP_002192278.2| PREDICTED: prominin-1-A-like [Taeniopygia guttata]	gi|449501232|ref|XP_002192278.2| PREDICTED: prominin-1-A-like [Taeniopygia guttata]	279	295	yes	yes	3	2.7277e-09	128.45	765430000		1004		14
EVSDFISYLK	PKKYEGGREVSDFISY	SDFISYLKREATNTPV	R	R	10	0	1199.61	H0ZIZ6;gi|449471931|ref|XP_004175086.1| PREDICTED: protein disulfide-isomerase A3 [Taeniopygia guttata]	H0ZIZ6	459	468	yes	no	2	0.0025284	85.355	30140000				2
EVSDGVVAPGYEEEALK	ATAKIISREVSDGVVA	GYEEEALKILSKKKNG	R	I	17	0	1790.86	H0YXN8;gi|224053915|ref|XP_002189195.1| PREDICTED: bifunctional purine biosynthesis protein PURH [Taeniopygia guttata]	H0YXN8	334	350	yes	no	2	4.5812e-09	132.51	318730000				8
EVSFMCTMEYVPHCGSDGK	RALCKDTKEVSFMCTM	PHCGSDGKTYANRCMF	K	T	19	0	2232.89	gi|449474881|ref|XP_002194461.2| PREDICTED: ovoinhibitor-like [Taeniopygia guttata]	gi|449474881|ref|XP_002194461.2| PREDICTED: ovoinhibitor-like [Taeniopygia guttata]	729	747	yes	yes	2;3	3.9763e-116	176.46	4401200000		683;684		51
EVSHITAEFEVEMK	RGRKSPSKEVSHITAE	AEFEVEMKSEEVSDTC	K	S	14	0	1647.78	gi|449482150|ref|XP_002188728.2| PREDICTED: signal peptide, CUB domain, EGF-like 1 [Taeniopygia guttata];H0ZP53	gi|449482150|ref|XP_002188728.2| PREDICTED: signal peptide, CUB domain, EGF-like 1 [Taeniopygia guttata]	533	546	yes	no	2;3	8.429e-67	198.29	764390000		792		14
EVTELLHEAQK	ERLKQAEREVTELLHE	ELLHEAQKSKDVDQGL	R	S	11	0	1295.67	gi|224172798|ref|XP_002190844.1| PREDICTED: laminin subunit gamma-1, partial [Taeniopygia guttata];H0ZZK5	gi|224172798|ref|XP_002190844.1| PREDICTED: laminin subunit gamma-1, partial [Taeniopygia guttata]	778	788	yes	no	2	3.3963e-67	209.8	181570000				8
EVVANTPTINR	DFNIQIRREVVANTPT	ANTPTINRITMKLEGV	R	I	11	0	1212.65	gi|449504198|ref|XP_002198220.2| PREDICTED: mucin-5AC [Taeniopygia guttata]	gi|449504198|ref|XP_002198220.2| PREDICTED: mucin-5AC [Taeniopygia guttata]	2896	2906	no	no	2	2.9262e-11	139.86	256030000				3
EVWEEADGLDPNEFDPK	PGSKDQLKEVWEEADG	DPNEFDPKTFFKLHDV	K	T	17	0	1988.86	H0ZEB8;gi|449501999|ref|XP_002198408.2| PREDICTED: nucleobindin-2 [Taeniopygia guttata]	H0ZEB8	231	247	yes	no	2	4.5802e-59	183.31	857500000				15
EYENELAK	QDEGTRKREYENELAK	EYENELAKVRNQFSEE	R	V	8	0	994.461	gi|449492508|ref|XP_004186122.1| PREDICTED: LOW QUALITY PROTEIN: desmoplakin [Taeniopygia guttata];H0YVV0	gi|449492508|ref|XP_004186122.1| PREDICTED: LOW QUALITY PROTEIN: desmoplakin [Taeniopygia guttata]	1122	1129	yes	no	2	0.0043209	103.74	101780000				2
EYHISAGDFPEVK	EIYIQLQREYHISAGD	AGDFPEVKKMQEQLEN	R	K	13	0	1490.7	gi|449502358|ref|XP_004174503.1| PREDICTED: LOW QUALITY PROTEIN: EH domain-containing protein 4 [Taeniopygia guttata];H0ZL62	gi|449502358|ref|XP_004174503.1| PREDICTED: LOW QUALITY PROTEIN: EH domain-containing protein 4 [Taeniopygia guttata]	348	360	yes	no	2	9.4643e-66	200.05	196920000				2
EYILSYAPALKPFGAK	PESEGKVKEYILSYAP	ALKPFGAKSITYSGAT	K	S	16	1	1766.96	gi|449497556|ref|XP_002188813.2| PREDICTED: uncharacterized protein LOC100227597 [Taeniopygia guttata];H0ZMA1	gi|449497556|ref|XP_002188813.2| PREDICTED: uncharacterized protein LOC100227597 [Taeniopygia guttata]	307	322	no	no	2;3	2.7241e-55	188.59	12688000000				56
EYLENALSSLDQIRAR	ASCEEELKEYLENALS	SLDQIRARYEFCIKQI	K	Y	16	1	1876.96	H0ZUU3	H0ZUU3	300	315	yes	yes	2	0.0088907	68.972	7519900000			32;33	4
EYLTVQVIGPDDEVENAEAR	SFVEEHGREYLTVQVI	EVENAEARNLGMDLCR	R	N	20	0	2246.07	H0YW24;gi|224079514|ref|XP_002194070.1| PREDICTED: procollagen-lysine,2-oxoglutarate 5-dioxygenase 1 [Taeniopygia guttata];H0ZY34;gi|449512121|ref|XP_002188714.2| PREDICTED: procollagen-lysine,2-oxoglutarate 5-dioxygenase 1-like, partial [Taeniopygia guttata]	H0YW24	346	365	yes	no	2	1.3898e-07	89.831	13517000				1
EYNILLETVSR	KHHKEKIREYNILLET	ILLETVSRTEDIHKNV	R	T	11	0	1335.7	H0ZJ99;gi|224050176|ref|XP_002195162.1| PREDICTED: alpha-2-macroglobulin receptor-associated protein [Taeniopygia guttata];H0ZXJ0	H0ZJ99	118	128	yes	no	2	0.00026462	101.64	59493000				2
EYTDQTFSTLK	KYKKVVYREYTDQTFS	DQTFSTLKNRAKEQQH	R	N	11	0	1331.62	H0ZMH0;gi|224061188|ref|XP_002188320.1| PREDICTED: ceruloplasmin [Taeniopygia guttata]	H0ZMH0	781	791	yes	no	2	0.00020825	89.9	187040000				4
FAAAHYNAEILK	TRSDDSLKFAAAHYNA	HYNAEILKSIDTEWRK	K	S	12	0	1346.7	H0Z7S4;gi|224049762|ref|XP_002189592.1| PREDICTED: vascular endothelial growth factor C [Taeniopygia guttata]	H0Z7S4	103	114	yes	no	2;3	3.0127e-07	134.56	1036700000				8
FAAATGATPIAGR	TGQRAVLKFAAATGAT	GATPIAGRFTPGTFTN	K	F	13	0	1202.64	gi|350539463|ref|NP_001232377.1| 40S ribosomal protein SA [Taeniopygia guttata];gi|229891612|sp|B5FXT6.1|RSSA_TAEGU RecName: Full=40S ribosomal protein SA; AltName: Full=37 kDa laminin receptor precursor; Short=37LRP; AltName: Full=37/67 kDa laminin receptor; Short=LRP/LR; AltName: Full=67 kDa laminin receptor; Short=67LR; AltName: Full=Laminin receptor 1; Short=LamR; AltName: Full=Laminin-bindin…	gi|350539463|ref|NP_001232377.1| 40S ribosomal protein SA [Taeniopygia guttata]	90	102	yes	no	2	0.0023442	74.987	58808000				3
FADLSEAANR	AEEWYKSKFADLSEAA	DLSEAANRNNDALRQA	K	N	10	0	1092.52	H0YST2;gi|449492211|ref|XP_004175548.1| PREDICTED: LOW QUALITY PROTEIN: vimentin [Taeniopygia guttata]	H0YST2	287	296	yes	no	2	0.00090623	93.325	26839000				1
FADLSLTPR	SEISEMYKFADLSLTP	ADLSLTPRLKSWIYNI	K	L	9	0	1018.54	H0ZDQ4;gi|449472863|ref|XP_004176275.1| PREDICTED: carbohydrate sulfotransferase 5 isoform 2 [Taeniopygia guttata];gi|224064665|ref|XP_002193894.1| PREDICTED: carbohydrate sulfotransferase 5 isoform 1 [Taeniopygia guttata]	H0ZDQ4	291	299	yes	no	2	7.033e-08	145.72	79907000				5
FAEAFEAIPR	LDQYAIKKFAEAFEAI	EAFEAIPRALAENSGV	K	A	10	0	1149.58	gi|224044358|ref|XP_002189745.1| PREDICTED: T-complex protein 1 subunit theta isoform 1 [Taeniopygia guttata];H0ZTP3;gi|449485942|ref|XP_004175260.1| PREDICTED: T-complex protein 1 subunit theta isoform 2 [Taeniopygia guttata]	gi|224044358|ref|XP_002189745.1| PREDICTED: T-complex protein 1 subunit theta isoform 1 [Taeniopygia guttata]	441	450	yes	no	2	3.4976e-05	99.568	175300000				4
FAELHFTPALQK	ARAAQMYRFAELHFTP	HFTPALQKWVHNITHG	R	W	12	0	1400.75	H0ZDH8;gi|449473062|ref|XP_002193766.2| PREDICTED: carbohydrate sulfotransferase 4 [Taeniopygia guttata]	H0ZDH8	255	266	yes	no	2	3.1395e-21	158.04	68945000				2
FAFQAEVNR	EIREKSEKFAFQAEVN	AFQAEVNRMMKLIINS	K	M	9	0	1080.54	H0ZLS8;gi|224095440|ref|XP_002199813.1| PREDICTED: endoplasmin [Taeniopygia guttata]	H0ZLS8	75	83	yes	no	2	1.2288e-08	153.08	348700000				7
FAHTTEEQLVQK	NSLRDNYRFAHTTEEQ	TEEQLVQKYEEDGEGI	R	Y	12	0	1429.72	H0ZIZ6;gi|449471931|ref|XP_004175086.1| PREDICTED: protein disulfide-isomerase A3 [Taeniopygia guttata]	H0ZIZ6	171	182	yes	no	2;3	3.2717e-122	230.59	1438100000				30
FAIPMLK	ENEDFYRRFAIPMLKL	RFAIPMLKLYSNHTNL	R	L	7	0	818.472	H0ZCS3;gi|224070382|ref|XP_002195502.1| PREDICTED: carbohydrate sulfotransferase 12 [Taeniopygia guttata]	H0ZCS3	272	278	yes	no	1	0.041579	70.865	348930000				1
FAIQDISVEETSAK	MIWTIILRFAIQDISV	SVEETSAKEGLLLWCQ	R	E	14	0	1536.77	H0ZML6;gi|449504363|ref|XP_002199408.2| PREDICTED: alpha-actinin-1 [Taeniopygia guttata];H0ZJL3;gi|224047876|ref|XP_002195567.1| PREDICTED: alpha-actinin-2 isoform 1 [Taeniopygia guttata]	H0ZML6	99	112	yes	no	2	0.00012157	115.68	114440000				2
FALLQYSYTK	VIVSPDQKFALLQYSY	LLQYSYTKLWRHSFTA	K	L	10	0	1232.64	gi|449507052|ref|XP_004176799.1| PREDICTED: dipeptidyl peptidase 4 [Taeniopygia guttata];H0Z8Z3;H0Z8Z1	gi|449507052|ref|XP_004176799.1| PREDICTED: dipeptidyl peptidase 4 [Taeniopygia guttata]	88	97	yes	no	2	8.817e-12	150.61	293610000				10
FALSGIATPGAR	TGAGLQLKFALSGIAT	GIATPGARVAAKLHQK	K	V	12	0	1159.63	H0ZSG7;gi|449498224|ref|XP_004175032.1| PREDICTED: LOW QUALITY PROTEIN: apolipoprotein B-100 [Taeniopygia guttata]	H0ZSG7	806	817	yes	no	2	4.3449e-21	131.17	491090000				20
FAMLDDVR	GSPETKSRFAMLDDVR	FAMLDDVRILANGLLQ	R	I	8	0	965.464	gi|224058351|ref|XP_002198721.1| PREDICTED: angiopoietin-related protein 3 [Taeniopygia guttata];H0ZHW1	gi|224058351|ref|XP_002198721.1| PREDICTED: angiopoietin-related protein 3 [Taeniopygia guttata]	38	45	yes	no	2	0.0010731	113.26	9040100000		437		58
FATASADGQIFVYDGK	RFSPDGNRFATASADG	QIFVYDGKTGEKVCAL	R	T	16	0	1688.8	H0ZHX7;H0ZHY1;gi|224050106|ref|XP_002193299.1| PREDICTED: WD repeat-containing protein 1 [Taeniopygia guttata]	H0ZHX7	202	217	yes	no	2	6.7288e-05	95.197	131700000				3
FATMGVNTEYFQQAVEIQGK	KPSLYIQKFATMGVNT	QAVEIQGKVLARLPMK	K	V	20	0	2260.08	gi|224057610|ref|XP_002186993.1| PREDICTED: LOW QUALITY PROTEIN: vitellogenin-2 [Taeniopygia guttata];H0Z847	gi|224057610|ref|XP_002186993.1| PREDICTED: LOW QUALITY PROTEIN: vitellogenin-2 [Taeniopygia guttata]	854	873	yes	no	2;3	0	383.65	7058900000		368		73
FATPGVRPLR	VAYMNSLRFATPGVRP	TPGVRPLRLTTAVKCF	R	L	10	1	1112.65	H0ZSQ4;gi|449485219|ref|XP_002192559.2| PREDICTED: calsyntenin-3 [Taeniopygia guttata]	H0ZSQ4	587	596	yes	no	3	6.2075e-05	99.815	536170000				5
FAVQAEGVNK	NDQIDTLKFAVQAEGV	VQAEGVNKHGATLTFR	K	H	10	0	1061.55	H0ZSG7;gi|449498224|ref|XP_004175032.1| PREDICTED: LOW QUALITY PROTEIN: apolipoprotein B-100 [Taeniopygia guttata]	H0ZSG7	993	1002	yes	no	2	0.0077625	76.228	438670000				3
FAVVFYK	ELSKANSRFAVVFYKY	RFAVVFYKYLADSKDN	R	Y	7	0	872.48	gi|449508006|ref|XP_004186242.1| PREDICTED: LOW QUALITY PROTEIN: serpin peptidase inhibitor, clade C (antithrombin), member 1 [Taeniopygia guttata];H0Z0W4	gi|449508006|ref|XP_004186242.1| PREDICTED: LOW QUALITY PROTEIN: serpin peptidase inhibitor, clade C (antithrombin), member 1 [Taeniopygia guttata]	79	85	yes	no	2	0.045416	79.454	285280000				5
FCENTQAGEGR	ACRDDRERFCENTQAG	NTQAGEGRVYKCLFNH	R	V	11	0	1267.53	H0Z7D7;gi|449472689|ref|XP_004175043.1| PREDICTED: LOW QUALITY PROTEIN: Golgi apparatus protein 1 [Taeniopygia guttata]	H0Z7D7	231	241	yes	no	2	1.0901e-20	157.68	290190000				14
FCQNILNR	ACKADIPKFCQNILNR	FCQNILNRAKDDTELE	K	A	8	0	1063.52	H0Z7D7;gi|449472689|ref|XP_004175043.1| PREDICTED: LOW QUALITY PROTEIN: Golgi apparatus protein 1 [Taeniopygia guttata]	H0Z7D7	856	863	yes	no	2	0.00017205	143.11	1921200000				22
FDAFCFSSALR	PRHRHLHRFDAFCFSS	FCFSSALRGEVFYLDR	R	G	11	0	1319.6	H0ZD86;gi|449471652|ref|XP_002197624.2| PREDICTED: hyaluronan and proteoglycan link protein 3 [Taeniopygia guttata]	H0ZD86	257	267	yes	no	2	0.0003934	98.156	581710000				8
FDAGSEATATR	KLGPEAFRFDAGSEAT	GSEATATRLSERYYIL	R	L	11	0	1124.51	H0YS66;gi|449488959|ref|XP_004186243.1| PREDICTED: LOW QUALITY PROTEIN: mannosidase, alpha, class 1C, member 1 [Taeniopygia guttata]	H0YS66	322	332	yes	no	2	0.00030897	86.911	86657000				3
FDDSVVQSDMK	AKRLIGRRFDDSVVQS	SVVQSDMKHWPFTVVN	R	H	11	0	1269.55	gi|224083318|ref|XP_002195736.1| PREDICTED: heat shock cognate 71 kDa protein [Taeniopygia guttata];H0YQE7	gi|224083318|ref|XP_002195736.1| PREDICTED: heat shock cognate 71 kDa protein [Taeniopygia guttata]	78	88	yes	no	2	1.3406e-07	124.39	566120000		548		14
FDEAEDDFK	QLLLKQGKFDEAEDDF	DEAEDDFKNVLKSNPS	K	N	9	0	1114.45	H0ZLP1;gi|449483778|ref|XP_002196814.2| PREDICTED: dnaJ homolog subfamily C member 3 [Taeniopygia guttata]	H0ZLP1	105	113	yes	no	2	0.0041856	85.533	412490000				5
FDEAEDDFKNVLK	QLLLKQGKFDEAEDDF	DDFKNVLKSNPSNNEE	K	S	13	1	1568.74	H0ZLP1;gi|449483778|ref|XP_002196814.2| PREDICTED: dnaJ homolog subfamily C member 3 [Taeniopygia guttata]	H0ZLP1	105	117	yes	no	2;3	2.7585e-39	177.77	722770000				18
FDEGQNNFEGDFK	DGVILFKKFDEGQNNF	NNFEGDFKKDNLLNFI	K	K	13	0	1545.64	gi|449478841|ref|XP_004177033.1| PREDICTED: protein disulfide-isomerase [Taeniopygia guttata];H0YZ62	gi|449478841|ref|XP_004177033.1| PREDICTED: protein disulfide-isomerase [Taeniopygia guttata]	213	225	yes	no	2	1.1927e-08	102.33	42543000				2
FDELQHETQTSK	FPLRNCPRFDELQHET	QHETQTSKEFQSRIQP	R	E	12	0	1461.67	H0Z1I2;gi|224045479|ref|XP_002196542.1| PREDICTED: prostatic acid phosphatase-like [Taeniopygia guttata]	H0Z1I2	167	178	yes	no	2;3	1.0622e-160	249.04	2266900000				25
FDEVLTGGEGPR	NVTEFQQRFDEVLTGG	LTGGEGPRRLKNLYFL	R	R	12	0	1275.61	H0ZSA4;gi|224051968|ref|XP_002200453.1| PREDICTED: ERO1-like protein alpha [Taeniopygia guttata]	H0ZSA4	260	271	yes	no	2	0.012671	65.329	151250000				1
FDFFNYAGIHR	NYFVQNIRFDFFNYAG	FNYAGIHRPVVLYTTP	R	P	11	0	1385.65	H0Z4F3;gi|449480101|ref|XP_004177072.1| PREDICTED: LOW QUALITY PROTEIN: beta-glucuronidase [Taeniopygia guttata]	H0Z4F3	171	181	yes	no	2	1.2453e-26	169.21	49070000				2
FDFPTMK	LGMILLQKFDFPTMKF	KFDFPTMKFSLYFLGY	K	F	7	0	884.41	H0ZBT5;gi|350539159|ref|NP_001232604.1| putative glyoxylase 1 [Taeniopygia guttata];gi|197127629|gb|ACH44127.1| putative glyoxylase 1 [Taeniopygia guttata];B5FYL6	H0ZBT5	33	39	yes	no	2	0.018552	77.282	230910000		12		2
FDGGVEAIATR	KLGPEAFRFDGGVEAI	GVEAIATRQNEKYYIL	R	Q	11	0	1134.57	H0ZNP7;gi|449497887|ref|XP_002189864.2| PREDICTED: mannosyl-oligosaccharide 1,2-alpha-mannosidase IA [Taeniopygia guttata]	H0ZNP7	407	417	yes	no	2	7.8543e-16	147.26	13840000000				24
FDGGVEAVAVR	KLGPEAFKFDGGVEAV	GVEAVAVRQNEKYYIL	K	Q	11	0	1118.57	H0ZSZ6;gi|449485273|ref|XP_004176047.1| PREDICTED: LOW QUALITY PROTEIN: mannosyl-oligosaccharide 1,2-alpha-mannosidase IB-like [Taeniopygia guttata]	H0ZSZ6	491	501	yes	no	2	3.9303e-05	93.345	218850000				3
FDGILGLAFPK	GITFIAAKFDGILGLA	ILGLAFPKISVEGAEP	K	I	11	0	1176.65	H0ZGM2;gi|224050910|ref|XP_002199093.1| PREDICTED: cathepsin D [Taeniopygia guttata]	H0ZGM2	181	191	yes	no	2	3.5025e-06	116.55	4958000000				27
FDIDPGFSSR	LTLVGSQKFDIDPGFS	IDPGFSSRKSYLYSYE	K	K	10	0	1139.52	gi|224057610|ref|XP_002186993.1| PREDICTED: LOW QUALITY PROTEIN: vitellogenin-2 [Taeniopygia guttata];H0Z847	gi|224057610|ref|XP_002186993.1| PREDICTED: LOW QUALITY PROTEIN: vitellogenin-2 [Taeniopygia guttata]	18	27	yes	no	2	1.3821e-06	110.39	6066300000				56
FDIVLISSYTGK	CPQDRPAKFDIVLISS	LISSYTGKRSSSNMLI	K	R	12	0	1341.72	H0ZS62	H0ZS62	1358	1369	yes	yes	2	9.3079e-08	124.12	741250000				13
FDKPVNVER	AGDYILFKFDKPVNVE	DKPVNVERYLFHSGNP	K	Y	9	1	1102.58	H0ZIS5;gi|224042983|ref|XP_002196758.1| PREDICTED: alpha-1,3-mannosyl-glycoprotein 4-beta-N-acetylglucosaminyltransferase A [Taeniopygia guttata]	H0ZIS5	433	441	yes	no	3	0.009284	68.525	90511000				3
FDLELPDGNK	DIVLYITRFDLELPDG	LELPDGNKELRGVTQL	R	E	10	0	1146.56	H0Z570;gi|449478260|ref|XP_002196041.2| PREDICTED: A disintegrin and metalloproteinase with thrombospondin motifs 13 [Taeniopygia guttata];H0Z572;H0Z5A8	H0Z570	101	110	yes	no	2	0.038884	61.344	8328500				1
FDLMYAK	AWARLDHKFDLMYAKR	KFDLMYAKRAFVHWYV	K	R	7	0	886.426	gi|350538681|ref|NP_001232109.1| putative tubulin alpha-2 chain variant 2 [Taeniopygia guttata];gi|197129395|gb|ACH45893.1| putative tubulin alpha-2 chain variant 2 [Taeniopygia guttata];B5G3N2;H1A034;gi|449510123|ref|XP_002199919.2| PREDICTED: tubulin alpha-1C chain-like, partial [Taeniopygia guttata];H0Z6A3;gi|449506998|ref|XP_002195802.2| PREDICTED: tubulin alpha-4A chain-like isoform 2 [Taeni…	gi|350538681|ref|NP_001232109.1| putative tubulin alpha-2 chain variant 2 [Taeniopygia guttata]	360	366	yes	no	2	0.029345	65.777	78523000		49		2
FDLVLSASYTGNR	CTGNYPPKFDLVLSAS	SASYTGNRNVSNMAII	K	N	13	0	1441.72	gi|449485099|ref|XP_002190117.2| PREDICTED: ovostatin-like [Taeniopygia guttata];H1A5U5	gi|449485099|ref|XP_002190117.2| PREDICTED: ovostatin-like [Taeniopygia guttata]	1335	1347	yes	no	2	0.0018651	89.46	446040000				7
FDLVPVPK	LQIWRVEKFDLVPVPK	FDLVPVPKNLYGDFFT	K	N	8	0	913.527	H0Z8L2;gi|224073876|ref|XP_002188662.1| PREDICTED: gelsolin [Taeniopygia guttata]	H0Z8L2	24	31	yes	no	2	0.020421	81.296	726520000				7
FDNSLINQIENMNIQVEDIR	EKRIPGFKFDNSLINQ	NIQVEDIRIRAILATY	K	I	20	0	2404.17	H1A3U9;gi|449488345|ref|XP_002187215.2| PREDICTED: lysyl oxidase homolog 2-like, partial [Taeniopygia guttata]	H1A3U9	161	180	yes	no	2	0.00074757	66.906	20666000		867		1
FDTSDVPK	PTCLACYKFDTSDVPK	FDTSDVPKVLDKYHNC	K	V	8	0	907.429	gi|350537703|ref|NP_001232061.1| putative retinoic acid receptor responder (tazarotene induced) 2 precursor [Taeniopygia guttata];gi|197127139|gb|ACH43637.1| putative retinoic acid receptor responder (tazarotene induced) 2 [Taeniopygia guttata];B5FX76	gi|350537703|ref|NP_001232061.1| putative retinoic acid receptor responder (tazarotene induced) 2 precursor [Taeniopygia guttata]	103	110	yes	no	2	0.039977	72.879	505830000				1
FDTSILPICK	SSETAQGRFDTSILPI	TSILPICKDSLGWMFN	R	D	10	0	1192.62	gi|449474987|ref|XP_002187206.2| PREDICTED: testican-1 [Taeniopygia guttata];gi|449500457|ref|XP_002186843.2| PREDICTED: testican-3 [Taeniopygia guttata];H0Z6J2;H0YSI2	gi|449474987|ref|XP_002187206.2| PREDICTED: testican-1 [Taeniopygia guttata]	236	245	no	no	2	1.7189e-15	157.66	203670000				6
FDTTQLHARPELAAEQR	IAKVEQVKFDTTQLHA	PELAAEQRMVDDASGE	K	M	17	1	1982	gi|449492047|ref|XP_002193595.2| PREDICTED: villin-1-like [Taeniopygia guttata];H0YQ44	gi|449492047|ref|XP_002193595.2| PREDICTED: villin-1-like [Taeniopygia guttata]	372	388	yes	no	3;4	2.2633e-06	110.12	1889100000				17
FDVSGYPTIK	AATSLSSRFDVSGYPT	VSGYPTIKILKKGQAV	R	I	10	0	1125.57	gi|224044985|ref|XP_002198243.1| PREDICTED: protein disulfide-isomerase A4 [Taeniopygia guttata];H0YU54	gi|224044985|ref|XP_002198243.1| PREDICTED: protein disulfide-isomerase A4 [Taeniopygia guttata]	97	106	yes	no	2	7.5008e-07	113.44	145770000				2
FDVTVTAPGSLTILDSEFTVK	VEEYVLPKFDVTVTAP	LDSEFTVKVCGLYTYG	K	V	21	0	2239.16	H0ZS62	H0ZS62	239	259	yes	yes	2;3	9.2132e-52	172.99	6129200000				18
FEAELSK	IATTLSEKFEAELSKV	KFEAELSKVRLKEYSK	K	V	7	0	822.412	gi|449484555|ref|XP_004186116.1| PREDICTED: LOW QUALITY PROTEIN: olfactomedin 4 [Taeniopygia guttata];H0ZQD0	gi|449484555|ref|XP_004186116.1| PREDICTED: LOW QUALITY PROTEIN: olfactomedin 4 [Taeniopygia guttata]	58	64	yes	no	2	0.018536	104.75	576680000				9
FEELGVK	DVYKACKRFEELGVKF	RFEELGVKFVKKPDDG	R	F	7	0	820.433	H0ZBT5;gi|350539159|ref|NP_001232604.1| putative glyoxylase 1 [Taeniopygia guttata];gi|197127629|gb|ACH44127.1| putative glyoxylase 1 [Taeniopygia guttata];B5FYL6	H0ZBT5	114	120	yes	no	2	0.043828	86.472	201750000				1
FEELNADLFR	YTSITRARFEELNADL	ELNADLFRGTLDPVEK	R	G	10	0	1252.61	gi|224083318|ref|XP_002195736.1| PREDICTED: heat shock cognate 71 kDa protein [Taeniopygia guttata];H0YQE7;gi|449502957|ref|XP_004174544.1| PREDICTED: heat shock 70 kDa protein-like isoform 2 [Taeniopygia guttata];H0ZRS0;gi|224051826|ref|XP_002200628.1| PREDICTED: heat shock 70 kDa protein-like isoform 1 [Taeniopygia guttata];gi|121483780|gb|ABM54454.1| heat shock protein 70, partial [Taeniopygia…	gi|224083318|ref|XP_002195736.1| PREDICTED: heat shock cognate 71 kDa protein [Taeniopygia guttata]	302	311	yes	no	2	1.2488e-28	177.57	3048400000				37
FEELNMDLFR	SETLTRAKFEELNMDL	ELNMDLFRSTMKPVQK	K	S	10	0	1312.61	gi|224073965|ref|XP_002192655.1| PREDICTED: 78 kDa glucose-regulated protein [Taeniopygia guttata];H0ZAB3	gi|224073965|ref|XP_002192655.1| PREDICTED: 78 kDa glucose-regulated protein [Taeniopygia guttata]	325	334	yes	no	2	4.703e-05	100.88	367660000		515		14
FEEVGANSLR	GSGVRHLRFEEVGANS	EVGANSLRASWDPAEG	R	A	10	0	1120.55	gi|449486956|ref|XP_002194049.2| PREDICTED: von Willebrand factor A domain-containing protein 1-like [Taeniopygia guttata]	gi|449486956|ref|XP_002194049.2| PREDICTED: von Willebrand factor A domain-containing protein 1-like [Taeniopygia guttata]	406	415	yes	yes	2	1.258e-08	126.39	3662400000				24
FEITAGAK	PQKLGEVKFEITAGAK	FEITAGAKLNTRGIGN	K	L	8	0	835.444	gi|449485099|ref|XP_002190117.2| PREDICTED: ovostatin-like [Taeniopygia guttata];H1A5U5	gi|449485099|ref|XP_002190117.2| PREDICTED: ovostatin-like [Taeniopygia guttata]	854	861	yes	no	2	0.0043423	93.374	8918600000				32
FELENEDFYR	LISAFRSKFELENEDF	LENEDFYRRFAIPMLK	K	R	10	0	1360.59	H0ZCS3;gi|224070382|ref|XP_002195502.1| PREDICTED: carbohydrate sulfotransferase 12 [Taeniopygia guttata]	H0ZCS3	261	270	yes	no	2	3.7063e-14	113.93	1216500000				10
FELLIDPPR	VQKYVLPKFELLIDPP	ELLIDPPRYIRDLSLC	K	Y	9	0	1098.61	gi|449491826|ref|XP_002192721.2| PREDICTED: C3 and PZP-like, alpha-2-macroglobulin domain containing 8 [Taeniopygia guttata];H0YQC3;H0YQC1	gi|449491826|ref|XP_002192721.2| PREDICTED: C3 and PZP-like, alpha-2-macroglobulin domain containing 8 [Taeniopygia guttata]	230	238	yes	no	2	0.0094172	77.662	172950000				4
FESIYTPTGSPGEYYSSDR	ISPERCMKFESIYTPT	GEYYSSDRGNKTVRLV	K	G	19	0	2154.94	gi|449477748|ref|XP_002190485.2| PREDICTED: extracellular fatty acid-binding protein-like [Taeniopygia guttata]	gi|449477748|ref|XP_002190485.2| PREDICTED: extracellular fatty acid-binding protein-like [Taeniopygia guttata]	29	47	yes	yes	2	6.497e-08	95.205	124650000				7
FEVIEFDDGSGSVLR	GKKVSSQRFEVIEFDD	DGSGSVLRIQPLRVHR	R	I	15	0	1668.8	H0ZAM5;gi|449508498|ref|XP_004176934.1| PREDICTED: LOW QUALITY PROTEIN: receptor-type tyrosine-protein phosphatase F [Taeniopygia guttata];gi|294661881|ref|NP_001171001.1| receptor-type tyrosine-protein phosphatase delta [Taeniopygia guttata]	H0ZAM5	47	61	yes	no	2	0.0041082	66.387	30862000				2
FEVTTTGPK	VEEYVLPKFEVTTTGP	EVTTTGPKTISFFDEE	K	T	9	0	978.502	gi|449485099|ref|XP_002190117.2| PREDICTED: ovostatin-like [Taeniopygia guttata];H1A5U5	gi|449485099|ref|XP_002190117.2| PREDICTED: ovostatin-like [Taeniopygia guttata]	219	227	yes	no	2	0.00022824	101.65	3472800000				19
FEYSNGHVGNIMAPDSVSDDGLNIYR	GQLSNPIKFEYSNGHV	DDGLNIYRGIMNVLEL	K	G	26	0	2869.3	H0Z8U7;gi|224057648|ref|XP_002188035.1| PREDICTED: vitellogenin-1-like [Taeniopygia guttata]	H0Z8U7	109	134	yes	no	3	6.6144e-19	98.491	216450000		415		6
FEYSSGR	SCLTRPFKFEYSSGRV	KFEYSSGRVGNIYGPE	K	V	7	0	844.372	gi|224057610|ref|XP_002186993.1| PREDICTED: LOW QUALITY PROTEIN: vitellogenin-2 [Taeniopygia guttata];H0Z847	gi|224057610|ref|XP_002186993.1| PREDICTED: LOW QUALITY PROTEIN: vitellogenin-2 [Taeniopygia guttata]	109	115	yes	no	2	0.0054092	124.34	1157200000				11
FEYTEGR	ACLSQTFKFEYTEGRV	KFEYTEGRVGSIFAPE	K	V	7	0	900.398	gi|224057612|ref|XP_002187307.1| PREDICTED: vitellogenin-2-like [Taeniopygia guttata]	gi|224057612|ref|XP_002187307.1| PREDICTED: vitellogenin-2-like [Taeniopygia guttata]	102	108	yes	yes	2	0.025182	96.285	267470000				6
FFASFGNLSSPTAVLGNPK	IVYPWTQRFFASFGNL	TAVLGNPKVQAHGKKV	R	V	19	0	1953	gi|350534770|ref|NP_001232396.1| putative beta-globin [Taeniopygia guttata];gi|197129901|gb|ACH46399.1| putative beta-globin [Taeniopygia guttata];gi|197128476|gb|ACH44974.1| putative beta-globin [Taeniopygia guttata];gi|197128474|gb|ACH44972.1| putative beta-globin [Taeniopygia guttata];gi|197128473|gb|ACH44971.1| putative beta-globin [Taeniopygia guttata];gi|197128472|gb|ACH44970.1| putative be…	gi|350534770|ref|NP_001232396.1| putative beta-globin [Taeniopygia guttata]	42	60	yes	no	2	2.1821e-20	110.56	0				2
FFDHCAK	EVNDFLMRFFDHCAKF	RFFDHCAKFVAMVEEN	R	F	7	0	923.396	gi|224052234|ref|XP_002187811.1| PREDICTED: multiple inositol polyphosphate phosphatase 1 [Taeniopygia guttata];H0Z3R0	gi|224052234|ref|XP_002187811.1| PREDICTED: multiple inositol polyphosphate phosphatase 1 [Taeniopygia guttata]	83	89	yes	no	2	0.028752	94.539	389390000				4
FFELVGR	HFHEPNKKFFELVGRT	KFFELVGRTFHWH___	K	T	7	0	866.465	H0ZHW3;gi|224050102|ref|XP_002195381.1| PREDICTED: heparan sulfate glucosamine 3-O-sulfotransferase 1 [Taeniopygia guttata]	H0ZHW3	304	310	yes	no	2	6.353e-06	155.73	676060000				8
FFGLPETGDLDQNTIETMK	DTLKKMQKFFGLPETG	QNTIETMKKPRCGNPD	K	K	19	0	2155.01	H0ZAJ9;gi|224064295|ref|XP_002192705.1| PREDICTED: 72 kDa type IV collagenase [Taeniopygia guttata]	H0ZAJ9	77	95	yes	no	2	3.4906e-65	164.53	1924300000		473		11
FFHLTVTGK	ERIKEMQRFFHLTVTG	FHLTVTGKLDTETEGI	R	L	9	0	1048.57	H1A515;gi|449484659|ref|XP_002198049.2| PREDICTED: 72 kDa type IV collagenase-like [Taeniopygia guttata]	H1A515	64	72	yes	no	2;3	1.1723e-13	161.27	626350000				6
FFLQGVSVSTTLPSEAK	ALNATAEKFFLQGVSV	TTLPSEAKNPKFEATN	K	N	17	0	1809.95	H0ZFX0;gi|449483583|ref|XP_002191607.2| PREDICTED: lysosome-associated membrane glycoprotein 1 [Taeniopygia guttata]	H0ZFX0	286	302	yes	no	2	0.0025637	67.418	0				1
FFPEDVSEELIQDITQK	LQFRFRAKFFPEDVSE	LIQDITQKLFFLQVKE	K	L	17	0	2036.99	H0ZLB9;gi|449497375|ref|XP_002198285.2| PREDICTED: ezrin [Taeniopygia guttata]	H0ZLB9	80	96	yes	no	2;3	0	281.49	2317000000				27
FFTDTITR	LNAESLKKFFTDTITR	FFTDTITRRYQLDGRY	K	R	8	0	999.503	gi|449496019|ref|XP_002195947.2| PREDICTED: epithelial cell adhesion molecule [Taeniopygia guttata];H0Z503	gi|449496019|ref|XP_002195947.2| PREDICTED: epithelial cell adhesion molecule [Taeniopygia guttata]	126	133	yes	no	2	0.001288	127.46	303790000				4
FFVTAVQDK	EILLSFCKFFVTAVQD	FVTAVQDKRC______	K	R	9	0	1053.55	gi|449512477|ref|XP_002199075.2| PREDICTED: fibroblast growth factor-binding protein 1-like [Taeniopygia guttata];H1A5U7;H0ZHK1;gi|224050085|ref|XP_002192305.1| PREDICTED: fibroblast growth factor-binding protein 1 [Taeniopygia guttata]	gi|449512477|ref|XP_002199075.2| PREDICTED: fibroblast growth factor-binding protein 1-like [Taeniopygia guttata]	216	224	yes	no	2	1.8086e-08	152.34	3249100000				29
FFVTAVQDKR	EILLSFCKFFVTAVQD	VTAVQDKRC_______	K	C	10	1	1209.65	gi|449512477|ref|XP_002199075.2| PREDICTED: fibroblast growth factor-binding protein 1-like [Taeniopygia guttata];H1A5U7;H0ZHK1;gi|224050085|ref|XP_002192305.1| PREDICTED: fibroblast growth factor-binding protein 1 [Taeniopygia guttata]	gi|449512477|ref|XP_002199075.2| PREDICTED: fibroblast growth factor-binding protein 1-like [Taeniopygia guttata]	216	225	yes	no	2;3	1.5387e-28	180.67	1675200000				15
FGAICEAETGR	CERCGKCRFGAICEAE	ICEAETGRCVCPTECV	R	C	11	0	1209.54	gi|449487095|ref|XP_004175194.1| PREDICTED: LOW QUALITY PROTEIN: agrin [Taeniopygia guttata];H0Z0S3	gi|449487095|ref|XP_004175194.1| PREDICTED: LOW QUALITY PROTEIN: agrin [Taeniopygia guttata]	531	541	yes	no	2	2.2004e-06	96.756	573310000				9
FGEEIGR	ILAKQQKKFGEEIGRL	KFGEEIGRLQHAADLV	K	L	7	0	806.392	gi|224044975|ref|XP_002195942.1| PREDICTED: programmed cell death 6-interacting protein [Taeniopygia guttata];H0YU13	gi|224044975|ref|XP_002195942.1| PREDICTED: programmed cell death 6-interacting protein [Taeniopygia guttata]	252	258	yes	no	2	0.0018773	128.86	119050000				4
FGGPGDSFHPLPK	RAASPFLKFGGPGDSF	DSFHPLPKSPMCWGLL	K	S	13	0	1354.67	H0YPL5;gi|224088482|ref|XP_002188791.1| PREDICTED: alpha-L-iduronidase-like [Taeniopygia guttata]	H0YPL5	204	216	yes	no	3	9.6703e-05	101.39	1531200000				18
FGHTSVQPFVSR	NVFSLAFRFGHTSVQP	SVQPFVSRLNESFQPL	R	L	12	0	1360.69	H0YYF6;gi|449479528|ref|XP_002188187.2| PREDICTED: myeloperoxidase [Taeniopygia guttata]	H0YYF6	467	478	yes	no	3	9.4457e-06	120.32	834270000				8
FGLAGGVFTR	VERANATKFGLAGGVF	LAGGVFTRDIQKAHRV	K	D	10	0	1023.55	gi|449509137|ref|XP_002190611.2| PREDICTED: 4-trimethylaminobutyraldehyde dehydrogenase [Taeniopygia guttata];H1A3Y9	gi|449509137|ref|XP_002190611.2| PREDICTED: 4-trimethylaminobutyraldehyde dehydrogenase [Taeniopygia guttata]	350	359	yes	no	2	2.5201e-06	110.38	229600000				3
FGLAIPIPSLPDK	LYERLLVKFGLAIPIP	PIPSLPDKQVTGRFEE	K	Q	13	0	1366.79	gi|449497133|ref|XP_002196226.2| PREDICTED: sorting nexin-9 [Taeniopygia guttata];H0ZLH1	gi|449497133|ref|XP_002196226.2| PREDICTED: sorting nexin-9 [Taeniopygia guttata]	298	310	yes	no	2	3.5228e-06	95.183	0				2
FGNAFLNR	KPFRKLGRFGNAFLNR	FGNAFLNRFMCSQLPN	R	F	8	0	937.477	gi|449502358|ref|XP_004174503.1| PREDICTED: LOW QUALITY PROTEIN: EH domain-containing protein 4 [Taeniopygia guttata];H0ZL62	gi|449502358|ref|XP_004174503.1| PREDICTED: LOW QUALITY PROTEIN: EH domain-containing protein 4 [Taeniopygia guttata]	131	138	yes	no	2	4.8579e-11	166.05	1591800000				19
FGNNTEGQCGTCTNNKEDECR	SVKLPYSKFGNNTEGQ	NNKEDECRLPSGKIIS	K	L	21	1	2489.96	gi|449504198|ref|XP_002198220.2| PREDICTED: mucin-5AC [Taeniopygia guttata];H0ZGW8;H0ZGX3	gi|449504198|ref|XP_002198220.2| PREDICTED: mucin-5AC [Taeniopygia guttata]	2409	2429	no	no	3	7.9846e-218	250.94	61480000				5
FGPAPVQER	IPCTDPSRFGPAPVQE	GPAPVQERLSCMARNN	R	L	9	0	999.514	H0ZMX2;gi|224048143|ref|XP_002191969.1| PREDICTED: pantetheinase [Taeniopygia guttata];H0ZMX6;gi|224048145|ref|XP_002189675.1| PREDICTED: vascular non-inflammatory molecule 2-like [Taeniopygia guttata]	H0ZMX2	116	124	yes	no	2	5.6155e-08	130.75	3273500000				21
FGSTADAVVSDDEVTR	ALCGLKTKFGSTADAV	VSDDEVTRLVTSLEDD	K	L	16	0	1667.76	gi|449496211|ref|XP_002189949.2| PREDICTED: melanoma inhibitory activity protein 3 [Taeniopygia guttata]	gi|449496211|ref|XP_002189949.2| PREDICTED: melanoma inhibitory activity protein 3 [Taeniopygia guttata]	349	364	yes	yes	2	4.2154e-18	151.59	315860000				6
FGTLFSVDK	AAHDKRGRFGTLFSVD	GTLFSVDKMLTPPTGS	R	M	9	0	1012.52	H0YSK2;gi|224068038|ref|XP_002187315.1| PREDICTED: transforming growth factor-beta-induced protein ig-h3 [Taeniopygia guttata]	H0YSK2	479	487	yes	no	2	0.0009427	95.523	1217700000				8
FGTSWTVIQK	FSVYCEMKFGTSWTVI	TSWTVIQKRVDGSLDF	K	R	10	0	1165.61	gi|224058351|ref|XP_002198721.1| PREDICTED: angiopoietin-related protein 3 [Taeniopygia guttata];H0ZHW1	gi|224058351|ref|XP_002198721.1| PREDICTED: angiopoietin-related protein 3 [Taeniopygia guttata]	280	289	yes	no	2	1.8776e-28	174.86	2822700000				30
FGVEQNVDMVFASFIR	EKDIQDLKFGVEQNVD	MVFASFIRKASDVHAV	K	K	16	0	1857.91	gi|449470890|ref|XP_002192134.2| PREDICTED: pyruvate kinase muscle isozyme-like [Taeniopygia guttata];H0Z1U5	gi|449470890|ref|XP_002192134.2| PREDICTED: pyruvate kinase muscle isozyme-like [Taeniopygia guttata]	230	245	yes	no	2	2.1212e-143	201.7	1147200000		611		14
FGVFCYR	FGFPRKGRFGVFCYRE	RFGVFCYRER______	R	E	7	0	947.432	H0ZD86;gi|449471652|ref|XP_002197624.2| PREDICTED: hyaluronan and proteoglycan link protein 3 [Taeniopygia guttata]	H0ZD86	352	358	yes	no	2	0.0027991	133.99	512850000				13
FGVGTTSTFHLFGPPGK	FLSKAQEKFGVGTTST	HLFGPPGKKDPALKDL	K	K	17	0	1748.89	H0Z885;gi|449509524|ref|XP_002192726.2| PREDICTED: ovotransferrin-like [Taeniopygia guttata]	H0Z885	293	309	yes	no	2;3	2.2473e-169	246.66	11654000000				97
FGVGTTSTFHLFGPPGKK	FLSKAQEKFGVGTTST	LFGPPGKKDPALKDLL	K	D	18	1	1876.98	H0Z885;gi|449509524|ref|XP_002192726.2| PREDICTED: ovotransferrin-like [Taeniopygia guttata]	H0Z885	293	310	yes	no	3;4	1.6656e-11	129.05	379770000				4
FGVTSFPSGYLLFR	SEEELVQKFGVTSFPS	PSGYLLFRNGSFSRLP	K	N	14	0	1589.82	H1A439;gi|449509315|ref|XP_004175487.1| PREDICTED: LOW QUALITY PROTEIN: sulfhydryl oxidase 1 [Taeniopygia guttata]	H1A439	202	215	yes	no	2	1.5031e-66	199.8	10617000000				16
FHHTIGGSR	RGLGKGHKFHHTIGGS	HHTIGGSRRAAWRRRN	K	R	9	0	1010.5	H0YYQ2	H0YYQ2	181	189	yes	yes	3	1.6667e-05	109.44	154180000				4
FHIGINR	DSYPNWLKFHIGINRY	KFHIGINRYELYSRHN	K	Y	7	0	855.472	gi|449476362|ref|XP_002191581.2| PREDICTED: extracellular serine/threonine protein kinase Fam20C [Taeniopygia guttata];H0ZDY3;H0ZJ52;gi|224095149|ref|XP_002195595.1| PREDICTED: extracellular serine/threonine protein kinase Fam20C-like [Taeniopygia guttata]	gi|449476362|ref|XP_002191581.2| PREDICTED: extracellular serine/threonine protein kinase Fam20C [Taeniopygia guttata]	121	127	yes	no	2	2.9951e-05	140.01	4704700000				40
FHPIQGHR	ADKAAVVKFHPIQGHR	FHPIQGHRVEVKKAVP	K	V	8	0	990.515	H0YSG2;H0YSG3;gi|449474732|ref|XP_004175903.1| PREDICTED: LOW QUALITY PROTEIN: heterogeneous nuclear ribonucleoprotein A0 [Taeniopygia guttata]	H0YSG2	158	165	yes	no	3	0.00057788	104.45	21982000				1
FHQNFLLLGADVR	QLSNILVRFHQNFLLL	LLLGADVRFQPR____	R	F	13	0	1528.82	gi|224078157|ref|XP_002192464.1| PREDICTED: bactericidal permeability-increasing protein-like [Taeniopygia guttata];H0Z7E2;gi|449486395|ref|XP_004177130.1| PREDICTED: bactericidal permeability-increasing protein-like [Taeniopygia guttata]	H0Z7E2	440	452	no	no	2;3	5.3528e-52	190.03	316230000				7
FHRSNDNVLFSSLSMLSTLAMVYMGAR	FDVFKEVKFHRSNDNV	AMVYMGARGKTQSQME	K	G	27	1	3046.48	gi|224045098|ref|XP_002197531.1| PREDICTED: ovalbumin-related protein Y-like [Taeniopygia guttata]	gi|224045098|ref|XP_002197531.1| PREDICTED: ovalbumin-related protein Y-like [Taeniopygia guttata]	21	47	yes	yes	3	1.0107e-09	63.893	0		243;244;245		1
FHTDDTINKK	AGDSIMIRFHTDDTIN	TDDTINKKGFHAQYIS	R	G	10	1	1217.6	H0ZAA2;gi|449505265|ref|XP_002193832.2| PREDICTED: tolloid-like 2 [Taeniopygia guttata];H0Z6G5	H0ZAA2	935	944	yes	no	3	0.00093624	82.029	28084000				1
FHTITTSYYR	________________	TITTSYYRGAMGIMLV	R	G	10	0	1287.62	gi|224169433|ref|XP_002196653.1| PREDICTED: ras-related protein Rab-10-like, partial [Taeniopygia guttata];H0ZW92;H1A304;gi|449498298|ref|XP_002187805.2| PREDICTED: ras-related protein Rab-10 [Taeniopygia guttata]	gi|224169433|ref|XP_002196653.1| PREDICTED: ras-related protein Rab-10-like, partial [Taeniopygia guttata]	8	17	yes	no	2	0.0016346	88.495	146650000				2
FHTSRPESFAIYK	DITYVRLKFHTSRPES	PESFAIYKRTKEDGPW	K	R	13	1	1581.79	H0Z0P2;gi|224073548|ref|XP_002195417.1| PREDICTED: laminin subunit gamma-3 [Taeniopygia guttata];H0Z2Z4	H0Z0P2	104	116	yes	no	3	3.8697e-05	118.76	143150000				1
FHVEEEGKGK	VILLENLRFHVEEEGK	VEEEGKGKDASGNKIK	R	D	10	1	1158.57	H0Z6P7;gi|224098392|ref|XP_002199511.1| PREDICTED: phosphoglycerate kinase-like [Taeniopygia guttata]	H0Z6P7	124	133	yes	no	2;3	1.0038e-08	121.6	90070000				4
FIAVEQEFFR	LMKGKQRKFIAVEQEF	AVEQEFFRLWWDMVAT	K	L	10	0	1284.65	H0ZIJ5;gi|449501297|ref|XP_002194237.2| PREDICTED: epididymis-specific alpha-mannosidase [Taeniopygia guttata]	H0ZIJ5	56	65	yes	no	2	2.0005e-37	183.43	4525800000				62
FIDIAAAK	EKKKAEKKFIDIAAAK	FIDIAAAKEVLTDPEM	K	E	8	0	847.48	H0ZLP1;gi|449483778|ref|XP_002196814.2| PREDICTED: dnaJ homolog subfamily C member 3 [Taeniopygia guttata]	H0ZLP1	423	430	yes	no	2	0.0078989	93.195	1468400000				18
FIEHQSGDLEVK	LKPRKELKFIEHQSGD	QSGDLEVKWSSKFNIS	K	W	12	0	1400.69	gi|224042810|ref|XP_002187485.1| PREDICTED: anosmin-1-like [Taeniopygia guttata];H0ZDZ2	gi|224042810|ref|XP_002187485.1| PREDICTED: anosmin-1-like [Taeniopygia guttata]	187	198	yes	no	3	0.0013824	71.806	29601000				1
FIIATGERPR	EKLYTAERFIIATGER	IATGERPRYLGIPGDK	R	Y	10	1	1158.65	gi|401461803|ref|NP_001257893.1| thioredoxin reductase 1, cytoplasmic [Taeniopygia guttata];H0ZLL6	gi|401461803|ref|NP_001257893.1| thioredoxin reductase 1, cytoplasmic [Taeniopygia guttata]	159	168	yes	no	2;3	9.8889e-09	121.73	451280000				9
FIIPNVVK	QRNVNIFKFIIPNVVK	FIIPNVVKYSPDCKLL	K	Y	8	0	928.575	gi|224050848|ref|XP_002198647.1| PREDICTED: L-lactate dehydrogenase A chain [Taeniopygia guttata];H0ZF34	gi|224050848|ref|XP_002198647.1| PREDICTED: L-lactate dehydrogenase A chain [Taeniopygia guttata]	118	125	yes	no	2	0.010836	89.123	2780700000				12
FIIPQVVK	QRNVNVFKFIIPQVVK	FIIPQVVKYSPNCIIL	K	Y	8	0	942.59	gi|310703675|ref|NP_001185514.1| L-lactate dehydrogenase B chain [Taeniopygia guttata];gi|197128979|gb|ACH45477.1| putative lactate dehydrogenase B variant 1 [Taeniopygia guttata];gi|197128978|gb|ACH45476.1| putative lactate dehydrogenase B variant 1 [Taeniopygia guttata];gi|197128977|gb|ACH45475.1| putative lactate dehydrogenase B variant 1 [Taeniopygia guttata];gi|197128976|gb|ACH45474.1| putat…	gi|310703675|ref|NP_001185514.1| L-lactate dehydrogenase B chain [Taeniopygia guttata]	119	126	yes	no	2	0.016879	84.097	5362200000				14
FILHYEELLQR	IPRKMQARFILHYEEL	HYEELLQRRLGKYEYT	R	R	11	0	1459.78	gi|449480691|ref|XP_004176568.1| PREDICTED: inter-alpha-trypsin inhibitor heavy chain H5 [Taeniopygia guttata];H0YV31	gi|449480691|ref|XP_004176568.1| PREDICTED: inter-alpha-trypsin inhibitor heavy chain H5 [Taeniopygia guttata]	177	187	yes	no	2;3	4.3386e-54	196.88	3450200000				44
FIPACLDTELTEFPLR	LDYIGPCKFIPACLDT	ELTEFPLRMRDWLKNV	K	M	16	0	1920.97	gi|224067663|ref|XP_002198574.1| PREDICTED: SPARC [Taeniopygia guttata];H0YR83;H0YR82	gi|224067663|ref|XP_002198574.1| PREDICTED: SPARC [Taeniopygia guttata]	146	161	yes	no	2	6.9366e-05	95.067	73413000				2
FITILGTR	KWGTDEEKFITILGTR	FITILGTRSVSHLRRV	K	S	8	0	919.549	H0YUM4;gi|224049201|ref|XP_002187843.1| PREDICTED: annexin A5 [Taeniopygia guttata]	H0YUM4	189	196	yes	no	2	0.0042918	105.14	185880000				3
FIYIDDR	RSFAQAGRFIYIDDRV	RFIYIDDRVQSQTLMW	R	V	7	0	940.465	H0ZS62	H0ZS62	1060	1066	yes	yes	1;2	0.0050966	143.02	16973000000				65
FKIPPVHSAPLAFISFSAK	SSGLQCFKFKIPPVHS	AFISFSAKGSTISLEE	K	G	19	1	2056.15	H0ZS62	H0ZS62	100	118	yes	yes	3;4	2.1506e-53	182.22	1859900000				10
FKMCLNYK	KNEDQTGKFKMCLNYK	FKMCLNYKIRVLCCTP	K	I	8	1	1102.53	gi|449504198|ref|XP_002198220.2| PREDICTED: mucin-5AC [Taeniopygia guttata];H0ZGY9	gi|449504198|ref|XP_002198220.2| PREDICTED: mucin-5AC [Taeniopygia guttata]	1743	1750	no	no	2;3	8.8566e-07	142.19	11083000000		1033		43
FKVANPEEYR	VCQLCAEKFKVANPEE	VANPEEYRLFLFVDDT	K	L	10	1	1251.62	H0ZBH6;gi|449496196|ref|XP_002197388.2| PREDICTED: ras and Rab interactor 2 [Taeniopygia guttata]	H0ZBH6	821	830	no	no		1	NaN	0				0
FLALGDSGVGK	GDYDYLIKFLALGDSG	LGDSGVGKTSLLYQYT	K	T	11	0	1062.57	H0Z802;gi|449471031|ref|XP_004176940.1| PREDICTED: ras-related protein Rab-27A isoform 2 [Taeniopygia guttata];gi|224062432|ref|XP_002197779.1| PREDICTED: ras-related protein Rab-27A isoform 1 [Taeniopygia guttata]	H0Z802	12	22	yes	no	2	0.0018597	87.184	190190000				7
FLATHTGYPLK	KHYKQFLKFLATHTGY	THTGYPLKKLTSERIW	K	K	11	0	1246.67	gi|449493197|ref|XP_002196525.2| PREDICTED: prostatic acid phosphatase-like [Taeniopygia guttata]	gi|449493197|ref|XP_002196525.2| PREDICTED: prostatic acid phosphatase-like [Taeniopygia guttata]	188	198	yes	yes	2;3	1.8876e-54	199.68	3553900000				46
FLATHTGYPLKK	KHYKQFLKFLATHTGY	HTGYPLKKLTSERIWK	K	L	12	1	1374.77	gi|449493197|ref|XP_002196525.2| PREDICTED: prostatic acid phosphatase-like [Taeniopygia guttata]	gi|449493197|ref|XP_002196525.2| PREDICTED: prostatic acid phosphatase-like [Taeniopygia guttata]	188	199	yes	yes	2;3;4	1.9547e-105	229.29	4944600000				48
FLDAEKDISVLK	KIRKQILKFLDAEKDI	EKDISVLKGTLKPGDI	K	G	12	1	1376.76	H0ZDX6;gi|449471681|ref|XP_004176980.1| PREDICTED: LOW QUALITY PROTEIN: alpha-2,8-sialyltransferase 8B [Taeniopygia guttata]	H0ZDX6	103	114	yes	no	2	7.1616e-12	106.54	0				1
FLDEYAK	TWANYFVRFLDEYAKH	RFLDEYAKHNVTFWAV	R	H	7	0	884.428	gi|449510911|ref|XP_004175596.1| PREDICTED: LOW QUALITY PROTEIN: glucosylceramidase, partial [Taeniopygia guttata];H1A258;H1A124;gi|449511785|ref|XP_002198775.2| PREDICTED: glucosylceramidase-like, partial [Taeniopygia guttata]	gi|449510911|ref|XP_004175596.1| PREDICTED: LOW QUALITY PROTEIN: glucosylceramidase, partial [Taeniopygia guttata]	201	207	yes	no	2	0.012914	111.73	210130000				2
FLDGNEMTLADCNLLPK	EDVTVSRKFLDGNEMT	ADCNLLPKLHIVKVVA	K	L	17	0	1949.92	gi|224178762|ref|XP_002199102.1| PREDICTED: chloride intracellular channel protein 4-like, partial [Taeniopygia guttata];H0ZUQ9;H0YSA5;gi|449488884|ref|XP_004186217.1| PREDICTED: LOW QUALITY PROTEIN: chloride intracellular channel protein 4 [Taeniopygia guttata]	H0YSA5	177	193	no	no	2	8.0398e-06	106.93	80760000		599		4
FLEDDFR	GLCGNFNKFLEDDFRT	KFLEDDFRTREGKVTT	K	T	7	0	940.429	H0ZNW5;gi|371940847|ref|NP_001243163.1| von Willebrand factor precursor [Taeniopygia guttata];gi|334265804|tpg|DAA34813.1| TPA_inf: von Willebrand factor [Taeniopygia guttata];F5XVC4;H0ZUP6	H0ZNW5	139	145	yes	no	2	0.0018151	138.85	851230000				8
FLEDSEK	KGFEVKKKFLEDSEKF	KFLEDSEKFYGAKPKT	K	F	7	0	866.402	gi|449480130|ref|XP_002194363.2| PREDICTED: WD repeat-containing protein 81 [Taeniopygia guttata];H0Z5Q3	gi|449480130|ref|XP_002194363.2| PREDICTED: WD repeat-containing protein 81 [Taeniopygia guttata]	2107	2113	yes	no	2	0.018676	104.45	3069000000				15
FLEDSLSMTPEER	ETNSSLKKFLEDSLSM	LSMTPEERAKYLETYE	K	A	13	0	1552.71	H0ZQL5;gi|224043490|ref|XP_002199475.1| PREDICTED: ubiquitin carboxyl-terminal hydrolase isozyme L3 [Taeniopygia guttata]	H0ZQL5	121	133	yes	no	2	0.0010462	74.29	346540000		205		4
FLELVQLCR	FHDDLPYRFLELVQLC	LELVQLCRAASADTLE	R	A	9	0	1176.63	gi|224057610|ref|XP_002186993.1| PREDICTED: LOW QUALITY PROTEIN: vitellogenin-2 [Taeniopygia guttata];H0Z847	gi|224057610|ref|XP_002186993.1| PREDICTED: LOW QUALITY PROTEIN: vitellogenin-2 [Taeniopygia guttata]	333	341	yes	no	1;2	4.9272e-12	160.88	4874800000				59
FLGLDLDGVVK	SIPYTSGKFLGLDLDG	LDLDGVVKQVGGSTIP	K	Q	11	0	1174.66	gi|224078167|ref|XP_002192664.1| PREDICTED: BPI fold-containing family B member 4-like [Taeniopygia guttata];H0Z7K8	gi|224078167|ref|XP_002192664.1| PREDICTED: BPI fold-containing family B member 4-like [Taeniopygia guttata]	230	240	yes	no	2	8.4349e-07	118.28	63196000000				149
FLGTLELR	GREQEAPRFLGTLELR	FLGTLELRAGEPERRQ	R	A	8	0	947.544	H0Z7H5;gi|449503956|ref|XP_002195741.2| PREDICTED: transmembrane protein 132A [Taeniopygia guttata]	H0Z7H5	178	185	yes	no	2	0.002793	116.73	379900000				9
FLIEELFK	KDRGAQKRFLIEELFK	FLIEELFKHLDLNSDG	R	H	8	0	1037.58	H0YST5;gi|449475173|ref|XP_002188386.2| PREDICTED: follistatin-related protein 4 [Taeniopygia guttata]	H0YST5	153	160	yes	no	2	0.0042527	107.01	699840000				12
FLIEPLGASDGAEHVVYK	YFETRGQKFLIEPLGA	GAEHVVYKYEALKQEP	K	Y	18	0	1944	gi|449488183|ref|XP_002193440.2| PREDICTED: disintegrin and metalloproteinase domain-containing protein 28 [Taeniopygia guttata]	gi|449488183|ref|XP_002193440.2| PREDICTED: disintegrin and metalloproteinase domain-containing protein 28 [Taeniopygia guttata]	172	189	yes	yes	2;3	3.3004e-13	120.9	420580000				7
FLIPNASQAESK	DVLSLLEKFLIPNASQ	NASQAESKVFYLKMKG	K	V	12	0	1303.68	gi|224046577|ref|XP_002200280.1| PREDICTED: 14-3-3 protein zeta-like [Taeniopygia guttata];H0ZPB2	gi|224046577|ref|XP_002200280.1| PREDICTED: 14-3-3 protein zeta-like [Taeniopygia guttata]	104	115	yes	no	2	0.0077086	69.03	1214900000				1
FLKDPSLSDK	WPIQEVCKFLKDPSLS	KDPSLSDKLLLQNVFQ	K	L	10	1	1148.61	gi|224043680|ref|XP_002188561.1| PREDICTED: lysosomal Pro-X carboxypeptidase [Taeniopygia guttata];H0ZRS7	gi|224043680|ref|XP_002188561.1| PREDICTED: lysosomal Pro-X carboxypeptidase [Taeniopygia guttata]	299	308	yes	no	2;3	4.6855e-29	178.53	13988000000				50
FLLDYIAPITEK	GFEREWYKFLLDYIAP	YIAPITEKLYPGYYTK	K	L	12	0	1421.78	H0YW24;gi|224079514|ref|XP_002194070.1| PREDICTED: procollagen-lysine,2-oxoglutarate 5-dioxygenase 1 [Taeniopygia guttata];H0ZY34;gi|449512121|ref|XP_002188714.2| PREDICTED: procollagen-lysine,2-oxoglutarate 5-dioxygenase 1-like, partial [Taeniopygia guttata]	H0YW24	618	629	yes	no	2	7.8767e-22	133.32	1006100000				26
FLLINKMEEEK	LFCPESPRFLLINKME	INKMEEEKAQAVLQKL	R	A	11	1	1392.73	gi|449484853|ref|XP_002190791.2| PREDICTED: solute carrier family 2, facilitated glucose transporter member 3 [Taeniopygia guttata];H0ZSC5	gi|449484853|ref|XP_002190791.2| PREDICTED: solute carrier family 2, facilitated glucose transporter member 3 [Taeniopygia guttata]	212	222	yes	no	2	7.8728e-05	112.84	23899000		810		1
FLLQQASLPTIPGNYR	FQVNDKNRFLLQQASL	PTIPGNYRVEVNGTGC	R	V	16	0	1816.98	gi|449485099|ref|XP_002190117.2| PREDICTED: ovostatin-like [Taeniopygia guttata];H1A5U5	gi|449485099|ref|XP_002190117.2| PREDICTED: ovostatin-like [Taeniopygia guttata]	1273	1288	yes	no	2;3	7.3796e-165	244.67	6632700000				35
FLMANGQLVK	WNVDLIPKFLMANGQL	MANGQLVKMLLYTEVT	K	M	10	0	1119.61	H0YUM7;gi|449480565|ref|XP_002188156.2| PREDICTED: rab GDP dissociation inhibitor beta, partial [Taeniopygia guttata]	H0YUM7	67	76	yes	no	2	2.4829e-05	104.01	974750000		754		11
FLNFFQDNICLK	NDEEDCKKFLNFFQDN	FQDNICLKNAIQAFGN	K	N	12	0	1557.77	H0ZL84;gi|449505943|ref|XP_004175677.1| PREDICTED: LOW QUALITY PROTEIN: GDNF family receptor alpha-1 [Taeniopygia guttata]	H0ZL84	325	336	yes	no	2	0.0063371	71.806	24788000				1
FLNSGGFIGYAPSINR	PVVQTGKRFLNSGGFI	GYAPSINRIVQQWNLQ	R	I	16	0	1711.87	gi|449509755|ref|XP_002186557.2| PREDICTED: procollagen-lysine,2-oxoglutarate 5-dioxygenase 2 [Taeniopygia guttata]	gi|449509755|ref|XP_002186557.2| PREDICTED: procollagen-lysine,2-oxoglutarate 5-dioxygenase 2 [Taeniopygia guttata]	179	194	yes	yes	2;3	3.3892e-85	205.12	3274700000				49
FLPGYAAGASDLPLR	ASIKHIKKFLPGYAAG	GASDLPLRVHVTAVMA	K	V	15	0	1546.81	H0Z8U7;gi|224057648|ref|XP_002188035.1| PREDICTED: vitellogenin-1-like [Taeniopygia guttata]	H0Z8U7	499	513	yes	no	2;3	4.246e-33	169.79	60968000000				91
FLPIFSSSASDIPIHIQIDAIMALR	ASIKRILKFLPIFSSS	IDAIMALRKIAWKDCK	K	K	25	0	2754.48	gi|224057610|ref|XP_002186993.1| PREDICTED: LOW QUALITY PROTEIN: vitellogenin-2 [Taeniopygia guttata];H0Z847	gi|224057610|ref|XP_002186993.1| PREDICTED: LOW QUALITY PROTEIN: vitellogenin-2 [Taeniopygia guttata]	499	523	yes	no	2;3	3.9518e-50	152.4	1038800000		369		7
FLPSYQAVEYMR	GDGDIMMRFLPSYQAV	YQAVEYMRMGTDPTVA	R	M	12	0	1502.72	H0Z7V0;gi|449500550|ref|XP_002188371.2| PREDICTED: N(4)-(beta-N-acetylglucosaminyl)-L-asparaginase [Taeniopygia guttata]	H0Z7V0	262	273	yes	no	2;3	0.00067764	84.892	1274200000		1000		12
FLPTFSSAAASLPNR	ASIKRILKFLPTFSSA	AAASLPNRIHADAVLA	K	I	15	0	1577.82	gi|224057612|ref|XP_002187307.1| PREDICTED: vitellogenin-2-like [Taeniopygia guttata]	gi|224057612|ref|XP_002187307.1| PREDICTED: vitellogenin-2-like [Taeniopygia guttata]	492	506	yes	yes	2;3	3.0126e-08	128.68	5406100000				46
FLQDYFDGNLK	RDGKALERFLQDYFDG	DYFDGNLKKYLKSEPV	R	K	11	0	1358.65	H0ZIZ6;gi|449471931|ref|XP_004175086.1| PREDICTED: protein disulfide-isomerase A3 [Taeniopygia guttata]	H0ZIZ6	339	349	yes	no	2	1.2262e-05	114.86	44461000				1
FLQMVQLFR	ATKEASDKFLQMVQLF	LQMVQLFRVATLDQIE	K	V	9	0	1180.64	gi|224057612|ref|XP_002187307.1| PREDICTED: vitellogenin-2-like [Taeniopygia guttata]	gi|224057612|ref|XP_002187307.1| PREDICTED: vitellogenin-2-like [Taeniopygia guttata]	326	334	yes	yes	2	3.1769e-12	157.68	6675200000		398		36
FLSAIISSVDK	NMRTVTDKFLSAIISS	AIISSVDKIPYGMRFI	K	I	11	0	1178.65	H0ZJI3;gi|449471853|ref|XP_004175074.1| PREDICTED: LOW QUALITY PROTEIN: ras GTPase-activating-like protein IQGAP1-like [Taeniopygia guttata]	H0ZJI3	1141	1151	yes	no	2	0.0032772	79.492	38328000				1
FLSAVSYAAEQSR	EVNFVEVRFLSAVSYA	SYAAEQSRCYKAHSIP	R	C	13	0	1427.7	H0YZQ4;gi|449500255|ref|XP_002193416.2| PREDICTED: beta-mannosidase [Taeniopygia guttata]	H0YZQ4	120	132	yes	no	2	0.0055711	73.415	30397000000				1
FLSEMLK	TRSGDYYRFLSEMLKS	RFLSEMLKSMEDLKMK	R	S	7	0	866.457	gi|449492508|ref|XP_004186122.1| PREDICTED: LOW QUALITY PROTEIN: desmoplakin [Taeniopygia guttata];H0YVV0	gi|449492508|ref|XP_004186122.1| PREDICTED: LOW QUALITY PROTEIN: desmoplakin [Taeniopygia guttata]	951	957	yes	no	2	0.010616	92.467	827890000		910		7
FLSMLEELQK	YTDTLKARFLSMLEEL	SMLEELQKTMA_____	R	T	10	0	1236.64	gi|350538495|ref|NP_001232100.1| putative apolipoprotein A-I precursor [Taeniopygia guttata];gi|197129219|gb|ACH45717.1| putative apolipoprotein A-I [Taeniopygia guttata];B5G356;gi|197129220|gb|ACH45718.1| putative apolipoprotein A-I [Taeniopygia guttata];B5G357	gi|350538495|ref|NP_001232100.1| putative apolipoprotein A-I precursor [Taeniopygia guttata]	252	261	yes	no	2	2.0294e-59	205.18	24481000000		44		99
FLVSPEGVPIMR	DIKWNFEKFLVSPEGV	PEGVPIMRWYHRTNIA	K	W	12	0	1343.73	gi|401664564|ref|NP_001257909.1| glutathione peroxidase 3 (plasma) precursor [Taeniopygia guttata];H0YRF2	gi|401664564|ref|NP_001257909.1| glutathione peroxidase 3 (plasma) precursor [Taeniopygia guttata]	186	197	yes	no	2;3	7.4444e-51	186.74	57693000000		608		65
FLVVFNPLEQER	VKLGTSPRFLVVFNPL	FNPLEQERLSVVPVLV	R	L	12	0	1489.79	gi|449471913|ref|XP_002187615.2| PREDICTED: alpha-mannosidase 2x [Taeniopygia guttata];H0ZIL0	gi|449471913|ref|XP_002187615.2| PREDICTED: alpha-mannosidase 2x [Taeniopygia guttata]	615	626	yes	no	2	7.9861e-21	129.34	172510000				10
FLYYISNENNK	SIEAVTNKFLYYISNE	YISNENNKMPGGRNLY	K	M	11	0	1403.67	gi|449507052|ref|XP_004176799.1| PREDICTED: dipeptidyl peptidase 4 [Taeniopygia guttata];H0Z8Z3;H0Z8Z1	gi|449507052|ref|XP_004176799.1| PREDICTED: dipeptidyl peptidase 4 [Taeniopygia guttata]	387	397	yes	no	2	0.00018917	103.69	266560000				4
FMAPDIEAAHR	VRPWIKDRFMAPDIEA	PDIEAAHRLLVEQKVW	R	L	11	0	1256.6	gi|224094416|ref|XP_002189606.1| PREDICTED: histidine ammonia-lyase-like [Taeniopygia guttata];H0ZE59;gi|224094410|ref|XP_002188998.1| PREDICTED: histidine ammonia-lyase-like [Taeniopygia guttata];H0ZDX8	gi|224094416|ref|XP_002189606.1| PREDICTED: histidine ammonia-lyase-like [Taeniopygia guttata]	568	578	yes	no	3	2.2289e-32	136.02	177500000		583		0
FMEQVIFK	EDWDLMERFMEQVIFK	FMEQVIFKYLRAEPED	R	Y	8	0	1040.54	H0ZN50;gi|449507526|ref|XP_002193781.2| PREDICTED: actin-related protein 3 [Taeniopygia guttata];gi|224044645|ref|XP_002189510.1| PREDICTED: actin-related protein 3B [Taeniopygia guttata];H0YQU7;gi|449513503|ref|XP_002199603.2| PREDICTED: actin-related protein 3-like, partial [Taeniopygia guttata];H1A2S3	H0ZN50	77	84	yes	no	2	0.001178	111.17	458040000		1190		6
FMLADMPR	CSLQSFEKFMLADMPR	FMLADMPRCLSNTPEL	K	C	8	0	979.462	gi|449488183|ref|XP_002193440.2| PREDICTED: disintegrin and metalloproteinase domain-containing protein 28 [Taeniopygia guttata];H0Z269	gi|449488183|ref|XP_002193440.2| PREDICTED: disintegrin and metalloproteinase domain-containing protein 28 [Taeniopygia guttata]	367	374	yes	no	2	0.0037828	83.313	6032400000		860;861		14
FMNLYFPK	WSDHLFQRFMNLYFPK	FMNLYFPKFSISGSYE	R	F	8	0	1058.53	H0ZQY2;gi|224051673|ref|XP_002200214.1| PREDICTED: alpha-1-antiproteinase 2-like [Taeniopygia guttata]	H0ZQY2	263	270	yes	no	2	0.00077747	119.29	955590000		336		14
FNAFQFIR	QRHILRFKFNAFQFIR	FNAFQFIRSNPEVYLQ	K	S	8	0	1041.54	gi|449506123|ref|XP_004176885.1| PREDICTED: deleted in malignant brain tumors 1 protein-like [Taeniopygia guttata];H1A4P5;H1A4V1	gi|449506123|ref|XP_004176885.1| PREDICTED: deleted in malignant brain tumors 1 protein-like [Taeniopygia guttata]	613	620	yes	no	2	3.8356e-07	155.51	1349500000				15
FNDLKEETFK	HKSPIAHRFNDLKEET	DLKEETFKAVAMITFA	R	A	10	1	1269.62	gi|449499399|ref|XP_002192332.2| PREDICTED: serum albumin [Taeniopygia guttata];H0YTL4	gi|449499399|ref|XP_002192332.2| PREDICTED: serum albumin [Taeniopygia guttata]	38	47	yes	no	2;3	1.9729e-140	240.8	151250000000				112
FNLPGTPPESMGR	PLEDLYKRFNLPGTPP	TPPESMGRGRDWNVDL	R	G	13	0	1401.67	H0YUM7;gi|449480565|ref|XP_002188156.2| PREDICTED: rab GDP dissociation inhibitor beta, partial [Taeniopygia guttata]	H0YUM7	43	55	yes	no	2	0.00059058	89.663	1310300000		755		9
FNMELFK	NLHARRCRFNMELFKL	RFNMELFKLSGRKSGG	R	L	7	0	927.452	H0Z423;gi|449479002|ref|XP_002186740.2| PREDICTED: netrin-1-like [Taeniopygia guttata]	H0Z423	354	360	yes	no	1;2	8.0706e-05	135.77	27715000000		1173		97
FNRPFLILISDK	SSASYTIKFNRPFLIL	FLILISDKQTGTTLFM	K	Q	12	1	1461.83	gi|449504486|ref|XP_002200221.2| PREDICTED: alpha-1-antiproteinase 2-like [Taeniopygia guttata];H0ZQY4	gi|449504486|ref|XP_002200221.2| PREDICTED: alpha-1-antiproteinase 2-like [Taeniopygia guttata]	390	401	yes	no	2	0.017748	74.987	120910000				1
FNTESQGCNHEEDAAVR	EKSVTDCKFNTESQGC	HEEDAAVRCNVPAMGF	K	C	17	0	1962.81	H1A3U9;gi|449488345|ref|XP_002187215.2| PREDICTED: lysyl oxidase homolog 2-like, partial [Taeniopygia guttata]	H1A3U9	399	415	yes	no	2;3	0	328.64	6520400000				51
FNYYMPAIAGDR	SLPEFLEKFNYYMPAI	MPAIAGDREAVKRIAY	K	E	12	0	1416.65	H0Z487;gi|449486344|ref|XP_002190800.2| PREDICTED: adenosine deaminase [Taeniopygia guttata]	H0Z487	55	66	yes	no	2	0.00035852	96.551	1193400000		838		19
FPALFAAR	LARRMAARFPALFAAR	FPALFAARRRLELASS	R	R	8	0	891.497	gi|224052234|ref|XP_002187811.1| PREDICTED: multiple inositol polyphosphate phosphatase 1 [Taeniopygia guttata];H0Z3R0	gi|224052234|ref|XP_002187811.1| PREDICTED: multiple inositol polyphosphate phosphatase 1 [Taeniopygia guttata]	30	37	yes	no	2	8.8522e-12	149.4	24560000000				53
FPAVTICNANPFK	SIGFKTMKFPAVTICN	ICNANPFKYSEVKPLL	K	Y	13	0	1477.74	H0Z6D1;gi|449475843|ref|XP_002196197.2| PREDICTED: amiloride-sensitive sodium channel subunit beta [Taeniopygia guttata]	H0Z6D1	92	104	yes	no	2	0.0049671	69.03	2751500				1
FPDENFILK	GKSIYGEKFPDENFIL	PDENFILKHTGPGILS	K	H	9	0	1121.58	gi|350534666|ref|NP_001232391.1| peptidyl-prolyl cis-trans isomerase A isoform 2 [Taeniopygia guttata];gi|197129897|gb|ACH46395.1| putative peptidylprolyl isomerase A (cyclophilin A) [Taeniopygia guttata];gi|197129888|gb|ACH46386.1| putative peptidylprolyl isomerase A (cyclophilin A) [Taeniopygia guttata];gi|197129880|gb|ACH46378.1| putative peptidylprolyl isomerase A [Taeniopygia guttata];gi|197…	gi|350534666|ref|NP_001232391.1| peptidyl-prolyl cis-trans isomerase A isoform 2 [Taeniopygia guttata]	83	91	yes	no	2	0.0023621	89.886	29200000				1
FPDENFK	GKSIYGDRFPDENFKL	RFPDENFKLKHYGPGW	R	L	7	0	895.408	gi|350536587|ref|NP_001232251.1| putative peptidylprolyl isomerase B (cyclophilin B) [Taeniopygia guttata];gi|197129751|gb|ACH46249.1| putative peptidylprolyl isomerase B (cyclophilin B) [Taeniopygia guttata];B5G4N8;H0ZVH0;gi|350538035|ref|NP_001232315.1| putative peptidylprolyl isomerase C precursor [Taeniopygia guttata];gi|197129836|gb|ACH46334.1| putative peptidylprolyl isomerase C [Taeniopygi…	gi|350536587|ref|NP_001232251.1| putative peptidylprolyl isomerase B (cyclophilin B) [Taeniopygia guttata]	130	136	yes	no	2	0.025141	89.123	51653000				2
FPDIPLK	AVECRAEKFPDIPLKD	KFPDIPLKDLGQKVEC	K	D	7	0	828.475	gi|449504198|ref|XP_002198220.2| PREDICTED: mucin-5AC [Taeniopygia guttata]	gi|449504198|ref|XP_002198220.2| PREDICTED: mucin-5AC [Taeniopygia guttata]	1370	1376	yes	yes	1;2	0.0073639	133.47	25708000000				79
FPDIPLKDLGQK	AVECRAEKFPDIPLKD	PLKDLGQKVECSTTQG	K	V	12	1	1369.76	gi|449504198|ref|XP_002198220.2| PREDICTED: mucin-5AC [Taeniopygia guttata]	gi|449504198|ref|XP_002198220.2| PREDICTED: mucin-5AC [Taeniopygia guttata]	1370	1381	yes	yes	2;3	8.5573e-140	215.14	26843000000				169
FPEDGIVIAQTFK	ASGCSIAKFPEDGIVI	IVIAQTFKDQGLEVLK	K	D	13	0	1463.77	H0Z8S1;gi|449472570|ref|XP_002188957.2| PREDICTED: membrane-bound transcription factor site-1 protease [Taeniopygia guttata]	H0Z8S1	804	816	yes	no	2	5.5959e-21	155.39	330340000				13
FPEHELVKDDIR	HVALYQSRFPEHELVK	ELVKDDIRQTVIFKLS	R	Q	12	1	1496.76	H0YP50;gi|449489268|ref|XP_004176737.1| PREDICTED: LOW QUALITY PROTEIN: hypoxia up-regulated protein 1 [Taeniopygia guttata]	H0YP50	59	70	yes	no	4	0.0010228	77.185	196620000				3
FPGQLNADLR	SGVTTCLRFPGQLNAD	GQLNADLRKLAVNMVP	R	K	10	0	1129.59	gi|197129680|gb|ACH46178.1| putative tubulin beta 2 [Taeniopygia guttata];gi|153792025|ref|NP_001093160.1| tubulin beta-2C chain [Taeniopygia guttata];B5G4G7;H0ZZF9;gi|449512514|ref|XP_002189715.2| PREDICTED: tubulin beta-5 chain-like [Taeniopygia guttata];H0ZH81;gi|224046056|ref|XP_002188913.1| PREDICTED: tubulin beta-5 chain-like [Taeniopygia guttata];H0ZCG6;gi|449486289|ref|XP_004177116.1| PRE…	gi|197129680|gb|ACH46178.1| putative tubulin beta 2 [Taeniopygia guttata]	242	251	no	no	2	1.0496e-09	141.88	852240000				17
FPHTYPR	NGSIHSPKFPHTYPRN	KFPHTYPRNTVLVWRL	K	N	7	0	916.456	H0Z4V8;gi|224049671|ref|XP_002198703.1| PREDICTED: platelet-derived growth factor C [Taeniopygia guttata]	H0Z4V8	63	69	yes	no	2;3	0.0096754	107.43	585700000				3
FPNIGVEK	KDSSNPFRFPNIGVEK	FPNIGVEKFLELNSEQ	R	F	8	0	902.486	H0Z6T0;gi|449470999|ref|XP_004176936.1| PREDICTED: LOW QUALITY PROTEIN: disintegrin and metalloproteinase domain-containing protein 10 [Taeniopygia guttata]	H0Z6T0	293	300	yes	no	2	0.0044286	98.582	607880000				8
FPNTPYPLLEQHITCNTEEGLK	DVECRAVRFPNTPYPL	CNTEEGLKCYNKDQLP	R	C	22	0	2600.26	gi|449504198|ref|XP_002198220.2| PREDICTED: mucin-5AC [Taeniopygia guttata];H0ZGY9	gi|449504198|ref|XP_002198220.2| PREDICTED: mucin-5AC [Taeniopygia guttata]	1529	1550	no	no	2;3	0	309.19	14528000000				111
FPPGTTYAEFAPR	YERFVRRRFPPGTTYA	TYAEFAPRFTAHDFQP	R	F	13	0	1452.7	H0YSH0;gi|224081746|ref|XP_002196557.1| PREDICTED: tissue alpha-L-fucosidase [Taeniopygia guttata]	H0YSH0	63	75	yes	no	2	0.0013655	92.856	253230000				8
FPQVQAFVR	VCGUKLGRFPQVQAFV	PQVQAFVRSDKPKLFR	R	S	9	0	1090.59	gi|315113883|ref|NP_001186694.1| 15 kDa selenoprotein precursor [Taeniopygia guttata]	gi|315113883|ref|NP_001186694.1| 15 kDa selenoprotein precursor [Taeniopygia guttata]	96	104	yes	yes	2	5.879e-08	147.19	1845800000				24
FPSHQPENQVPAMQPPR	FPVIQPGRFPSHQPEN	VPAMQPPRQNREYNWK	R	Q	17	0	1958.94	gi|449471458|ref|XP_002195186.2| PREDICTED: thrombospondin type-1 domain-containing protein 4 [Taeniopygia guttata];H0Z606	gi|449471458|ref|XP_002195186.2| PREDICTED: thrombospondin type-1 domain-containing protein 4 [Taeniopygia guttata]	573	589	yes	no	3	0.00018853	71.354	133040000		620		5
FQAYDYGSK	RQLAHTDRFQAYDYGS	QAYDYGSKENMKKYNQ	R	E	9	0	1077.48	gi|449505613|ref|XP_002188401.2| PREDICTED: lipase member M-like [Taeniopygia guttata]	gi|449505613|ref|XP_002188401.2| PREDICTED: lipase member M-like [Taeniopygia guttata]	295	303	yes	yes	2	0.00014831	92.445	508980000				5
FQDDPDGLHQLDGTPLTAEDIVQK	TKSGLDYKFQDDPDGL	TAEDIVQKIAARIYEE	K	I	24	0	2651.27	H0Z998;gi|449471071|ref|XP_002196371.2| PREDICTED: secretogranin-3 [Taeniopygia guttata]	H0Z998	130	153	yes	no	3	6.3248e-27	123.65	308700000				8
FQDLLDAIHAEK	IPAVPDSKFQDLLDAI	LDAIHAEKGFILLATL	K	G	12	0	1398.71	H0ZN18;gi|449504370|ref|XP_002199508.2| PREDICTED: thrombospondin-1 [Taeniopygia guttata]	H0ZN18	81	92	yes	no	2	1.7689e-05	124.07	247080000				6
FQEQITHYQPR	APYASEKRFQEQITHY	QITHYQPRLFECSNQT	R	L	11	0	1445.71	gi|449492047|ref|XP_002193595.2| PREDICTED: villin-1-like [Taeniopygia guttata];H0YQ44	gi|449492047|ref|XP_002193595.2| PREDICTED: villin-1-like [Taeniopygia guttata]	607	617	yes	no	2;3	1.0872e-12	122.46	1420700000				21
FQGQSYDQCTTEGR	QPCKFPFKFQGQSYDQ	DQCTTEGRTDGYRWCG	K	T	14	0	1675.69	H0ZAJ9;gi|224064295|ref|XP_002192705.1| PREDICTED: 72 kDa type IV collagenase [Taeniopygia guttata]	H0ZAJ9	294	307	yes	no	2	1.3202e-98	212.55	805030000				21
FQLVHGAGSSAGPGCGLLQDAFR	QLQLAPSRFQLVHGAG	GLLQDAFRRYYEYMFG	R	R	23	0	2344.14	H0Z6E7;gi|224091413|ref|XP_002187338.1| PREDICTED: beta-hexosaminidase subunit beta [Taeniopygia guttata]	H0Z6E7	23	45	yes	no	2;3	1.8674e-192	221.83	970320000				28
FQPLPVGPMPPATPK	AIRTVISKFQPLPVGP	PMPPATPKYAYGWVAL	K	Y	15	0	1575.85	H0Z681;gi|449506994|ref|XP_002192500.2| PREDICTED: beta-galactosidase-like [Taeniopygia guttata]	H0Z681	328	342	yes	no	2	0.00026021	83.511	229620000		1078		4
FQTPGQHIYVTITR	SWLGHLEKFQTPGQHI	HIYVTITRNTILKMSI	K	N	14	0	1659.87	H0ZGH7;gi|449476458|ref|XP_002193210.2| PREDICTED: transmembrane channel-like protein 5 [Taeniopygia guttata]	H0ZGH7	346	359	yes	no	3	0.00034691	73.834	73063000				2
FQVSYQNR	SLGGFGKKFQVSYQNR	FQVSYQNRLLVQEAAL	K	L	8	0	1040.5	gi|449485115|ref|XP_002190450.2| PREDICTED: alpha-2-macroglobulin-like 1 [Taeniopygia guttata];H0ZSA5	gi|449485115|ref|XP_002190450.2| PREDICTED: alpha-2-macroglobulin-like 1 [Taeniopygia guttata]	1225	1232	no	no	2	8.8829e-12	172.15	1330600000				11
FRDDDYFR	DKDKYWNKFRDDDYFR	FRDDDYFRNWNPNKPF	K	N	8	1	1132.49	H0YSI2	H0YSI2	47	54	yes	yes	2;3	0.0008	140.45	1091600000				12
FRVVALDLNFKPVQEK	YKPGQTVRFRVVALDL	NFKPVQEKYPLIAIQD	R	Y	16	2	1902.07	H0ZS62	H0ZS62	156	171	yes	yes	3	0.00029404	77.191	31640000				1
FSCVCPEGYQVVGGR	QCVNEPGKFSCVCPEG	GYQVVGGRTCQDINEC	K	T	15	0	1713.76	H0Z947;gi|224047478|ref|XP_002199523.1| PREDICTED: EGF-containing fibulin-like extracellular matrix protein 1 [Taeniopygia guttata]	H0Z947	274	288	yes	no	2	0.0001071	114.64	389960000				8
FSDFYSR	ENKPPGERFSDFYSRA	RFSDFYSRAPSAEIEI	R	A	7	0	920.403	gi|449485099|ref|XP_002190117.2| PREDICTED: ovostatin-like [Taeniopygia guttata];H1A5U5	gi|449485099|ref|XP_002190117.2| PREDICTED: ovostatin-like [Taeniopygia guttata]	1171	1177	yes	no	2	7.5355e-15	173.59	2224100000				25
FSDPEGNVLFEHPVQK	LGRPSRVRFSDPEGNV	LFEHPVQKSAAPEDGM	R	S	16	0	1841.89	H0ZJD2;gi|449509966|ref|XP_002192250.2| PREDICTED: chordin [Taeniopygia guttata]	H0ZJD2	124	139	yes	no	3	8.834e-05	81.448	99258000				3
FSDSDPAAIVHDFDR	IIDVPVPKFSDSDPAA	AIVHDFDRLLTAYLDL	K	L	15	0	1690.76	H0YWI3;H0ZXU7;gi|350537445|ref|NP_001232288.1| putative integral membrane protein 2A variant 2 [Taeniopygia guttata];gi|197129808|gb|ACH46306.1| putative integral membrane protein 2A variant 2 [Taeniopygia guttata];B5KFF8	H0YWI3	121	135	yes	no	3	8.5091e-05	89.911	331320000				4
FSELLPK	________________	RFSELLPKEERENACS	R	E	7	0	832.469	H0ZIC9	H0ZIC9	5	11	yes	yes	2	0.017033	107.67	455490000				8
FSEPDPSHTLEER	AAPTGGGRFSEPDPSH	PSHTLEERVVHWYFSQ	R	V	13	0	1542.7	gi|449504355|ref|XP_002199342.2| PREDICTED: SPARC-related modular calcium-binding protein 1 [Taeniopygia guttata];H0ZME2	gi|449504355|ref|XP_002199342.2| PREDICTED: SPARC-related modular calcium-binding protein 1 [Taeniopygia guttata]	360	372	yes	no	2;3	2.1807e-32	155.39	1904800000				24
FSIDLLR	RLADGLMRFSIDLLRE	RFSIDLLREVQLESKR	R	E	7	0	862.491	gi|449480130|ref|XP_002194363.2| PREDICTED: WD repeat-containing protein 81 [Taeniopygia guttata];H0Z5Q3	gi|449480130|ref|XP_002194363.2| PREDICTED: WD repeat-containing protein 81 [Taeniopygia guttata]	2018	2024	yes	no	1;2	4.6352e-06	157.99	18709000000				70
FSISGSYDVK	RLNLQLPKFSISGSYD	ISGSYDVKTLFEQMGI	K	T	10	0	1101.53	gi|449504486|ref|XP_002200221.2| PREDICTED: alpha-1-antiproteinase 2-like [Taeniopygia guttata];H0ZQY4	gi|449504486|ref|XP_002200221.2| PREDICTED: alpha-1-antiproteinase 2-like [Taeniopygia guttata]	314	323	yes	no	2	0.0017921	87.942	515790000				8
FSIVHSMAPLGR	EVCVTFLRFSIVHSMA	HSMAPLGRLLVYYVRE	R	L	12	0	1313.69	gi|449491826|ref|XP_002192721.2| PREDICTED: C3 and PZP-like, alpha-2-macroglobulin domain containing 8 [Taeniopygia guttata];H0YQC3	gi|449491826|ref|XP_002192721.2| PREDICTED: C3 and PZP-like, alpha-2-macroglobulin domain containing 8 [Taeniopygia guttata]	548	559	yes	no	2;3	3.2245e-08	98.902	279190000		890		9
FSKPVASAQDKPIISLGGK	LPLFGHSRFSKPVASA	PIISLGGKPLIGLEMI	R	P	19	2	1942.09	gi|449497556|ref|XP_002188813.2| PREDICTED: uncharacterized protein LOC100227597 [Taeniopygia guttata];H0ZMA1	gi|449497556|ref|XP_002188813.2| PREDICTED: uncharacterized protein LOC100227597 [Taeniopygia guttata]	1253	1271	no	no	3;4	3.2048e-41	170.78	2420300000				16
FSLAPVAVELK	DGVPMPDKFSLAPVAV	APVAVELKALLGREVL	K	A	11	0	1172.68	H0Z6P7;gi|224098392|ref|XP_002199511.1| PREDICTED: phosphoglycerate kinase-like [Taeniopygia guttata]	H0Z6P7	76	86	yes	no	2	0.00030897	86.911	11586000				3
FSLTLVPDTGMR	ITSVKVDKFSLTLVPD	LVPDTGMRLSIEVDLG	K	L	12	0	1335.69	gi|449486399|ref|XP_002192628.2| PREDICTED: protein TENP-like [Taeniopygia guttata];H0Z7J5;H0Z7I9	H0Z7I9	73	84	no	no	1;2	2.6035e-15	151.13	53906000000		843		117
FSNNLQGSFK	RVNREGLKFSNNLQGS	NNLQGSFKEIKLEYTN	K	E	10	0	1140.56	H0ZSG7;gi|449498224|ref|XP_004175032.1| PREDICTED: LOW QUALITY PROTEIN: apolipoprotein B-100 [Taeniopygia guttata]	H0ZSG7	1696	1705	yes	no	2	0.00026151	89.9	52953000				0
FSQNYQISK	PKAKDFIKFSQNYQIS	SQNYQISKRVSVPGID	K	R	9	0	1113.55	H0ZSG7;gi|449498224|ref|XP_004175032.1| PREDICTED: LOW QUALITY PROTEIN: apolipoprotein B-100 [Taeniopygia guttata]	H0ZSG7	591	599	yes	no	2	0.0003203	98.044	147170000				3
FSTVAGESGSADTVR	KRTPLAIRFSTVAGES	SGSADTVRDPRGFAMK	R	D	15	0	1482.7	H0Z5R1;gi|224050502|ref|XP_002189160.1| PREDICTED: catalase [Taeniopygia guttata]	H0Z5R1	113	127	yes	no	2	0.00012192	95.755	149000000				3
FSVSGSYDVK	NIYLDLPRFSVSGSYD	VSGSYDVKSLFEKMGV	R	S	10	0	1087.52	H1A503;gi|224051675|ref|XP_002200216.1| PREDICTED: alpha-1-antitrypsin-like [Taeniopygia guttata]	H1A503	281	290	yes	no	2	0.00023599	97.813	772110000				5
FSVSPVVR	AHNMRVMKFSVSPVVR	FSVSPVVRVAVEAKNP	K	V	8	0	889.502	gi|449491943|ref|XP_004174697.1| PREDICTED: elongation factor 2 [Taeniopygia guttata];H0YRX1	gi|449491943|ref|XP_004174697.1| PREDICTED: elongation factor 2 [Taeniopygia guttata]	509	516	yes	no	2	1.583e-07	160.54	1115900000				13
FSVTGTAR	PSEVLSARFSVTGTAR	FSVTGTARPLRTC___	R	P	8	0	837.434	gi|449489074|ref|XP_002195511.2| PREDICTED: beta-xylosidase/alpha-L-arabinofuranosidase 2-like [Taeniopygia guttata];H0YTP8	gi|449489074|ref|XP_002195511.2| PREDICTED: beta-xylosidase/alpha-L-arabinofuranosidase 2-like [Taeniopygia guttata]	673	680	yes	no	2	0.0038087	110.22	518990000				3
FSVTGTARPLR	PSEVLSARFSVTGTAR	TGTARPLRTC______	R	T	11	1	1203.67	gi|449489074|ref|XP_002195511.2| PREDICTED: beta-xylosidase/alpha-L-arabinofuranosidase 2-like [Taeniopygia guttata];H0YTP8	gi|449489074|ref|XP_002195511.2| PREDICTED: beta-xylosidase/alpha-L-arabinofuranosidase 2-like [Taeniopygia guttata]	673	683	yes	no	3	0.002477	73.499	75073000				1
FSVVSVNVNSPR	HNPTEQERFSVVSVNV	SVNVNSPRVKLLSPLG	R	V	12	0	1303.69	H0YRU7;gi|224089166|ref|XP_002188716.1| PREDICTED: alpha-mannosidase 2 [Taeniopygia guttata]	H0YRU7	619	630	yes	no	2	0.0010249	82.705	0				2
FTAEFDFR	FKLPNVTRFTAEFDFR	FTAEFDFRTYDAEGLI	R	T	8	0	1031.47	H0ZTE6;gi|449485775|ref|XP_002190185.2| PREDICTED: vitamin K-dependent protein S [Taeniopygia guttata];H1A2N3;gi|224169034|ref|XP_002189425.1| PREDICTED: vitamin K-dependent protein S-like, partial [Taeniopygia guttata]	H0ZTE6	295	302	yes	no	1;2	1.3668e-07	171.38	3536700000				41
FTAHDFQPR	TYAEFAPRFTAHDFQP	TAHDFQPREWARLFQR	R	E	9	0	1117.53	H0YSH0;gi|224081746|ref|XP_002196557.1| PREDICTED: tissue alpha-L-fucosidase [Taeniopygia guttata]	H0YSH0	76	84	yes	no	2;3	1.4798e-05	128.6	3546300000				25
FTAPYVTYLNK	YDIAGKKRFTAPYVTY	PYVTYLNKDPAAPCSL	R	D	11	0	1315.68	gi|449497556|ref|XP_002188813.2| PREDICTED: uncharacterized protein LOC100227597 [Taeniopygia guttata];H0ZMA1	gi|449497556|ref|XP_002188813.2| PREDICTED: uncharacterized protein LOC100227597 [Taeniopygia guttata]	1436	1446	no	no	2	0.000175	104.07	6339400000				31
FTCQGPVDVNILAK	LLTTPSKKFTCQGPVD	VDVNILAKCNPCLSNP	K	C	14	0	1560.8	H0ZH52;gi|449500994|ref|XP_004176655.1| PREDICTED: LOW QUALITY PROTEIN: slit homolog 2 protein [Taeniopygia guttata]	H0ZH52	844	857	yes	no	2	3.3385e-75	180.27	2230100000				34
FTDLFEK	VVVPLSQKFTDLFEKM	KFTDLFEKMVPLQVQQ	K	M	7	0	898.444	gi|224044975|ref|XP_002195942.1| PREDICTED: programmed cell death 6-interacting protein [Taeniopygia guttata];H0YU13	gi|224044975|ref|XP_002195942.1| PREDICTED: programmed cell death 6-interacting protein [Taeniopygia guttata]	333	339	yes	no	2	4.538e-06	150.17	151850000				4
FTEEGMVNAR	LIDRQIFRFTEEGMVN	EEGMVNARFDYNYDNS	R	F	10	0	1152.52	H0ZRZ2;gi|224043705|ref|XP_002190028.1| PREDICTED: teneurin-4 [Taeniopygia guttata]	H0ZRZ2	1848	1857	yes	no	2	0.00081366	85.355	127110000		212		5
FTGSVNIQVVGDDLTVTNPK	DDWGAWKKFTGSVNIQ	DLTVTNPKRIAKAVEE	K	R	20	0	2103.08	H0Z0D8;gi|224079993|ref|XP_002188889.1| PREDICTED: alpha-enolase isoform 1 [Taeniopygia guttata];gi|449487019|ref|XP_004175246.1| PREDICTED: alpha-enolase isoform 2 [Taeniopygia guttata];gi|224079995|ref|XP_002187469.1| PREDICTED: alpha-enolase-like [Taeniopygia guttata];H0Z098	H0Z0D8	307	326	yes	no	2;3	4.8127e-138	197.1	391270000				14
[truncated: 3,899 more rows]
